# Supplementary material for: A novel strategy to uncover specific GO terms/phosphorylation pathways in phosphoproteomic data in Arabidopsis thaliana
Source: BMC Plant Biol. 2021 Dec 14;21:592. doi: 10.1186/s12870-021-03377-9 (PMC8670200; doi:10.1186/s12870-021-03377-9)
Supplement: Supplementary file 1 — Additional file 1 : Table S1. IDs corresponding to all the datasets used in this study. [file 12870_2021_3377_MOESM1_ESM.xls]

## Sheet: GenRS
Ids of the GenRS
AT1G01010
AT1G01020
AT1G01030
AT1G01040
AT1G01050
AT1G01060
AT1G01070
AT1G01080
AT1G01090
AT1G01100
AT1G01110
AT1G01120
AT1G01130
AT1G01140
AT1G01150
AT1G01160
AT1G01170
AT1G01180
AT1G01190
AT1G01200
AT1G01210
AT1G01220
AT1G01225
AT1G01230
AT1G01240
AT1G01250
AT1G01260
AT1G01280
AT1G01290
AT1G01300
AT1G01305
AT1G01310
AT1G01320
AT1G01335
AT1G01340
AT1G01350
AT1G01355
AT1G01360
AT1G01370
AT1G01380
AT1G01390
AT1G01400
AT1G01410
AT1G01420
AT1G01430
AT1G01440
AT1G01450
AT1G01453
AT1G01460
AT1G01470
AT1G01480
AT1G01490
AT1G01500
AT1G01510
AT1G01520
AT1G01530
AT1G01540
AT1G01550
AT1G01560
AT1G01570
AT1G01580
AT1G01590
AT1G01600
AT1G01610
AT1G01620
AT1G01630
AT1G01640
AT1G01650
AT1G01660
AT1G01670
AT1G01680
AT1G01690
AT1G01695
AT1G01700
AT1G01710
AT1G01715
AT1G01720
AT1G01725
AT1G01730
AT1G01740
AT1G01750
AT1G01760
AT1G01770
AT1G01780
AT1G01790
AT1G01800
AT1G01810
AT1G01820
AT1G01830
AT1G01840
AT1G01860
AT1G01880
AT1G01900
AT1G01910
AT1G01920
AT1G01930
AT1G01940
AT1G01950
AT1G01960
AT1G01970
AT1G01980
AT1G01990
AT1G02000
AT1G02010
AT1G02020
AT1G02030
AT1G02040
AT1G02050
AT1G02060
AT1G02065
AT1G02067
AT1G02070
AT1G02080
AT1G02090
AT1G02100
AT1G02110
AT1G02120
AT1G02130
AT1G02140
AT1G02145
AT1G02150
AT1G02160
AT1G02170
AT1G02180
AT1G02190
AT1G02205
AT1G02210
AT1G02220
AT1G02230
AT1G02250
AT1G02260
AT1G02270
AT1G02280
AT1G02290
AT1G02300
AT1G02305
AT1G02310
AT1G02320
AT1G02330
AT1G02335
AT1G02340
AT1G02350
AT1G02360
AT1G02370
AT1G02380
AT1G02390
AT1G02400
AT1G02405
AT1G02410
AT1G02420
AT1G02430
AT1G02440
AT1G02450
AT1G02460
AT1G02470
AT1G02475
AT1G02490
AT1G02500
AT1G02510
AT1G02520
AT1G02530
AT1G02540
AT1G02550
AT1G02560
AT1G02570
AT1G02575
AT1G02580
AT1G02590
AT1G02610
AT1G02620
AT1G02630
AT1G02640
AT1G02650
AT1G02660
AT1G02670
AT1G02680
AT1G02690
AT1G02700
AT1G02705
AT1G02710
AT1G02720
AT1G02730
AT1G02740
AT1G02750
AT1G02770
AT1G02780
AT1G02790
AT1G02800
AT1G02810
AT1G02813
AT1G02816
AT1G02820
AT1G02830
AT1G02840
AT1G02850
AT1G02860
AT1G02870
AT1G02880
AT1G02890
AT1G02900
AT1G02910
AT1G02920
AT1G02930
AT1G02940
AT1G02950
AT1G02960
AT1G02965
AT1G02970
AT1G02980
AT1G02990
AT1G03000
AT1G03010
AT1G03020
AT1G03030
AT1G03040
AT1G03050
AT1G03055
AT1G03060
AT1G03070
AT1G03080
AT1G03090
AT1G03100
AT1G03103
AT1G03106
AT1G03110
AT1G03120
AT1G03130
AT1G03140
AT1G03150
AT1G03160
AT1G03165
AT1G03170
AT1G03180
AT1G03190
AT1G03200
AT1G03210
AT1G03220
AT1G03230
AT1G03240
AT1G03250
AT1G03260
AT1G03270
AT1G03280
AT1G03290
AT1G03300
AT1G03310
AT1G03320
AT1G03325
AT1G03330
AT1G03340
AT1G03350
AT1G03360
AT1G03365
AT1G03370
AT1G03380
AT1G03390
AT1G03395
AT1G03400
AT1G03410
AT1G03430
AT1G03440
AT1G03445
AT1G03457
AT1G03470
AT1G03475
AT1G03490
AT1G03495
AT1G03510
AT1G03520
AT1G03530
AT1G03540
AT1G03550
AT1G03560
AT1G03590
AT1G03600
AT1G03610
AT1G03620
AT1G03630
AT1G03650
AT1G03660
AT1G03670
AT1G03680
AT1G03687
AT1G03700
AT1G03710
AT1G03720
AT1G03730
AT1G03740
AT1G03750
AT1G03760
AT1G03770
AT1G03780
AT1G03790
AT1G03800
AT1G03810
AT1G03820
AT1G03830
AT1G03840
AT1G03850
AT1G03860
AT1G03870
AT1G03880
AT1G03890
AT1G03900
AT1G03905
AT1G03910
AT1G03920
AT1G03930
AT1G03940
AT1G03950
AT1G03960
AT1G03970
AT1G03980
AT1G03982
AT1G03990
AT1G04000
AT1G04010
AT1G04020
AT1G04030
AT1G04040
AT1G04050
AT1G04070
AT1G04080
AT1G04090
AT1G04100
AT1G04105
AT1G04110
AT1G04120
AT1G04130
AT1G04140
AT1G04150
AT1G04160
AT1G04170
AT1G04180
AT1G04190
AT1G04200
AT1G04210
AT1G04220
AT1G04230
AT1G04240
AT1G04250
AT1G04260
AT1G04270
AT1G04280
AT1G04290
AT1G04300
AT1G04310
AT1G04330
AT1G04340
AT1G04350
AT1G04360
AT1G04370
AT1G04380
AT1G04390
AT1G04400
AT1G04410
AT1G04420
AT1G04430
AT1G04440
AT1G04445
AT1G04450
AT1G04455
AT1G04470
AT1G04480
AT1G04490
AT1G04500
AT1G04510
AT1G04520
AT1G04530
AT1G04540
AT1G04550
AT1G04555
AT1G04560
AT1G04570
AT1G04580
AT1G04590
AT1G04600
AT1G04610
AT1G04620
AT1G04625
AT1G04630
AT1G04635
AT1G04640
AT1G04645
AT1G04650
AT1G04660
AT1G04670
AT1G04680
AT1G04690
AT1G04700
AT1G04710
AT1G04730
AT1G04750
AT1G04760
AT1G04770
AT1G04778
AT1G04780
AT1G04790
AT1G04800
AT1G04810
AT1G04820
AT1G04830
AT1G04840
AT1G04850
AT1G04860
AT1G04870
AT1G04880
AT1G04890
AT1G04895
AT1G04900
AT1G04910
AT1G04920
AT1G04930
AT1G04940
AT1G04945
AT1G04950
AT1G04960
AT1G04970
AT1G04980
AT1G04985
AT1G04990
AT1G05000
AT1G05005
AT1G05010
AT1G05020
AT1G05030
AT1G05035
AT1G05040
AT1G05055
AT1G05060
AT1G05065
AT1G05070
AT1G05080
AT1G05085
AT1G05087
AT1G05090
AT1G05100
AT1G05120
AT1G05136
AT1G05140
AT1G05150
AT1G05160
AT1G05170
AT1G05180
AT1G05190
AT1G05200
AT1G05205
AT1G05210
AT1G05220
AT1G05230
AT1G05240
AT1G05250
AT1G05260
AT1G05270
AT1G05280
AT1G05290
AT1G05291
AT1G05300
AT1G05310
AT1G05320
AT1G05330
AT1G05340
AT1G05350
AT1G05360
AT1G05370
AT1G05380
AT1G05385
AT1G05400
AT1G05410
AT1G05420
AT1G05430
AT1G05440
AT1G05450
AT1G05460
AT1G05470
AT1G05490
AT1G05500
AT1G05510
AT1G05520
AT1G05530
AT1G05540
AT1G05550
AT1G05560
AT1G05570
AT1G05575
AT1G05577
AT1G05580
AT1G05590
AT1G05600
AT1G05610
AT1G05615
AT1G05620
AT1G05630
AT1G05640
AT1G05650
AT1G05660
AT1G05670
AT1G05675
AT1G05680
AT1G05690
AT1G05700
AT1G05710
AT1G05720
AT1G05730
AT1G05740
AT1G05750
AT1G05760
AT1G05770
AT1G05780
AT1G05783
AT1G05785
AT1G05790
AT1G05800
AT1G05805
AT1G05810
AT1G05820
AT1G05830
AT1G05835
AT1G05840
AT1G05850
AT1G05860
AT1G05870
AT1G05880
AT1G05890
AT1G05894
AT1G05900
AT1G05910
AT1G05920
AT1G05930
AT1G05940
AT1G05950
AT1G05960
AT1G05970
AT1G05990
AT1G06000
AT1G06010
AT1G06020
AT1G06030
AT1G06040
AT1G06045
AT1G06050
AT1G06060
AT1G06070
AT1G06080
AT1G06090
AT1G06100
AT1G06110
AT1G06120
AT1G06130
AT1G06135
AT1G06137
AT1G06140
AT1G06143
AT1G06148
AT1G06150
AT1G06160
AT1G06170
AT1G06180
AT1G06190
AT1G06200
AT1G06210
AT1G06220
AT1G06225
AT1G06230
AT1G06240
AT1G06250
AT1G06260
AT1G06270
AT1G06280
AT1G06290
AT1G06310
AT1G06320
AT1G06330
AT1G06340
AT1G06350
AT1G06360
AT1G06380
AT1G06390
AT1G06400
AT1G06410
AT1G06420
AT1G06430
AT1G06440
AT1G06450
AT1G06460
AT1G06470
AT1G06475
AT1G06490
AT1G06500
AT1G06510
AT1G06515
AT1G06520
AT1G06530
AT1G06540
AT1G06550
AT1G06560
AT1G06570
AT1G06580
AT1G06590
AT1G06620
AT1G06630
AT1G06640
AT1G06645
AT1G06650
AT1G06660
AT1G06670
AT1G06680
AT1G06690
AT1G06700
AT1G06710
AT1G06720
AT1G06730
AT1G06740
AT1G06750
AT1G06760
AT1G06770
AT1G06780
AT1G06790
AT1G06800
AT1G06810
AT1G06820
AT1G06830
AT1G06840
AT1G06850
AT1G06870
AT1G06890
AT1G06900
AT1G06910
AT1G06920
AT1G06923
AT1G06925
AT1G06930
AT1G06950
AT1G06960
AT1G06970
AT1G06980
AT1G06990
AT1G07000
AT1G07010
AT1G07020
AT1G07025
AT1G07030
AT1G07040
AT1G07050
AT1G07060
AT1G07070
AT1G07080
AT1G07090
AT1G07110
AT1G07120
AT1G07130
AT1G07135
AT1G07140
AT1G07150
AT1G07160
AT1G07170
AT1G07175
AT1G07180
AT1G07190
AT1G07200
AT1G07210
AT1G07220
AT1G07230
AT1G07240
AT1G07250
AT1G07260
AT1G07270
AT1G07280
AT1G07290
AT1G07300
AT1G07310
AT1G07320
AT1G07330
AT1G07340
AT1G07350
AT1G07360
AT1G07370
AT1G07380
AT1G07390
AT1G07400
AT1G07410
AT1G07420
AT1G07430
AT1G07440
AT1G07450
AT1G07460
AT1G07470
AT1G07473
AT1G07476
AT1G07480
AT1G07485
AT1G07490
AT1G07500
AT1G07510
AT1G07520
AT1G07530
AT1G07540
AT1G07550
AT1G07560
AT1G07570
AT1G07590
AT1G07600
AT1G07610
AT1G07615
AT1G07620
AT1G07630
AT1G07640
AT1G07645
AT1G07650
AT1G07660
AT1G07670
AT1G07680
AT1G07690
AT1G07700
AT1G07705
AT1G07710
AT1G07720
AT1G07725
AT1G07730
AT1G07740
AT1G07745
AT1G07747
AT1G07750
AT1G07770
AT1G07780
AT1G07790
AT1G07795
AT1G07810
AT1G07820
AT1G07830
AT1G07840
AT1G07850
AT1G07860
AT1G07870
AT1G07880
AT1G07885
AT1G07890
AT1G07900
AT1G07901
AT1G07902
AT1G07910
AT1G07920
AT1G07930
AT1G07940
AT1G07950
AT1G07960
AT1G07970
AT1G07980
AT1G07985
AT1G07990
AT1G08000
AT1G08005
AT1G08010
AT1G08030
AT1G08035
AT1G08040
AT1G08050
AT1G08060
AT1G08065
AT1G08070
AT1G08080
AT1G08090
AT1G08100
AT1G08110
AT1G08120
AT1G08125
AT1G08130
AT1G08135
AT1G08140
AT1G08150
AT1G08160
AT1G08165
AT1G08170
AT1G08180
AT1G08190
AT1G08200
AT1G08210
AT1G08220
AT1G08230
AT1G08250
AT1G08260
AT1G08270
AT1G08280
AT1G08290
AT1G08300
AT1G08310
AT1G08315
AT1G08320
AT1G08340
AT1G08350
AT1G08360
AT1G08370
AT1G08380
AT1G08390
AT1G08400
AT1G08410
AT1G08420
AT1G08430
AT1G08440
AT1G08450
AT1G08460
AT1G08465
AT1G08470
AT1G08480
AT1G08490
AT1G08500
AT1G08510
AT1G08520
AT1G08530
AT1G08540
AT1G08550
AT1G08560
AT1G08570
AT1G08580
AT1G08590
AT1G08600
AT1G08610
AT1G08620
AT1G08630
AT1G08640
AT1G08645
AT1G08650
AT1G08660
AT1G08670
AT1G08680
AT1G08695
AT1G08700
AT1G08710
AT1G08720
AT1G08730
AT1G08750
AT1G08760
AT1G08770
AT1G08780
AT1G08790
AT1G08800
AT1G08810
AT1G08820
AT1G08830
AT1G08840
AT1G08845
AT1G08860
AT1G08880
AT1G08890
AT1G08900
AT1G08910
AT1G08920
AT1G08930
AT1G08940
AT1G08960
AT1G08970
AT1G08980
AT1G08985
AT1G08990
AT1G09000
AT1G09010
AT1G09020
AT1G09030
AT1G09040
AT1G09050
AT1G09060
AT1G09070
AT1G09080
AT1G09090
AT1G09100
AT1G09130
AT1G09140
AT1G09150
AT1G09155
AT1G09157
AT1G09160
AT1G09170
AT1G09176
AT1G09180
AT1G09190
AT1G09195
AT1G09200
AT1G09210
AT1G09220
AT1G09230
AT1G09240
AT1G09245
AT1G09250
AT1G09260
AT1G09270
AT1G09280
AT1G09290
AT1G09300
AT1G09310
AT1G09320
AT1G09330
AT1G09340
AT1G09350
AT1G09360
AT1G09370
AT1G09380
AT1G09390
AT1G09400
AT1G09410
AT1G09415
AT1G09420
AT1G09430
AT1G09440
AT1G09450
AT1G09460
AT1G09470
AT1G09480
AT1G09483
AT1G09490
AT1G09500
AT1G09510
AT1G09520
AT1G09530
AT1G09540
AT1G09550
AT1G09560
AT1G09570
AT1G09575
AT1G09580
AT1G09590
AT1G09600
AT1G09610
AT1G09620
AT1G09625
AT1G09630
AT1G09640
AT1G09645
AT1G09650
AT1G09660
AT1G09665
AT1G09680
AT1G09690
AT1G09700
AT1G09710
AT1G09720
AT1G09730
AT1G09740
AT1G09750
AT1G09760
AT1G09770
AT1G09780
AT1G09790
AT1G09794
AT1G09795
AT1G09800
AT1G09810
AT1G09812
AT1G09815
AT1G09820
AT1G09830
AT1G09840
AT1G09850
AT1G09860
AT1G09870
AT1G09880
AT1G09890
AT1G09900
AT1G09910
AT1G09920
AT1G09930
AT1G09932
AT1G09935
AT1G09940
AT1G09950
AT1G09960
AT1G09970
AT1G09980
AT1G09995
AT1G10000
AT1G10010
AT1G10020
AT1G10030
AT1G10040
AT1G10050
AT1G10060
AT1G10070
AT1G10090
AT1G10095
AT1G10100
AT1G10110
AT1G10120
AT1G10130
AT1G10140
AT1G10150
AT1G10155
AT1G10170
AT1G10180
AT1G10190
AT1G10200
AT1G10210
AT1G10220
AT1G10225
AT1G10230
AT1G10240
AT1G10250
AT1G10270
AT1G10280
AT1G10290
AT1G10300
AT1G10310
AT1G10320
AT1G10330
AT1G10340
AT1G10350
AT1G10360
AT1G10370
AT1G10380
AT1G10385
AT1G10390
AT1G10395
AT1G10400
AT1G10410
AT1G10417
AT1G10430
AT1G10450
AT1G10455
AT1G10460
AT1G10470
AT1G10480
AT1G10490
AT1G10500
AT1G10510
AT1G10520
AT1G10522
AT1G10530
AT1G10540
AT1G10550
AT1G10560
AT1G10570
AT1G10580
AT1G10585
AT1G10586
AT1G10588
AT1G10590
AT1G10600
AT1G10610
AT1G10620
AT1G10630
AT1G10640
AT1G10650
AT1G10657
AT1G10660
AT1G10670
AT1G10680
AT1G10690
AT1G10700
AT1G10710
AT1G10715
AT1G10717
AT1G10720
AT1G10730
AT1G10740
AT1G10745
AT1G10747
AT1G10750
AT1G10760
AT1G10770
AT1G10780
AT1G10790
AT1G10800
AT1G10810
AT1G10820
AT1G10830
AT1G10840
AT1G10850
AT1G10865
AT1G10870
AT1G10875
AT1G10880
AT1G10890
AT1G10900
AT1G10910
AT1G10920
AT1G10930
AT1G10940
AT1G10950
AT1G10960
AT1G10970
AT1G10980
AT1G10990
AT1G11000
AT1G11020
AT1G11040
AT1G11050
AT1G11060
AT1G11070
AT1G11080
AT1G11090
AT1G11100
AT1G11110
AT1G11112
AT1G11120
AT1G11125
AT1G11130
AT1G11145
AT1G11160
AT1G11170
AT1G11180
AT1G11190
AT1G11200
AT1G11210
AT1G11220
AT1G11230
AT1G11240
AT1G11250
AT1G11260
AT1G11270
AT1G11280
AT1G11290
AT1G11300
AT1G11303
AT1G11310
AT1G11320
AT1G11330
AT1G11340
AT1G11350
AT1G11360
AT1G11362
AT1G11370
AT1G11380
AT1G11390
AT1G11400
AT1G11410
AT1G11420
AT1G11430
AT1G11440
AT1G11450
AT1G11460
AT1G11470
AT1G11475
AT1G11480
AT1G11490
AT1G11500
AT1G11510
AT1G11520
AT1G11530
AT1G11540
AT1G11545
AT1G11560
AT1G11570
AT1G11572
AT1G11580
AT1G11590
AT1G11591
AT1G11593
AT1G11600
AT1G11608
AT1G11610
AT1G11620
AT1G11630
AT1G11650
AT1G11655
AT1G11660
AT1G11670
AT1G11680
AT1G11684
AT1G11690
AT1G11700
AT1G11710
AT1G11720
AT1G11730
AT1G11740
AT1G11750
AT1G11755
AT1G11760
AT1G11765
AT1G11770
AT1G11780
AT1G11785
AT1G11790
AT1G11800
AT1G11810
AT1G11820
AT1G11840
AT1G11850
AT1G11860
AT1G11870
AT1G11880
AT1G11890
AT1G11900
AT1G11905
AT1G11910
AT1G11915
AT1G11920
AT1G11925
AT1G11930
AT1G11940
AT1G11950
AT1G11960
AT1G11970
AT1G11980
AT1G11990
AT1G12000
AT1G12010
AT1G12020
AT1G12030
AT1G12040
AT1G12050
AT1G12060
AT1G12064
AT1G12070
AT1G12080
AT1G12090
AT1G12100
AT1G12110
AT1G12120
AT1G12130
AT1G12140
AT1G12150
AT1G12160
AT1G12170
AT1G12180
AT1G12190
AT1G12200
AT1G12210
AT1G12211
AT1G12220
AT1G12230
AT1G12240
AT1G12244
AT1G12250
AT1G12260
AT1G12270
AT1G12280
AT1G12290
AT1G12300
AT1G12310
AT1G12320
AT1G12330
AT1G12340
AT1G12350
AT1G12360
AT1G12370
AT1G12380
AT1G12390
AT1G12400
AT1G12410
AT1G12411
AT1G12420
AT1G12430
AT1G12440
AT1G12450
AT1G12460
AT1G12470
AT1G12480
AT1G12490
AT1G12500
AT1G12520
AT1G12530
AT1G12540
AT1G12550
AT1G12560
AT1G12570
AT1G12580
AT1G12600
AT1G12610
AT1G12615
AT1G12620
AT1G12630
AT1G12640
AT1G12650
AT1G12660
AT1G12663
AT1G12665
AT1G12672
AT1G12680
AT1G12700
AT1G12710
AT1G12730
AT1G12740
AT1G12750
AT1G12760
AT1G12770
AT1G12775
AT1G12780
AT1G12790
AT1G12800
AT1G12805
AT1G12810
AT1G12820
AT1G12830
AT1G12840
AT1G12845
AT1G12850
AT1G12855
AT1G12860
AT1G12870
AT1G12880
AT1G12890
AT1G12900
AT1G12910
AT1G12920
AT1G12930
AT1G12940
AT1G12950
AT1G12960
AT1G12970
AT1G12980
AT1G12990
AT1G13000
AT1G13020
AT1G13030
AT1G13040
AT1G13050
AT1G13060
AT1G13080
AT1G13090
AT1G13100
AT1G13110
AT1G13120
AT1G13130
AT1G13140
AT1G13143
AT1G13150
AT1G13160
AT1G13170
AT1G13180
AT1G13190
AT1G13195
AT1G13200
AT1G13210
AT1G13220
AT1G13230
AT1G13245
AT1G13250
AT1G13260
AT1G13270
AT1G13280
AT1G13290
AT1G13300
AT1G13310
AT1G13320
AT1G13330
AT1G13340
AT1G13350
AT1G13360
AT1G13370
AT1G13380
AT1G13390
AT1G13400
AT1G13410
AT1G13420
AT1G13430
AT1G13440
AT1G13450
AT1G13460
AT1G13470
AT1G13480
AT1G13485
AT1G13490
AT1G13500
AT1G13510
AT1G13520
AT1G13530
AT1G13540
AT1G13550
AT1G13560
AT1G13570
AT1G13580
AT1G13590
AT1G13600
AT1G13605
AT1G13607
AT1G13608
AT1G13609
AT1G13610
AT1G13620
AT1G13630
AT1G13635
AT1G13640
AT1G13650
AT1G13670
AT1G13680
AT1G13690
AT1G13700
AT1G13710
AT1G13730
AT1G13740
AT1G13750
AT1G13755
AT1G13760
AT1G13770
AT1G13780
AT1G13790
AT1G13800
AT1G13805
AT1G13810
AT1G13820
AT1G13825
AT1G13830
AT1G13860
AT1G13870
AT1G13880
AT1G13890
AT1G13900
AT1G13910
AT1G13920
AT1G13930
AT1G13940
AT1G13950
AT1G13960
AT1G13970
AT1G13980
AT1G13990
AT1G14000
AT1G14010
AT1G14020
AT1G14030
AT1G14040
AT1G14048
AT1G14060
AT1G14080
AT1G14100
AT1G14110
AT1G14120
AT1G14130
AT1G14140
AT1G14150
AT1G14160
AT1G14170
AT1G14180
AT1G14185
AT1G14190
AT1G14200
AT1G14205
AT1G14210
AT1G14220
AT1G14230
AT1G14240
AT1G14250
AT1G14260
AT1G14270
AT1G14280
AT1G14290
AT1G14300
AT1G14310
AT1G14315
AT1G14320
AT1G14330
AT1G14340
AT1G14345
AT1G14350
AT1G14360
AT1G14370
AT1G14380
AT1G14390
AT1G14400
AT1G14410
AT1G14420
AT1G14430
AT1G14440
AT1G14450
AT1G14453
AT1G14455
AT1G14460
AT1G14470
AT1G14480
AT1G14490
AT1G14500
AT1G14510
AT1G14520
AT1G14530
AT1G14540
AT1G14550
AT1G14560
AT1G14570
AT1G14580
AT1G14590
AT1G14600
AT1G14610
AT1G14620
AT1G14630
AT1G14640
AT1G14642
AT1G14650
AT1G14660
AT1G14670
AT1G14680
AT1G14685
AT1G14686
AT1G14687
AT1G14688
AT1G14690
AT1G14700
AT1G14710
AT1G14720
AT1G14730
AT1G14740
AT1G14750
AT1G14755
AT1G14760
AT1G14770
AT1G14780
AT1G14790
AT1G14800
AT1G14810
AT1G14820
AT1G14830
AT1G14840
AT1G14850
AT1G14860
AT1G14870
AT1G14880
AT1G14890
AT1G14900
AT1G14910
AT1G14920
AT1G14930
AT1G14940
AT1G14950
AT1G14960
AT1G14970
AT1G14980
AT1G14990
AT1G15000
AT1G15010
AT1G15015
AT1G15020
AT1G15030
AT1G15040
AT1G15050
AT1G15060
AT1G15080
AT1G15085
AT1G15100
AT1G15110
AT1G15120
AT1G15125
AT1G15130
AT1G15140
AT1G15150
AT1G15160
AT1G15165
AT1G15170
AT1G15180
AT1G15190
AT1G15200
AT1G15210
AT1G15215
AT1G15220
AT1G15230
AT1G15240
AT1G15250
AT1G15260
AT1G15270
AT1G15280
AT1G15290
AT1G15310
AT1G15320
AT1G15330
AT1G15340
AT1G15350
AT1G15360
AT1G15370
AT1G15380
AT1G15385
AT1G15390
AT1G15400
AT1G15410
AT1G15415
AT1G15420
AT1G15430
AT1G15440
AT1G15460
AT1G15470
AT1G15480
AT1G15490
AT1G15500
AT1G15510
AT1G15520
AT1G15530
AT1G15540
AT1G15550
AT1G15570
AT1G15580
AT1G15590
AT1G15600
AT1G15610
AT1G15620
AT1G15625
AT1G15630
AT1G15640
AT1G15660
AT1G15670
AT1G15680
AT1G15690
AT1G15700
AT1G15710
AT1G15720
AT1G15730
AT1G15740
AT1G15750
AT1G15757
AT1G15760
AT1G15770
AT1G15772
AT1G15780
AT1G15790
AT1G15800
AT1G15810
AT1G15820
AT1G15825
AT1G15830
AT1G15840
AT1G15850
AT1G15860
AT1G15870
AT1G15880
AT1G15885
AT1G15890
AT1G15900
AT1G15910
AT1G15920
AT1G15930
AT1G15940
AT1G15950
AT1G15960
AT1G15970
AT1G15980
AT1G15990
AT1G16000
AT1G16010
AT1G16020
AT1G16022
AT1G16025
AT1G16030
AT1G16040
AT1G16060
AT1G16070
AT1G16080
AT1G16090
AT1G16110
AT1G16120
AT1G16130
AT1G16150
AT1G16160
AT1G16170
AT1G16180
AT1G16190
AT1G16210
AT1G16220
AT1G16225
AT1G16230
AT1G16240
AT1G16250
AT1G16260
AT1G16270
AT1G16280
AT1G16290
AT1G16300
AT1G16310
AT1G16320
AT1G16330
AT1G16340
AT1G16350
AT1G16360
AT1G16370
AT1G16380
AT1G16390
AT1G16400
AT1G16410
AT1G16420
AT1G16430
AT1G16440
AT1G16445
AT1G16460
AT1G16470
AT1G16480
AT1G16490
AT1G16500
AT1G16510
AT1G16515
AT1G16520
AT1G16530
AT1G16540
AT1G16560
AT1G16570
AT1G16590
AT1G16610
AT1G16630
AT1G16640
AT1G16650
AT1G16670
AT1G16680
AT1G16690
AT1G16700
AT1G16705
AT1G16710
AT1G16720
AT1G16730
AT1G16740
AT1G16750
AT1G16760
AT1G16770
AT1G16780
AT1G16790
AT1G16800
AT1G16810
AT1G16820
AT1G16825
AT1G16830
AT1G16840
AT1G16850
AT1G16860
AT1G16870
AT1G16880
AT1G16890
AT1G16900
AT1G16905
AT1G16910
AT1G16916
AT1G16920
AT1G16930
AT1G16940
AT1G16945
AT1G16950
AT1G16960
AT1G16970
AT1G16980
AT1G17000
AT1G17010
AT1G17020
AT1G17030
AT1G17040
AT1G17050
AT1G17060
AT1G17065
AT1G17070
AT1G17080
AT1G17090
AT1G17100
AT1G17110
AT1G17120
AT1G17130
AT1G17140
AT1G17145
AT1G17147
AT1G17150
AT1G17160
AT1G17170
AT1G17180
AT1G17190
AT1G17200
AT1G17210
AT1G17220
AT1G17230
AT1G17235
AT1G17240
AT1G17250
AT1G17260
AT1G17270
AT1G17280
AT1G17285
AT1G17290
AT1G17300
AT1G17310
AT1G17330
AT1G17340
AT1G17345
AT1G17350
AT1G17360
AT1G17370
AT1G17380
AT1G17400
AT1G17410
AT1G17420
AT1G17430
AT1G17440
AT1G17450
AT1G17455
AT1G17460
AT1G17470
AT1G17480
AT1G17490
AT1G17500
AT1G17510
AT1G17520
AT1G17530
AT1G17540
AT1G17545
AT1G17550
AT1G17560
AT1G17580
AT1G17590
AT1G17600
AT1G17610
AT1G17615
AT1G17620
AT1G17630
AT1G17640
AT1G17650
AT1G17665
AT1G17680
AT1G17690
AT1G17700
AT1G17710
AT1G17720
AT1G17730
AT1G17744
AT1G17745
AT1G17750
AT1G17760
AT1G17770
AT1G17780
AT1G17790
AT1G17800
AT1G17810
AT1G17820
AT1G17830
AT1G17840
AT1G17850
AT1G17860
AT1G17870
AT1G17880
AT1G17890
AT1G17910
AT1G17920
AT1G17930
AT1G17940
AT1G17950
AT1G17960
AT1G17970
AT1G17980
AT1G17990
AT1G18000
AT1G18010
AT1G18020
AT1G18030
AT1G18040
AT1G18050
AT1G18060
AT1G18070
AT1G18080
AT1G18090
AT1G18100
AT1G18130
AT1G18140
AT1G18150
AT1G18160
AT1G18170
AT1G18180
AT1G18190
AT1G18193
AT1G18197
AT1G18200
AT1G18210
AT1G18220
AT1G18250
AT1G18260
AT1G18265
AT1G18270
AT1G18280
AT1G18290
AT1G18300
AT1G18310
AT1G18320
AT1G18330
AT1G18335
AT1G18340
AT1G18350
AT1G18360
AT1G18370
AT1G18390
AT1G18400
AT1G18410
AT1G18420
AT1G18440
AT1G18450
AT1G18460
AT1G18470
AT1G18480
AT1G18485
AT1G18486
AT1G18490
AT1G18500
AT1G18510
AT1G18520
AT1G18530
AT1G18540
AT1G18550
AT1G18560
AT1G18570
AT1G18580
AT1G18590
AT1G18600
AT1G18610
AT1G18620
AT1G18630
AT1G18640
AT1G18650
AT1G18660
AT1G18670
AT1G18680
AT1G18690
AT1G18700
AT1G18710
AT1G18720
AT1G18730
AT1G18740
AT1G18750
AT1G18760
AT1G18770
AT1G18773
AT1G18780
AT1G18790
AT1G18800
AT1G18810
AT1G18830
AT1G18835
AT1G18840
AT1G18850
AT1G18860
AT1G18870
AT1G18871
AT1G18880
AT1G18890
AT1G18900
AT1G18910
AT1G18940
AT1G18950
AT1G18960
AT1G18970
AT1G18975
AT1G18980
AT1G18990
AT1G19000
AT1G19010
AT1G19020
AT1G19025
AT1G19040
AT1G19050
AT1G19060
AT1G19070
AT1G19080
AT1G19086
AT1G19090
AT1G19100
AT1G19110
AT1G19115
AT1G19120
AT1G19130
AT1G19140
AT1G19150
AT1G19160
AT1G19170
AT1G19180
AT1G19190
AT1G19200
AT1G19210
AT1G19220
AT1G19230
AT1G19240
AT1G19250
AT1G19260
AT1G19270
AT1G19290
AT1G19300
AT1G19310
AT1G19320
AT1G19330
AT1G19340
AT1G19350
AT1G19360
AT1G19370
AT1G19380
AT1G19390
AT1G19394
AT1G19396
AT1G19397
AT1G19400
AT1G19410
AT1G19430
AT1G19440
AT1G19450
AT1G19460
AT1G19470
AT1G19480
AT1G19485
AT1G19490
AT1G19500
AT1G19510
AT1G19520
AT1G19530
AT1G19540
AT1G19550
AT1G19565
AT1G19570
AT1G19580
AT1G19600
AT1G19610
AT1G19620
AT1G19630
AT1G19640
AT1G19650
AT1G19660
AT1G19670
AT1G19680
AT1G19690
AT1G19700
[truncated: 25,656 more rows]

## Sheet: ExpRS
Ids of the ExpRS
AT1G01050
AT1G01100
AT1G01320
AT1G01790
AT1G01960
AT1G02080
AT1G02120
AT1G02870
AT1G03350
AT1G03370
AT1G03590
AT1G03910
AT1G04080
AT1G04280
AT1G04510
AT1G04780
AT1G05150
AT1G05350
AT1G06210
AT1G06390
AT1G06530
AT1G06890
AT1G07090
AT1G07110
AT1G07320
AT1G07650
AT1G07990
AT1G08420
AT1G08820
AT1G09210
AT1G09730
AT1G09780
AT1G09840
AT1G10140
AT1G10290
AT1G10870
AT1G11260
AT1G11310
AT1G11330
AT1G11360
AT1G12000
AT1G12360
AT1G12760
AT1G12920
AT1G12930
AT1G13170
AT1G13220
AT1G13380
AT1G13440
AT1G13930
AT1G13980
AT1G14170
AT1G14580
AT1G15040
AT1G15280
AT1G15340
AT1G15400
AT1G15440
AT1G15750
AT1G16610
AT1G16860
AT1G16970
AT1G17210
AT1G17720
AT1G17745
AT1G17840
AT1G18070
AT1G18200
AT1G18210
AT1G18740
AT1G19000
AT1G19350
AT1G19870
AT1G20110
AT1G20200
AT1G20440
AT1G20670
AT1G20693
AT1G20696
AT1G20760
AT1G20920
AT1G20970
AT1G21630
AT1G22060
AT1G22280
AT1G22500
AT1G22530
AT1G23080
AT1G24160
AT1G24300
AT1G24460
AT1G25260
AT1G26110
AT1G26170
AT1G26190
AT1G27540
AT1G28330
AT1G29220
AT1G29400
AT1G30230
AT1G30440
AT1G30450
AT1G30470
AT1G30480
AT1G30690
AT1G30960
AT1G31070
AT1G31440
AT1G31870
AT1G31930
AT1G31970
AT1G32130
AT1G32400
AT1G32490
AT1G33680
AT1G33990
AT1G34020
AT1G34320
AT1G35160
AT1G35220
AT1G35510
AT1G35580
AT1G36310
AT1G36730
AT1G37130
AT1G42480
AT1G42550
AT1G43690
AT1G44910
AT1G45688
AT1G47200
AT1G47900
AT1G47970
AT1G48410
AT1G48480
AT1G48620
AT1G48900
AT1G49720
AT1G50570
AT1G51140
AT1G51500
AT1G51805
AT1G52200
AT1G52380
AT1G52500
AT1G52780
AT1G53310
AT1G53440
AT1G53590
AT1G54080
AT1G54090
AT1G54920
AT1G55040
AT1G55860
AT1G56070
AT1G56230
AT1G56340
AT1G57870
AT1G57990
AT1G58025
AT1G59610
AT1G59710
AT1G59870
AT1G61210
AT1G61250
AT1G61730
AT1G62020
AT1G62390
AT1G62830
AT1G64190
AT1G64500
AT1G64790
AT1G65010
AT1G65280
AT1G65440
AT1G66680
AT1G67050
AT1G67230
AT1G67310
AT1G67580
AT1G67590
AT1G67910
AT1G68070
AT1G68790
AT1G69070
AT1G69510
AT1G70320
AT1G70770
AT1G70830
AT1G71710
AT1G71860
AT1G72150
AT1G72160
AT1G72340
AT1G72410
AT1G73150
AT1G73350
AT1G73450
AT1G73980
AT1G74450
AT1G74690
AT1G74910
AT1G75990
AT1G76180
AT1G76380
AT1G76710
AT1G76810
AT1G76850
AT1G76970
AT1G77760
AT1G78240
AT1G78880
AT1G79090
AT1G79280
AT1G79350
AT1G79570
AT1G79830
AT1G79920
AT1G79950
AT1G80180
AT1G80270
AT1G80490
AT1G80680
AT1G80930
AT2G01470
AT2G01980
AT2G02070
AT2G02080
AT2G02170
AT2G02790
AT2G03150
AT2G04410
AT2G04865
AT2G04880
AT2G05755
AT2G07360
AT2G14835
AT2G15860
AT2G16070
AT2G16485
AT2G16640
AT2G16860
AT2G17410
AT2G17480
AT2G17560
AT2G17700
AT2G17980
AT2G18260
AT2G18410
AT2G18960
AT2G19385
AT2G19450
AT2G19460
AT2G19470
AT2G19490
AT2G19520
AT2G19710
AT2G20190
AT2G20330
AT2G20960
AT2G21150
AT2G21230
AT2G21390
AT2G21470
AT2G21790
AT2G22300
AT2G22400
AT2G23350
AT2G23740
AT2G25070
AT2G25670
AT2G25720
AT2G25800
AT2G26250
AT2G26570
AT2G26890
AT2G26910
AT2G27100
AT2G27210
AT2G27285
AT2G27710
AT2G27720
AT2G28000
AT2G28150
AT2G28290
AT2G28800
AT2G29140
AT2G29190
AT2G29200
AT2G29210
AT2G29710
AT2G30530
AT2G30670
AT2G30710
AT2G30930
AT2G31070
AT2G31800
AT2G32080
AT2G32700
AT2G32730
AT2G33610
AT2G33830
AT2G34310
AT2G34410
AT2G34585
AT2G34680
AT2G34750
AT2G34970
AT2G35110
AT2G35410
AT2G35880
AT2G36460
AT2G36910
AT2G37080
AT2G37170
AT2G37180
AT2G37220
AT2G37340
AT2G37550
AT2G37840
AT2G37970
AT2G38040
AT2G38280
AT2G38410
AT2G38610
AT2G38770
AT2G39010
AT2G39130
AT2G39200
AT2G39730
AT2G39800
AT2G39810
AT2G40980
AT2G41140
AT2G41490
AT2G41740
AT2G41840
AT2G41900
AT2G42320
AT2G42590
AT2G42600
AT2G43160
AT2G43680
AT2G43790
AT2G43800
AT2G44440
AT2G44510
AT2G44540
AT2G44970
AT2G45140
AT2G45200
AT2G45520
AT2G45540
AT2G45820
AT2G46020
AT2G46580
AT2G46820
AT2G47330
AT2G47630
AT2G47970
AT3G01160
AT3G01180
AT3G01310
AT3G01490
AT3G01540
AT3G01780
AT3G01990
AT3G02830
AT3G02880
AT3G03050
AT3G03710
AT3G03940
AT3G04120
AT3G04630
AT3G04910
AT3G05030
AT3G05090
AT3G05200
AT3G05420
AT3G05840
AT3G05900
AT3G06110
AT3G06400
AT3G06550
AT3G06660
AT3G06670
AT3G06820
AT3G07020
AT3G07050
AT3G07330
AT3G07610
AT3G07660
AT3G07810
AT3G08590
AT3G08680
AT3G08710
AT3G09200
AT3G09560
AT3G10380
AT3G10480
AT3G10540
AT3G10730
AT3G11250
AT3G11330
AT3G11820
AT3G12050
AT3G12280
AT3G12390
AT3G12590
AT3G12640
AT3G13290
AT3G13300
AT3G13530
AT3G13810
AT3G13990
AT3G14120
AT3G14172
AT3G14350
AT3G14400
AT3G14840
AT3G14890
AT3G14940
AT3G15440
AT3G15450
AT3G15970
AT3G16260
AT3G16310
AT3G17160
AT3G17420
AT3G17650
AT3G17840
AT3G17850
AT3G17900
AT3G18240
AT3G18390
AT3G18480
AT3G18640
AT3G18860
AT3G19260
AT3G19420
AT3G19770
AT3G20020
AT3G20250
AT3G20410
AT3G20550
AT3G20740
AT3G21090
AT3G21810
AT3G21820
AT3G22170
AT3G22380
AT3G22520
AT3G22850
AT3G23540
AT3G23920
AT3G24080
AT3G24660
AT3G25070
AT3G26400
AT3G26560
AT3G26618
AT3G26950
AT3G27170
AT3G27210
AT3G27390
AT3G27530
AT3G28180
AT3G28860
AT3G28920
AT3G29160
AT3G30200
AT3G33530
AT3G42628
AT3G43300
AT3G44590
AT3G44750
AT3G45780
AT3G45850
AT3G46530
AT3G48050
AT3G48060
AT3G48500
AT3G48530
AT3G48740
AT3G48800
AT3G48890
AT3G49010
AT3G49140
AT3G49210
AT3G49590
AT3G49800
AT3G50500
AT3G50590
AT3G51160
AT3G51470
AT3G51800
AT3G51880
AT3G52230
AT3G52880
AT3G52930
AT3G53180
AT3G53380
AT3G53420
AT3G53520
AT3G53540
AT3G54540
AT3G54760
AT3G54820
AT3G55020
AT3G55160
AT3G55320
AT3G55460
AT3G55610
AT3G56150
AT3G56850
AT3G56860
AT3G57150
AT3G58460
AT3G58640
AT3G58730
AT3G59770
AT3G60600
AT3G60750
AT3G61050
AT3G61260
AT3G61480
AT3G61860
AT3G62140
AT3G62150
AT3G62700
AT3G62770
AT3G63000
AT3G63160
AT3G63400
AT3G63460
AT4G00630
AT4G00720
AT4G00800
AT4G00810
AT4G01150
AT4G01290
AT4G01450
AT4G02510
AT4G03080
AT4G03415
AT4G03510
AT4G04210
AT4G04700
AT4G05150
AT4G05180
AT4G08310
AT4G08920
AT4G09160
AT4G10730
AT4G10760
AT4G11270
AT4G11380
AT4G11560
AT4G11660
AT4G11680
AT4G11740
AT4G11850
AT4G11860
AT4G12610
AT4G12770
AT4G12780
AT4G13350
AT4G13510
AT4G14070
AT4G14200
AT4G14350
AT4G14870
AT4G14920
AT4G15410
AT4G15530
AT4G15545
AT4G15802
AT4G15930
AT4G17060
AT4G17140
AT4G17330
AT4G17720
AT4G18730
AT4G18905
AT4G18950
AT4G19600
AT4G19930
AT4G20260
AT4G20910
AT4G21550
AT4G21750
AT4G22150
AT4G22670
AT4G22740
AT4G23040
AT4G23460
AT4G23640
AT4G24100
AT4G24120
AT4G24230
AT4G24270
AT4G24275
AT4G24280
AT4G24620
AT4G24680
AT4G25500
AT4G25770
AT4G25880
AT4G25890
AT4G26130
AT4G26630
AT4G27060
AT4G27430
AT4G27450
AT4G27500
AT4G28080
AT4G28300
AT4G28610
AT4G28980
AT4G29440
AT4G29860
AT4G30160
AT4G30190
AT4G30480
AT4G30890
AT4G31590
AT4G31880
AT4G32180
AT4G32285
AT4G32330
AT4G32410
AT4G32420
AT4G32610
AT4G32915
AT4G33050
AT4G33060
AT4G33400
AT4G33530
AT4G34860
AT4G35100
AT4G35230
AT4G35240
AT4G35470
AT4G35780
AT4G35890
AT4G35980
AT4G36550
AT4G36750
AT4G36850
AT4G37090
AT4G37120
AT4G37190
AT4G37300
AT4G37870
AT4G38360
AT4G38470
AT4G38550
AT4G38900
AT4G39320
AT4G39680
AT5G01240
AT5G01310
AT5G01400
AT5G02770
AT5G03040
AT5G03280
AT5G03630
AT5G03700
AT5G04280
AT5G04420
AT5G04430
AT5G04510
AT5G04870
AT5G04990
AT5G05170
AT5G05850
AT5G06160
AT5G06560
AT5G06970
AT5G07350
AT5G08250
AT5G08540
AT5G08610
AT5G09390
AT5G09400
AT5G09410
AT5G09620
AT5G09840
AT5G09960
AT5G10020
AT5G10470
AT5G10950
AT5G11060
AT5G11110
AT5G11390
AT5G11970
AT5G12080
AT5G12410
AT5G13240
AT5G13260
AT5G13850
AT5G14050
AT5G14200
AT5G14270
AT5G14540
AT5G14640
AT5G14720
AT5G14740
AT5G14780
AT5G15070
AT5G15270
AT5G16150
AT5G16260
AT5G16730
AT5G17523
AT5G18280
AT5G18570
AT5G19050
AT5G19450
AT5G19520
AT5G19770
AT5G19780
AT5G20280
AT5G20490
AT5G20650
AT5G20920
AT5G21160
AT5G22030
AT5G22120
AT5G22650
AT5G23150
AT5G23660
AT5G23890
AT5G23900
AT5G24030
AT5G24430
AT5G24890
AT5G25220
AT5G25780
AT5G26742
AT5G26751
AT5G26860
AT5G27150
AT5G27640
AT5G27990
AT5G28040
AT5G28540
AT5G28840
AT5G35180
AT5G35200
AT5G35330
AT5G35430
AT5G35630
AT5G35980
AT5G36880
AT5G37190
AT5G37380
AT5G38480
AT5G38600
AT5G38640
AT5G38840
AT5G40200
AT5G40390
AT5G40450
AT5G40890
AT5G41950
AT5G41970
AT5G43830
AT5G43940
AT5G44200
AT5G44240
AT5G45190
AT5G45420
AT5G45510
AT5G45775
AT5G46020
AT5G46570
AT5G46750
AT5G46840
AT5G46870
AT5G47210
AT5G47430
AT5G47480
AT5G47570
AT5G47690
AT5G47700
AT5G47880
AT5G49400
AT5G49890
AT5G49910
AT5G50530
AT5G50640
AT5G52040
AT5G52200
AT5G52240
AT5G52310
AT5G52882
AT5G52960
AT5G53170
AT5G53310
AT5G53440
AT5G53620
AT5G54440
AT5G55210
AT5G55230
AT5G55300
AT5G55530
AT5G55860
AT5G55920
AT5G56000
AT5G56010
AT5G56030
AT5G56890
AT5G56980
AT5G57110
AT5G57160
AT5G57330
AT5G57350
AT5G58140
AT5G58220
AT5G58440
AT5G58950
AT5G59010
AT5G59960
AT5G60210
AT5G60460
AT5G61150
AT5G61210
AT5G61780
AT5G62670
AT5G62810
AT5G62950
AT5G63110
AT5G63420
AT5G63550
AT5G64070
AT5G64130
AT5G64160
AT5G64220
AT5G64330
AT5G64410
AT5G64420
AT5G64430
AT5G64813
AT5G65410
AT5G65460
AT5G65700
AT5G65770
AT5G65950
AT5G66055
AT5G66540
AT5G66950
AT5G67220
ATMG00400
AT1G01440
AT1G01510
AT1G01540
AT1G01660
AT1G01770
AT1G02575
AT1G02730
AT1G02740
AT1G02850
AT1G02880
AT1G03060
AT1G03140
AT1G03445
AT1G03530
AT1G03740
AT1G03760
AT1G03770
AT1G03800
AT1G03980
AT1G04120
AT1G04400
AT1G04410
AT1G04530
AT1G04860
AT1G04880
AT1G04890
AT1G04950
AT1G04990
AT1G05030
AT1G05270
AT1G05410
AT1G05460
AT1G05520
AT1G05660
AT1G05805
AT1G05810
AT1G05890
AT1G05910
AT1G06070
AT1G06190
AT1G06230
AT1G06660
AT1G06670
AT1G07350
AT1G07430
AT1G07750
AT1G07920
AT1G07930
AT1G07940
AT1G07970
AT1G08640
AT1G08680
AT1G08750
AT1G08760
AT1G08840
AT1G08880
AT1G09650
AT1G09770
AT1G10050
AT1G10450
AT1G10520
AT1G10630
AT1G10990
AT1G12270
AT1G12300
AT1G12680
AT1G12830
AT1G12910
AT1G13030
AT1G14250
AT1G14460
AT1G14650
AT1G14850
AT1G15125
AT1G15230
AT1G15240
AT1G15290
AT1G15500
AT1G15690
AT1G15930
AT1G15940
AT1G16170
AT1G16270
AT1G16330
AT1G16380
AT1G16520
AT1G17370
AT1G17450
AT1G17690
AT1G17930
AT1G18190
AT1G18450
AT1G18480
AT1G19485
AT1G19835
AT1G19880
AT1G19990
AT1G20050
AT1G20220
AT1G20370
AT1G20770
AT1G21320
AT1G21380
AT1G21580
AT1G22180
AT1G22300
AT1G22920
AT1G23170
AT1G23190
AT1G23280
AT1G23380
AT1G23410
AT1G23710
AT1G23860
AT1G24180
AT1G24190
AT1G24220
AT1G24267
AT1G24580
AT1G24706
AT1G25275
AT1G26270
AT1G26540
AT1G26900
AT1G27090
AT1G27100
AT1G27300
AT1G27460
AT1G27500
AT1G27750
AT1G27850
AT1G28010
AT1G28530
AT1G29910
AT1G29920
AT1G29930
AT1G30460
AT1G30570
AT1G30620
AT1G30730
AT1G30810
AT1G31330
AT1G31360
AT1G31460
AT1G31480
AT1G31730
AT1G31810
AT1G31812
AT1G32090
AT1G32140
AT1G32640
AT1G32700
AT1G32750
AT1G33050
AT1G33920
AT1G34220
AT1G34260
AT1G34570
AT1G35435
AT1G35670
AT1G35720
AT1G35750
AT1G42440
AT1G42470
AT1G42960
AT1G42970
AT1G43130
AT1G43700
AT1G43710
AT1G43910
AT1G44770
AT1G44780
AT1G44900
AT1G45160
AT1G45207
AT1G45249
AT1G46912
AT1G47330
AT1G48030
AT1G48090
AT1G48180
AT1G48280
AT1G48490
AT1G48920
AT1G48950
AT1G49120
AT1G49340
AT1G49380
AT1G49600
AT1G49710
AT1G49760
AT1G50120
AT1G50240
AT1G50360
AT1G50600
AT1G50620
AT1G50660
AT1G50700
AT1G50890
AT1G50920
AT1G51160
AT1G51450
AT1G51538
AT1G51580
AT1G51600
AT1G51690
AT1G51745
AT1G51780
AT1G52080
AT1G52320
AT1G52590
AT1G52680
AT1G53050
AT1G53180
AT1G53240
AT1G53282
AT1G53350
AT1G54270
AT1G54310
AT1G54450
AT1G54460
AT1G54690
AT1G54710
AT1G55150
AT1G55250
AT1G55310
AT1G55350
AT1G55460
AT1G55535
AT1G55610
AT1G55850
AT1G55930
AT1G56080
AT1G56290
AT1G56330
AT1G56720
AT1G58050
AT1G58200
AT1G58250
AT1G58350
AT1G59760
AT1G59900
AT1G60110
AT1G60130
AT1G60170
AT1G60200
AT1G60440
AT1G60930
AT1G61000
AT1G61215
AT1G61690
AT1G61780
AT1G61850
AT1G62010
AT1G62050
AT1G62310
AT1G62330
AT1G62380
AT1G62740
AT1G63210
AT1G63250
AT1G63660
AT1G63680
AT1G63730
AT1G63810
AT1G64620
AT1G64650
AT1G64750
AT1G65030
AT1G65320
AT1G65580
AT1G65710
AT1G65920
AT1G66040
AT1G66580
AT1G66750
AT1G67120
AT1G67140
AT1G67440
AT1G67570
AT1G67630
AT1G67770
AT1G67820
AT1G67950
AT1G68720
AT1G69030
AT1G69200
AT1G69340
AT1G69360
AT1G69840
AT1G70520
AT1G70620
AT1G70730
AT1G70750
AT1G70940
AT1G71060
AT1G71080
AT1G71390
AT1G71697
AT1G71770
AT1G71940
AT1G72090
AT1G72100
AT1G72390
AT1G72440
AT1G72630
AT1G72640
AT1G72940
AT1G73020
AT1G73160
AT1G73200
AT1G73460
AT1G73480
AT1G73590
AT1G73630
AT1G73770
AT1G74250
AT1G74750
AT1G74770
AT1G74840
AT1G75080
AT1G75150
AT1G75220
AT1G75950
AT1G76010
AT1G76030
AT1G76510
AT1G76660
AT1G76720
AT1G76820
AT1G76870
AT1G76950
AT1G77120
AT1G77180
AT1G77300
AT1G77680
AT1G77800
AT1G77840
AT1G78110
AT1G78230
AT1G78300
AT1G78610
AT1G78650
AT1G78890
AT1G79080
AT1G79150
AT1G79610
AT1G79730
AT1G79940
AT1G80210
AT1G80300
AT1G80410
AT1G80530
AT1G80810
AT1G80900
AT1G80950
AT2G01190
AT2G01320
AT2G01370
AT2G01490
AT2G01500
AT2G01930
AT2G02000
AT2G02160
AT2G02220
AT2G03390
AT2G03430
AT2G03890
AT2G04235
AT2G04270
AT2G04560
AT2G05710
AT2G05830
AT2G06210
AT2G06990
AT2G07728
AT2G10550
AT2G12550
AT2G13370
AT2G14080
AT2G14120
AT2G15430
AT2G15490
AT2G15680
AT2G15760
AT2G15900
AT2G16270
AT2G16370
AT2G16390
AT2G16405
AT2G16440
AT2G16450
AT2G16530
AT2G16600
AT2G16650
AT2G16900
AT2G16920
AT2G16940
AT2G16950
AT2G17280
AT2G17290
AT2G17420
AT2G17650
AT2G18020
AT2G18040
AT2G18100
AT2G18110
AT2G18220
AT2G18500
AT2G18790
AT2G18860
AT2G19480
AT2G19590
AT2G19870
AT2G19900
AT2G19930
AT2G20000
AT2G20110
AT2G20230
AT2G20550
AT2G20580
AT2G20740
AT2G20790
AT2G20880
AT2G20900
AT2G21270
AT2G21440
AT2G21620
AT2G21710
AT2G21900
AT2G22010
AT2G22140
AT2G22475
AT2G22560
AT2G22760
AT2G23140
AT2G23520
AT2G23930
AT2G24050
AT2G24590
AT2G24640
AT2G24940
AT2G25170
AT2G25270
AT2G25430
AT2G25620
AT2G25625
AT2G25650
AT2G25660
AT2G26110
AT2G26280
AT2G26300
AT2G26460
AT2G26750
AT2G26760
AT2G27030
AT2G27090
AT2G27140
AT2G28130
AT2G28240
AT2G28390
AT2G28910
AT2G29560
AT2G29890
AT2G30110
AT2G30620
AT2G30650
AT2G30940
AT2G31270
AT2G31370
AT2G31840
AT2G32040
AT2G32050
AT2G32170
AT2G32235
AT2G32240
AT2G32260
AT2G32320
AT2G32415
AT2G32450
AT2G32520
AT2G32760
AT2G32910
AT2G33020
AT2G33070
AT2G33620
AT2G34150
AT2G34260
AT2G34357
AT2G34420
AT2G34850
AT2G34920
AT2G35030
AT2G35050
AT2G35350
AT2G35490
AT2G35920
AT2G36200
AT2G36350
AT2G36530
AT2G36540
AT2G36570
AT2G36620
AT2G37050
AT2G37790
AT2G38140
AT2G38250
AT2G38580
AT2G38880
AT2G38940
AT2G39170
AT2G39260
AT2G39280
AT2G39340
AT2G39480
AT2G39580
AT2G39795
AT2G40120
AT2G40430
AT2G40620
AT2G40640
AT2G40650
AT2G40700
AT2G40730
AT2G40860
AT2G41070
AT2G41500
AT2G41720
AT2G42010
AT2G42670
AT2G42890
AT2G42975
AT2G43130
AT2G43210
AT2G43360
AT2G43650
AT2G44020
AT2G44160
AT2G44200
AT2G44710
AT2G44830
AT2G45135
AT2G45260
AT2G45290
AT2G45380
AT2G45430
AT2G45460
AT2G45980
AT2G46040
AT2G46060
AT2G46170
AT2G46494
AT2G46610
AT2G47115
AT2G47390
AT2G47790
AT2G47800
AT2G47980
AT2G48160
AT3G01810
AT3G02180
AT3G02260
AT3G02520
AT3G02600
AT3G02750
AT3G03130
AT3G03250
AT3G03380
AT3G03530
AT3G03780
AT3G03790
AT3G04470
AT3G04730
AT3G04820
AT3G04840
AT3G04945
AT3G05130
AT3G05330
AT3G05380
AT3G05530
AT3G05740
AT3G06010
AT3G06170
AT3G06340
AT3G06480
AT3G06720
AT3G06810
AT3G07440
AT3G07560
AT3G07770
AT3G07790
AT3G07880
AT3G07960
AT3G08510
AT3G08620
AT3G08780
AT3G09070
AT3G09430
AT3G09630
AT3G09670
AT3G09690
AT3G09840
AT3G09850
AT3G09890
AT3G10030
AT3G10180
AT3G10190
AT3G10360
AT3G10400
AT3G10530
AT3G10980
AT3G11100
AT3G11450
AT3G11500
AT3G11540
AT3G11720
AT3G11900
AT3G11930
AT3G11964
AT3G12010
AT3G12020
AT3G12100
AT3G12140
AT3G12270
AT3G12340
AT3G12460
AT3G12480
AT3G12580
AT3G12810
AT3G12980
AT3G13070
AT3G13200
AT3G13224
AT3G13235
AT3G13360
AT3G13380
AT3G13440
AT3G13460
AT3G13570
AT3G13780
AT3G13920
AT3G13930
AT3G14100
AT3G14205
AT3G14790
AT3G15120
AT3G15290
AT3G15500
AT3G15730
AT3G15880
AT3G15980
AT3G16060
AT3G16110
AT3G16270
AT3G16620
AT3G16785
AT3G16810
AT3G16830
AT3G16840
AT3G16940
AT3G17040
AT3G17205
AT3G17240
AT3G17520
AT3G17712
AT3G17740
AT3G17750
AT3G18350
AT3G18610
AT3G18630
AT3G18680
AT3G18730
AT3G18760
AT3G18770
AT3G19080
AT3G19130
AT3G19170
AT3G19210
AT3G19240
AT3G19370
AT3G19440
AT3G19510
AT3G19520
AT3G19670
AT3G19740
AT3G19895
AT3G19960
AT3G20010
AT3G20370
AT3G20890
AT3G21180
AT3G21250
AT3G21290
AT3G21295
AT3G21570
AT3G21780
AT3G22190
AT3G22310
AT3G22810
AT3G22910
AT3G22930
AT3G22960
AT3G23100
AT3G23150
AT3G23740
AT3G23900
AT3G23980
AT3G24180
AT3G24255
AT3G24830
AT3G24870
AT3G24880
AT3G25150
AT3G25500
AT3G25545
AT3G25840
AT3G26310
AT3G26540
AT3G26730
AT3G26910
AT3G26935
AT3G27190
AT3G27310
AT3G27550
AT3G27600
AT3G27700
AT3G27870
AT3G28040
AT3G28345
AT3G28450
AT3G28500
AT3G29010
AT3G29100
AT3G29310
AT3G29360
AT3G29390
AT3G29760
AT3G42660
AT3G43230
AT3G43590
AT3G43810
AT3G43890
AT3G43980
AT3G43990
AT3G44050
AT3G44850
AT3G45090
AT3G45190
AT3G45330
AT3G45560
AT3G45830
AT3G46440
AT3G46450
AT3G46510
AT3G46540
AT3G46580
AT3G46640
AT3G47420
AT3G47750
AT3G47890
AT3G47910
AT3G48110
AT3G48190
AT3G48195
AT3G48430
AT3G48440
AT3G48510
AT3G48710
AT3G48750
AT3G48760
AT3G48860
AT3G49250
AT3G49370
AT3G49400
AT3G49490
AT3G49600
AT3G49770
AT3G49910
AT3G50120
AT3G50170
AT3G50230
AT3G50300
AT3G50310
AT3G50350
AT3G50370
AT3G50670
AT3G51740
AT3G51840
AT3G51950
AT3G52115
AT3G52140
AT3G52150
AT3G52250
AT3G52400
AT3G52710
AT3G52890
AT3G52950
AT3G52990
AT3G53020
AT3G53030
AT3G53230
AT3G53500
AT3G53630
AT3G53710
AT3G53800
AT3G53930
AT3G54030
AT3G54170
AT3G54300
AT3G54390
AT3G54530
AT3G54610
AT3G54670
AT3G54710
AT3G55005
AT3G55270
AT3G55440
AT3G55450
AT3G55600
AT3G55870
AT3G56490
AT3G56570
AT3G56690
AT3G56920
AT3G57060
AT3G57200
AT3G57330
AT3G57470
AT3G57490
AT3G57530
AT3G57660
AT3G58110
AT3G58170
AT3G58600
AT3G58630
AT3G58750
AT3G58760
AT3G58940
AT3G59020
AT3G59110
AT3G59140
AT3G59290
AT3G59410
AT3G59430
AT3G59550
AT3G59820
AT3G59920
AT3G60240
AT3G60320
AT3G60380
AT3G60450
AT3G60850
AT3G61150
AT3G61670
AT3G61690
AT3G62280
AT3G62560
AT3G62580
AT3G62800
AT3G62900
AT3G63070
AT3G63130
AT3G63500
AT3G66658
AT4G00026
AT4G00238
AT4G00400
AT4G00752
AT4G00930
AT4G01000
AT4G01100
AT4G01330
AT4G01370
AT4G01400
AT4G01690
AT4G01990
AT4G02060
AT4G02080
AT4G02220
AT4G02710
AT4G02720
AT4G02800
AT4G02860
AT4G03210
AT4G03550
AT4G03820
AT4G05410
AT4G05440
AT4G06634
AT4G06746
AT4G08180
AT4G08330
AT4G08350
AT4G08390
AT4G08500
AT4G08510
AT4G09140
AT4G09510
AT4G09580
AT4G09830
AT4G09930
AT4G10120
AT4G10710
AT4G10750
AT4G10930
AT4G11080
AT4G11220
AT4G11310
AT4G11790
AT4G12070
AT4G12080
AT4G12120
AT4G12400
AT4G12620
AT4G12640
AT4G13220
AT4G13430
AT4G14330
AT4G14710
AT4G14716
AT4G14740
AT4G15020
AT4G15180
AT4G15210
AT4G15755
AT4G15880
AT4G16080
AT4G16141
AT4G16143
AT4G16150
AT4G16250
AT4G16280
AT4G16310
AT4G16330
AT4G16340
AT4G16360
AT4G16590
AT4G16630
AT4G16690
AT4G16720
AT4G17410
AT4G17483
AT4G17620
AT4G17950
AT4G18710
AT4G18740
AT4G19010
AT4G19040
AT4G19150
AT4G19180
AT4G19510
AT4G19610
AT4G19880
AT4G20400
AT4G20780
AT4G21450
AT4G21460
AT4G21640
AT4G21670
AT4G22140
AT4G22285
AT4G22320
AT4G22660
AT4G22910
AT4G23200
AT4G23530
AT4G23540
AT4G23750
AT4G23800
AT4G23850
AT4G24020
AT4G24200
AT4G24400
AT4G24440
AT4G24520
AT4G24550
AT4G25070
AT4G25340
AT4G25390
AT4G25730
AT4G26330
AT4G26530
AT4G26570
AT4G26620
AT4G26650
AT4G27585
AT4G27780
AT4G27900
AT4G27910
AT4G28200
AT4G28260
AT4G28470
AT4G28600
AT4G28990
AT4G29010
AT4G29060
AT4G29510
AT4G29750
AT4G29810
AT4G29900
AT4G29940
AT4G30200
AT4G30760
AT4G31160
AT4G31200
AT4G31250
AT4G31420
AT4G31430
AT4G31460
AT4G31540
AT4G31580
AT4G31620
AT4G31700
AT4G31800
AT4G31810
AT4G32200
AT4G32250
AT4G32350
AT4G32400
AT4G32500
AT4G32605
AT4G32620
AT4G32720
AT4G32770
AT4G32910
AT4G33580
AT4G33650
AT4G33865
AT4G33985
AT4G34240
AT4G34430
AT4G34450
AT4G35210
AT4G35300
AT4G35310
AT4G35370
AT4G35560
AT4G35600
AT4G35785
AT4G36130
AT4G36350
AT4G36630
AT4G36760
AT4G36860
AT4G36900
AT4G36980
AT4G37210
AT4G37280
AT4G37460
AT4G37630
AT4G37910
AT4G38130
AT4G38190
AT4G38640
AT4G39150
AT4G39210
AT4G39390
AT4G39500
AT4G39690
AT5G01170
AT5G02240
AT5G02430
AT5G02500
AT5G02620
AT5G02840
AT5G02870
AT5G03330
AT5G03640
AT5G03690
AT5G03730
AT5G04020
AT5G04200
AT5G05010
AT5G05060
AT5G05160
AT5G05210
AT5G05920
AT5G06000
AT5G06110
AT5G06140
AT5G06210
AT5G06460
AT5G06590
AT5G06660
AT5G06710
AT5G06910
AT5G07030
AT5G07090
AT5G07120
AT5G07870
AT5G08080
AT5G08230
AT5G08240
AT5G08300
AT5G08420
AT5G08450
AT5G08460
AT5G08660
AT5G08670
AT5G08690
AT5G09500
AT5G09590
AT5G09850
AT5G10070
AT5G10110
AT5G10540
AT5G10660
AT5G11040
AT5G11170
AT5G11250
AT5G11260
AT5G11270
AT5G11500
AT5G11510
AT5G11670
AT5G11710
AT5G11850
AT5G11880
AT5G12150
AT5G12370
AT5G13010
AT5G13020
AT5G13160
AT5G13200
AT5G13300
AT5G13530
AT5G13560
AT5G13950
AT5G13970
AT5G14280
AT5G14610
AT5G14620
AT5G14770
AT5G14800
AT5G14910
AT5G15020
AT5G15120
AT5G15160
AT5G15490
AT5G15570
AT5G15680
AT5G15980
AT5G16050
AT5G16270
AT5G16280
[truncated: 11,138 more rows]

## Sheet: PredRS
Ids of the PredRS
AT1G01040
AT1G01050
AT1G01060
AT1G01070
AT1G01080
AT1G01090
AT1G01100
AT1G01110
AT1G01120
AT1G01130
AT1G01140
AT1G01150
AT1G01180
AT1G01190
AT1G01200
AT1G01220
AT1G01225
AT1G01240
AT1G01250
AT1G01260
AT1G01290
AT1G01300
AT1G01310
AT1G01320
AT1G01350
AT1G01355
AT1G01370
AT1G01400
AT1G01440
AT1G01450
AT1G01453
AT1G01460
AT1G01470
AT1G01480
AT1G01500
AT1G01510
AT1G01540
AT1G01550
AT1G01560
AT1G01580
AT1G01600
AT1G01610
AT1G01650
AT1G01660
AT1G01670
AT1G01680
AT1G01690
AT1G01695
AT1G01700
AT1G01715
AT1G01725
AT1G01730
AT1G01740
AT1G01760
AT1G01770
AT1G01780
AT1G01790
AT1G01800
AT1G01810
AT1G01820
AT1G01830
AT1G01840
AT1G01860
AT1G01880
AT1G01930
AT1G01940
AT1G01950
AT1G01960
AT1G01980
AT1G02000
AT1G02010
AT1G02020
AT1G02030
AT1G02040
AT1G02050
AT1G02065
AT1G02070
AT1G02080
AT1G02090
AT1G02100
AT1G02110
AT1G02120
AT1G02130
AT1G02150
AT1G02170
AT1G02190
AT1G02220
AT1G02230
AT1G02260
AT1G02280
AT1G02290
AT1G02300
AT1G02305
AT1G02330
AT1G02340
AT1G02360
AT1G02380
AT1G02400
AT1G02405
AT1G02460
AT1G02475
AT1G02500
AT1G02520
AT1G02530
AT1G02540
AT1G02560
AT1G02575
AT1G02580
AT1G02610
AT1G02630
AT1G02650
AT1G02660
AT1G02670
AT1G02700
AT1G02730
AT1G02740
AT1G02750
AT1G02770
AT1G02780
AT1G02800
AT1G02810
AT1G02830
AT1G02840
AT1G02850
AT1G02860
AT1G02870
AT1G02880
AT1G02890
AT1G02910
AT1G02950
AT1G02960
AT1G02970
AT1G02980
AT1G02990
AT1G03000
AT1G03010
AT1G03030
AT1G03050
AT1G03055
AT1G03060
AT1G03080
AT1G03090
AT1G03100
AT1G03103
AT1G03110
AT1G03120
AT1G03130
AT1G03140
AT1G03150
AT1G03160
AT1G03170
AT1G03190
AT1G03250
AT1G03280
AT1G03290
AT1G03300
AT1G03310
AT1G03320
AT1G03340
AT1G03350
AT1G03360
AT1G03365
AT1G03370
AT1G03380
AT1G03395
AT1G03400
AT1G03440
AT1G03445
AT1G03457
AT1G03475
AT1G03490
AT1G03520
AT1G03530
AT1G03560
AT1G03590
AT1G03600
AT1G03610
AT1G03620
AT1G03630
AT1G03650
AT1G03680
AT1G03710
AT1G03730
AT1G03740
AT1G03750
AT1G03760
AT1G03770
AT1G03780
AT1G03790
AT1G03800
AT1G03810
AT1G03820
AT1G03830
AT1G03840
AT1G03850
AT1G03870
AT1G03880
AT1G03900
AT1G03905
AT1G03910
AT1G03920
AT1G03930
AT1G03950
AT1G03960
AT1G03970
AT1G03980
AT1G03982
AT1G03990
AT1G04000
AT1G04010
AT1G04020
AT1G04030
AT1G04050
AT1G04070
AT1G04080
AT1G04100
AT1G04110
AT1G04120
AT1G04130
AT1G04140
AT1G04150
AT1G04160
AT1G04190
AT1G04210
AT1G04220
AT1G04230
AT1G04240
AT1G04260
AT1G04270
AT1G04280
AT1G04300
AT1G04310
AT1G04330
AT1G04350
AT1G04360
AT1G04390
AT1G04400
AT1G04410
AT1G04420
AT1G04430
AT1G04440
AT1G04445
AT1G04450
AT1G04470
AT1G04480
AT1G04500
AT1G04510
AT1G04530
AT1G04540
AT1G04550
AT1G04570
AT1G04580
AT1G04590
AT1G04600
AT1G04620
AT1G04640
AT1G04650
AT1G04700
AT1G04710
AT1G04730
AT1G04750
AT1G04770
AT1G04778
AT1G04780
AT1G04790
AT1G04810
AT1G04820
AT1G04830
AT1G04840
AT1G04850
AT1G04860
AT1G04870
AT1G04880
AT1G04890
AT1G04900
AT1G04910
AT1G04920
AT1G04930
AT1G04940
AT1G04945
AT1G04950
AT1G04980
AT1G04985
AT1G04990
AT1G05020
AT1G05030
AT1G05040
AT1G05055
AT1G05060
AT1G05080
AT1G05087
AT1G05090
AT1G05140
AT1G05150
AT1G05180
AT1G05190
AT1G05200
AT1G05205
AT1G05230
AT1G05260
AT1G05270
AT1G05280
AT1G05310
AT1G05320
AT1G05350
AT1G05360
AT1G05370
AT1G05380
AT1G05400
AT1G05410
AT1G05420
AT1G05430
AT1G05440
AT1G05450
AT1G05460
AT1G05470
AT1G05490
AT1G05500
AT1G05520
AT1G05530
AT1G05570
AT1G05577
AT1G05580
AT1G05590
AT1G05630
AT1G05640
AT1G05660
AT1G05670
AT1G05680
AT1G05700
AT1G05710
AT1G05720
AT1G05790
AT1G05805
AT1G05810
AT1G05820
AT1G05830
AT1G05840
AT1G05860
AT1G05870
AT1G05880
AT1G05890
AT1G05894
AT1G05900
AT1G05910
AT1G05920
AT1G05940
AT1G05950
AT1G05960
AT1G05970
AT1G06000
AT1G06050
AT1G06070
AT1G06150
AT1G06160
AT1G06190
AT1G06200
AT1G06210
AT1G06220
AT1G06225
AT1G06230
AT1G06240
AT1G06250
AT1G06270
AT1G06280
AT1G06290
AT1G06310
AT1G06390
AT1G06400
AT1G06410
AT1G06430
AT1G06440
AT1G06460
AT1G06470
AT1G06490
AT1G06530
AT1G06550
AT1G06570
AT1G06580
AT1G06590
AT1G06630
AT1G06645
AT1G06650
AT1G06660
AT1G06670
AT1G06680
AT1G06690
AT1G06700
AT1G06710
AT1G06720
AT1G06730
AT1G06740
AT1G06750
AT1G06760
AT1G06770
AT1G06800
AT1G06810
AT1G06820
AT1G06840
AT1G06850
AT1G06870
AT1G06890
AT1G06900
AT1G06910
AT1G06920
AT1G06923
AT1G06930
AT1G06950
AT1G06970
AT1G06980
AT1G07000
AT1G07010
AT1G07020
AT1G07040
AT1G07060
AT1G07090
AT1G07110
AT1G07120
AT1G07140
AT1G07150
AT1G07180
AT1G07200
AT1G07210
AT1G07220
AT1G07240
AT1G07250
AT1G07260
AT1G07270
AT1G07280
AT1G07310
AT1G07320
AT1G07330
AT1G07350
AT1G07360
AT1G07370
AT1G07380
AT1G07390
AT1G07400
AT1G07410
AT1G07430
AT1G07470
AT1G07473
AT1G07476
AT1G07480
AT1G07490
AT1G07510
AT1G07520
AT1G07530
AT1G07540
AT1G07550
AT1G07560
AT1G07570
AT1G07590
AT1G07615
AT1G07620
AT1G07630
AT1G07640
AT1G07650
AT1G07660
AT1G07690
AT1G07700
AT1G07705
AT1G07720
AT1G07725
AT1G07740
AT1G07750
AT1G07790
AT1G07810
AT1G07820
AT1G07850
AT1G07860
AT1G07870
AT1G07880
AT1G07900
AT1G07910
AT1G07920
AT1G07930
AT1G07940
AT1G07970
AT1G07980
AT1G07985
AT1G07990
AT1G08030
AT1G08040
AT1G08050
AT1G08060
AT1G08065
AT1G08080
AT1G08090
AT1G08110
AT1G08125
AT1G08130
AT1G08150
AT1G08165
AT1G08170
AT1G08180
AT1G08190
AT1G08200
AT1G08260
AT1G08280
AT1G08290
AT1G08300
AT1G08310
AT1G08320
AT1G08340
AT1G08360
AT1G08370
AT1G08400
AT1G08410
AT1G08420
AT1G08430
AT1G08450
AT1G08465
AT1G08500
AT1G08530
AT1G08540
AT1G08550
AT1G08560
AT1G08570
AT1G08580
AT1G08590
AT1G08600
AT1G08620
AT1G08640
AT1G08645
AT1G08650
AT1G08660
AT1G08680
AT1G08700
AT1G08720
AT1G08730
AT1G08750
AT1G08760
AT1G08780
AT1G08790
AT1G08800
AT1G08820
AT1G08840
AT1G08880
AT1G08910
AT1G08930
AT1G08970
AT1G08985
AT1G08990
AT1G09000
AT1G09020
AT1G09040
AT1G09050
AT1G09060
AT1G09070
AT1G09080
AT1G09090
AT1G09100
AT1G09130
AT1G09140
AT1G09157
AT1G09160
AT1G09170
AT1G09176
AT1G09180
AT1G09190
AT1G09195
AT1G09200
AT1G09210
AT1G09230
AT1G09250
AT1G09280
AT1G09310
AT1G09320
AT1G09340
AT1G09380
AT1G09400
AT1G09410
AT1G09415
AT1G09420
AT1G09430
AT1G09440
AT1G09450
AT1G09480
AT1G09490
AT1G09500
AT1G09520
AT1G09530
AT1G09540
AT1G09570
AT1G09575
AT1G09600
AT1G09630
AT1G09640
AT1G09650
AT1G09660
AT1G09700
AT1G09710
AT1G09720
AT1G09730
AT1G09760
AT1G09770
AT1G09780
AT1G09790
AT1G09795
AT1G09800
AT1G09810
AT1G09812
AT1G09815
AT1G09840
AT1G09850
AT1G09900
AT1G09930
AT1G09932
AT1G09960
AT1G09970
AT1G09980
AT1G10020
AT1G10040
AT1G10050
AT1G10060
AT1G10070
AT1G10090
AT1G10095
AT1G10100
AT1G10120
AT1G10140
AT1G10150
AT1G10155
AT1G10170
AT1G10180
AT1G10200
AT1G10210
AT1G10220
AT1G10225
AT1G10230
AT1G10240
AT1G10270
AT1G10280
AT1G10290
AT1G10300
AT1G10310
AT1G10320
AT1G10340
AT1G10350
AT1G10385
AT1G10390
AT1G10395
AT1G10410
AT1G10417
AT1G10430
AT1G10450
AT1G10460
AT1G10470
AT1G10490
AT1G10500
AT1G10510
AT1G10520
AT1G10550
AT1G10560
AT1G10570
AT1G10580
AT1G10585
AT1G10586
AT1G10610
AT1G10620
AT1G10630
AT1G10640
AT1G10670
AT1G10690
AT1G10720
AT1G10730
AT1G10740
AT1G10750
AT1G10760
AT1G10780
AT1G10790
AT1G10810
AT1G10820
AT1G10830
AT1G10840
AT1G10850
AT1G10865
AT1G10870
AT1G10880
AT1G10890
AT1G10900
AT1G10910
AT1G10920
AT1G10930
AT1G10940
AT1G10950
AT1G10960
AT1G10980
AT1G10990
AT1G11040
AT1G11050
AT1G11060
AT1G11070
AT1G11100
AT1G11110
AT1G11125
AT1G11130
AT1G11160
AT1G11180
AT1G11210
AT1G11220
AT1G11230
AT1G11240
AT1G11260
AT1G11280
AT1G11300
AT1G11303
AT1G11310
AT1G11330
AT1G11340
AT1G11350
AT1G11360
AT1G11380
AT1G11410
AT1G11420
AT1G11440
AT1G11480
AT1G11510
AT1G11520
AT1G11540
AT1G11580
AT1G11590
AT1G11600
AT1G11630
AT1G11650
AT1G11660
AT1G11670
AT1G11680
AT1G11690
AT1G11700
AT1G11710
AT1G11720
AT1G11740
AT1G11750
AT1G11755
AT1G11760
AT1G11765
AT1G11780
AT1G11800
AT1G11810
AT1G11840
AT1G11860
AT1G11870
AT1G11920
AT1G11930
AT1G11940
AT1G11950
AT1G11960
AT1G11990
AT1G12000
AT1G12020
AT1G12030
AT1G12040
AT1G12070
AT1G12080
AT1G12090
AT1G12110
AT1G12120
AT1G12150
AT1G12170
AT1G12210
AT1G12220
AT1G12240
AT1G12244
AT1G12250
AT1G12270
AT1G12280
AT1G12300
AT1G12310
AT1G12330
AT1G12350
AT1G12360
AT1G12380
AT1G12410
AT1G12420
AT1G12430
AT1G12440
AT1G12450
AT1G12460
AT1G12470
AT1G12480
AT1G12520
AT1G12530
AT1G12550
AT1G12570
AT1G12580
AT1G12600
AT1G12610
AT1G12630
AT1G12650
AT1G12680
AT1G12700
AT1G12750
AT1G12760
AT1G12770
AT1G12780
AT1G12790
AT1G12800
AT1G12805
AT1G12830
AT1G12840
AT1G12850
AT1G12860
AT1G12870
AT1G12900
AT1G12910
AT1G12920
AT1G12930
AT1G12950
AT1G12970
AT1G12980
AT1G13020
AT1G13030
AT1G13040
AT1G13050
AT1G13090
AT1G13100
AT1G13120
AT1G13140
AT1G13160
AT1G13170
AT1G13180
AT1G13190
AT1G13195
AT1G13210
AT1G13220
AT1G13245
AT1G13250
AT1G13260
AT1G13270
AT1G13280
AT1G13290
AT1G13320
AT1G13330
AT1G13340
AT1G13350
AT1G13360
AT1G13370
AT1G13380
AT1G13390
AT1G13420
AT1G13430
AT1G13440
AT1G13450
AT1G13470
AT1G13480
AT1G13510
AT1G13520
AT1G13550
AT1G13570
AT1G13580
AT1G13590
AT1G13608
AT1G13610
AT1G13630
AT1G13635
AT1G13640
AT1G13650
AT1G13670
AT1G13690
AT1G13710
AT1G13730
AT1G13740
AT1G13750
AT1G13780
AT1G13790
AT1G13800
AT1G13860
AT1G13870
AT1G13880
AT1G13890
AT1G13910
AT1G13920
AT1G13930
AT1G13940
AT1G13950
AT1G13960
AT1G13970
AT1G13980
AT1G13990
AT1G14000
AT1G14020
AT1G14040
AT1G14048
AT1G14060
AT1G14100
AT1G14110
AT1G14150
AT1G14170
AT1G14180
AT1G14185
AT1G14190
AT1G14200
AT1G14205
AT1G14230
AT1G14250
AT1G14270
AT1G14280
AT1G14320
AT1G14330
AT1G14345
AT1G14350
AT1G14370
AT1G14380
AT1G14390
AT1G14410
AT1G14420
AT1G14430
AT1G14440
AT1G14455
AT1G14460
AT1G14490
AT1G14510
AT1G14520
AT1G14540
AT1G14560
AT1G14570
AT1G14580
AT1G14590
AT1G14600
AT1G14610
AT1G14630
AT1G14640
AT1G14650
AT1G14660
AT1G14680
AT1G14686
AT1G14687
AT1G14690
AT1G14700
AT1G14710
AT1G14740
AT1G14750
AT1G14770
AT1G14790
AT1G14810
AT1G14840
AT1G14850
AT1G14860
AT1G14900
AT1G14910
AT1G14940
AT1G14960
AT1G14970
AT1G14980
AT1G15000
AT1G15020
AT1G15030
AT1G15040
AT1G15050
AT1G15060
AT1G15085
AT1G15125
AT1G15130
AT1G15140
AT1G15190
AT1G15200
AT1G15210
AT1G15220
AT1G15230
AT1G15240
AT1G15260
AT1G15270
AT1G15280
AT1G15290
AT1G15320
AT1G15340
AT1G15385
AT1G15400
AT1G15410
AT1G15415
AT1G15420
AT1G15430
AT1G15440
AT1G15460
AT1G15470
AT1G15480
AT1G15490
AT1G15500
AT1G15510
AT1G15520
AT1G15530
AT1G15540
AT1G15550
AT1G15570
AT1G15580
AT1G15630
AT1G15660
AT1G15670
AT1G15690
AT1G15700
AT1G15710
AT1G15720
AT1G15740
AT1G15750
AT1G15760
AT1G15780
AT1G15790
AT1G15800
AT1G15810
AT1G15820
AT1G15830
AT1G15840
AT1G15860
AT1G15880
AT1G15885
AT1G15890
AT1G15930
AT1G15940
AT1G15950
AT1G15960
AT1G15970
AT1G15980
AT1G15990
AT1G16010
AT1G16020
AT1G16030
AT1G16060
AT1G16070
AT1G16080
AT1G16110
AT1G16120
AT1G16130
AT1G16150
AT1G16160
AT1G16170
AT1G16180
AT1G16210
AT1G16220
AT1G16230
AT1G16260
AT1G16270
AT1G16280
AT1G16290
AT1G16300
AT1G16330
AT1G16340
AT1G16350
AT1G16360
AT1G16380
AT1G16390
AT1G16420
AT1G16440
AT1G16490
AT1G16500
AT1G16510
AT1G16520
AT1G16540
AT1G16610
AT1G16630
AT1G16640
AT1G16650
AT1G16670
AT1G16680
AT1G16700
AT1G16710
AT1G16720
AT1G16730
AT1G16740
AT1G16750
AT1G16760
AT1G16770
AT1G16780
AT1G16790
AT1G16800
AT1G16810
AT1G16830
AT1G16840
AT1G16850
AT1G16860
AT1G16870
AT1G16880
AT1G16890
AT1G16916
AT1G16920
AT1G16950
AT1G16970
AT1G17000
AT1G17040
AT1G17065
AT1G17070
AT1G17110
AT1G17120
AT1G17130
AT1G17140
AT1G17145
AT1G17160
AT1G17200
AT1G17210
AT1G17220
AT1G17230
AT1G17240
AT1G17260
AT1G17270
AT1G17280
AT1G17285
AT1G17290
AT1G17300
AT1G17310
AT1G17340
AT1G17345
AT1G17360
AT1G17370
AT1G17400
AT1G17420
AT1G17440
AT1G17450
AT1G17455
AT1G17460
AT1G17480
AT1G17490
AT1G17500
AT1G17520
AT1G17530
AT1G17540
AT1G17580
AT1G17590
AT1G17600
AT1G17615
AT1G17620
AT1G17630
AT1G17650
AT1G17665
AT1G17680
AT1G17690
AT1G17700
AT1G17720
AT1G17730
AT1G17745
AT1G17750
AT1G17760
AT1G17770
AT1G17780
AT1G17790
AT1G17820
AT1G17840
AT1G17850
AT1G17870
AT1G17880
AT1G17910
AT1G17920
AT1G17930
AT1G17940
AT1G17980
AT1G17990
AT1G18000
AT1G18010
AT1G18020
AT1G18030
AT1G18040
AT1G18050
AT1G18070
AT1G18090
AT1G18150
AT1G18160
AT1G18170
AT1G18190
AT1G18200
AT1G18210
AT1G18260
AT1G18265
AT1G18270
AT1G18290
AT1G18300
AT1G18330
AT1G18335
AT1G18340
AT1G18350
AT1G18360
AT1G18370
AT1G18390
AT1G18400
AT1G18410
AT1G18420
AT1G18450
AT1G18460
AT1G18480
AT1G18485
AT1G18500
AT1G18540
AT1G18550
AT1G18560
AT1G18570
AT1G18590
AT1G18600
AT1G18620
AT1G18630
AT1G18640
AT1G18660
AT1G18670
AT1G18680
AT1G18690
AT1G18700
AT1G18710
AT1G18720
AT1G18740
AT1G18760
AT1G18790
AT1G18800
AT1G18810
AT1G18830
AT1G18835
AT1G18840
AT1G18860
AT1G18870
AT1G18880
AT1G18890
AT1G18900
AT1G18910
AT1G18950
AT1G18960
AT1G18990
AT1G19000
AT1G19010
AT1G19020
AT1G19025
AT1G19050
AT1G19090
AT1G19100
AT1G19115
AT1G19140
AT1G19150
AT1G19170
AT1G19180
AT1G19190
AT1G19200
AT1G19210
AT1G19220
AT1G19230
AT1G19250
AT1G19260
AT1G19270
AT1G19290
AT1G19300
AT1G19310
AT1G19330
AT1G19340
AT1G19350
AT1G19360
AT1G19370
AT1G19380
AT1G19390
AT1G19400
AT1G19410
AT1G19430
AT1G19440
AT1G19450
AT1G19460
AT1G19470
AT1G19480
AT1G19485
AT1G19490
AT1G19510
AT1G19520
AT1G19530
AT1G19565
AT1G19620
AT1G19650
AT1G19670
AT1G19680
AT1G19690
AT1G19700
AT1G19720
AT1G19740
AT1G19750
AT1G19770
AT1G19780
AT1G19790
AT1G19800
AT1G19835
AT1G19850
AT1G19870
AT1G19880
AT1G19890
AT1G19900
AT1G19920
AT1G19930
AT1G19950
AT1G19980
AT1G19990
AT1G20000
AT1G20020
AT1G20060
AT1G20070
AT1G20080
AT1G20100
AT1G20110
AT1G20120
AT1G20130
AT1G20132
AT1G20140
AT1G20150
AT1G20160
AT1G20200
AT1G20220
AT1G20225
AT1G20240
AT1G20260
AT1G20290
AT1G20300
AT1G20310
AT1G20330
AT1G20340
AT1G20360
AT1G20370
AT1G20380
AT1G20400
AT1G20440
AT1G20450
AT1G20470
AT1G20480
AT1G20500
AT1G20530
AT1G20540
AT1G20550
AT1G20560
AT1G20580
AT1G20620
AT1G20630
AT1G20650
AT1G20670
AT1G20680
AT1G20693
AT1G20696
AT1G20720
AT1G20730
AT1G20735
AT1G20740
AT1G20750
AT1G20760
AT1G20770
AT1G20780
AT1G20795
AT1G20823
AT1G20830
AT1G20840
AT1G20870
AT1G20875
AT1G20880
AT1G20890
AT1G20900
AT1G20910
AT1G20920
AT1G20930
AT1G20940
AT1G20950
AT1G20960
AT1G20970
AT1G20980
AT1G20990
AT1G21000
AT1G21010
AT1G21060
AT1G21080
AT1G21090
AT1G21100
AT1G21110
AT1G21120
AT1G21130
AT1G21150
AT1G21160
AT1G21170
AT1G21190
AT1G21200
AT1G21210
AT1G21230
AT1G21240
AT1G21245
AT1G21250
AT1G21270
AT1G21310
AT1G21320
AT1G21326
AT1G21350
AT1G21370
AT1G21380
AT1G21390
AT1G21400
AT1G21440
AT1G21500
AT1G21510
AT1G21560
AT1G21580
AT1G21590
AT1G21610
AT1G21630
AT1G21640
AT1G21650
AT1G21651
AT1G21660
AT1G21670
AT1G21680
AT1G21695
AT1G21700
AT1G21710
AT1G21722
AT1G21730
AT1G21738
AT1G21740
AT1G21750
AT1G21810
AT1G21830
AT1G21860
AT1G21870
AT1G21880
AT1G21890
AT1G21910
AT1G21920
AT1G21980
AT1G21990
AT1G22000
AT1G22015
AT1G22020
AT1G22030
AT1G22040
AT1G22060
AT1G22080
AT1G22100
AT1G22150
AT1G22160
AT1G22170
AT1G22180
AT1G22200
AT1G22210
AT1G22230
AT1G22240
AT1G22250
AT1G22260
AT1G22270
AT1G22275
AT1G22280
AT1G22290
AT1G22300
AT1G22310
AT1G22330
AT1G22340
AT1G22360
AT1G22370
AT1G22410
AT1G22420
AT1G22430
AT1G22450
AT1G22460
AT1G22470
AT1G22490
AT1G22500
AT1G22520
AT1G22530
AT1G22550
AT1G22590
AT1G22600
AT1G22610
AT1G22620
AT1G22630
AT1G22640
AT1G22650
AT1G22660
AT1G22670
AT1G22680
AT1G22700
AT1G22730
AT1G22740
AT1G22750
AT1G22760
AT1G22770
AT1G22790
AT1G22800
AT1G22830
AT1G22840
AT1G22850
AT1G22860
AT1G22870
AT1G22880
AT1G22882
AT1G22885
AT1G22890
AT1G22910
AT1G22920
AT1G22930
AT1G22950
AT1G22980
AT1G22985
AT1G23000
AT1G23010
AT1G23030
AT1G23080
AT1G23090
AT1G23130
AT1G23145
AT1G23147
AT1G23170
AT1G23180
AT1G23190
AT1G23200
AT1G23210
AT1G23230
AT1G23240
AT1G23250
AT1G23270
AT1G23280
AT1G23300
AT1G23310
AT1G23320
AT1G23340
AT1G23360
AT1G23380
AT1G23410
AT1G23420
AT1G23440
AT1G23460
AT1G23465
AT1G23510
AT1G23540
AT1G23550
AT1G23570
AT1G23580
AT1G23590
AT1G23610
AT1G23640
AT1G23650
AT1G23660
AT1G23670
AT1G23710
AT1G23720
AT1G23730
AT1G23740
AT1G23750
AT1G23760
AT1G23770
AT1G23780
AT1G23790
AT1G23800
AT1G23810
AT1G23820
AT1G23860
AT1G23870
AT1G23880
AT1G23890
AT1G23900
AT1G23910
AT1G23935
AT1G23960
AT1G23970
AT1G23980
AT1G24020
AT1G24030
AT1G24040
AT1G24050
AT1G24062
AT1G24095
AT1G24100
AT1G24110
AT1G24130
AT1G24140
AT1G24150
AT1G24160
AT1G24180
AT1G24190
AT1G24210
AT1G24220
AT1G24240
AT1G24250
AT1G24256
AT1G24265
AT1G24267
AT1G24270
AT1G24280
AT1G24290
AT1G24300
AT1G24310
AT1G24320
AT1G24330
AT1G24340
AT1G24350
AT1G24360
AT1G24380
AT1G24388
AT1G24400
AT1G24420
AT1G24430
AT1G24450
AT1G24460
AT1G24485
AT1G24490
AT1G24510
AT1G24520
AT1G24530
AT1G24560
AT1G24570
AT1G24577
AT1G24580
AT1G24590
AT1G24600
AT1G24650
AT1G24706
AT1G24764
AT1G24793
AT1G24851
AT1G25025
AT1G25054
AT1G25112
AT1G25145
AT1G25180
AT1G25210
AT1G25250
AT1G25260
AT1G25275
AT1G25280
AT1G25320
AT1G25330
AT1G25350
AT1G25360
AT1G25370
AT1G25390
AT1G25400
AT1G25410
AT1G25420
AT1G25425
AT1G25440
AT1G25480
AT1G25490
AT1G25530
AT1G25540
AT1G25550
AT1G25560
AT1G25570
AT1G25580
AT1G25682
AT1G26110
AT1G26120
AT1G26130
AT1G26150
AT1G26170
AT1G26180
AT1G26190
AT1G26200
AT1G26220
AT1G26230
AT1G26240
AT1G26260
AT1G26270
AT1G26290
AT1G26300
AT1G26310
AT1G26330
AT1G26340
AT1G26355
AT1G26360
AT1G26370
AT1G26390
AT1G26400
AT1G26410
AT1G26460
AT1G26470
AT1G26480
AT1G26520
AT1G26540
AT1G26550
AT1G26560
AT1G26570
AT1G26580
AT1G26590
AT1G26600
AT1G26610
AT1G26620
AT1G26630
AT1G26660
AT1G26665
AT1G26680
AT1G26690
AT1G26700
AT1G26750
AT1G26760
AT1G26761
AT1G26790
AT1G26800
AT1G26810
AT1G26830
AT1G26840
AT1G26850
AT1G26870
AT1G26880
AT1G26900
AT1G26910
AT1G26920
AT1G26930
AT1G26940
AT1G26945
AT1G26970
AT1G27000
AT1G27020
AT1G27030
AT1G27050
AT1G27060
AT1G27070
AT1G27080
AT1G27090
AT1G27100
AT1G27120
AT1G27130
AT1G27170
AT1G27190
AT1G27200
AT1G27210
AT1G27270
AT1G27280
AT1G27300
AT1G27320
AT1G27360
AT1G27370
AT1G27380
AT1G27390
AT1G27430
AT1G27440
AT1G27460
AT1G27461
AT1G27470
AT1G27500
AT1G27510
AT1G27530
AT1G27540
AT1G27580
AT1G27595
AT1G27600
AT1G27610
AT1G27650
AT1G27660
AT1G27670
AT1G27680
AT1G27690
AT1G27700
AT1G27720
AT1G27730
AT1G27750
AT1G27752
AT1G27760
AT1G27770
AT1G27820
AT1G27840
AT1G27850
AT1G27880
AT1G27890
AT1G27900
AT1G27910
AT1G27920
AT1G27940
AT1G27950
AT1G27980
AT1G28000
AT1G28010
AT1G28030
AT1G28060
AT1G28070
AT1G28080
AT1G28090
AT1G28100
AT1G28130
AT1G28150
AT1G28160
AT1G28170
AT1G28180
AT1G28190
AT1G28210
AT1G28220
AT1G28240
AT1G28260
AT1G28280
AT1G28290
AT1G28300
AT1G28305
AT1G28310
AT1G28327
AT1G28330
AT1G28340
AT1G28350
AT1G28375
AT1G28380
AT1G28390
AT1G28395
AT1G28420
AT1G28440
AT1G28470
AT1G28490
AT1G28520
AT1G28530
AT1G28560
AT1G28580
AT1G28630
AT1G28690
AT1G28695
AT1G28760
AT1G28765
AT1G28960
AT1G29000
AT1G29010
AT1G29025
AT1G29040
AT1G29041
AT1G29050
AT1G29060
AT1G29090
AT1G29110
AT1G29120
AT1G29150
AT1G29160
AT1G29170
AT1G29195
AT1G29200
AT1G29220
AT1G29230
AT1G29240
AT1G29250
AT1G29260
AT1G29280
AT1G29290
AT1G29300
AT1G29320
AT1G29340
AT1G29350
AT1G29355
AT1G29370
AT1G29390
AT1G29395
AT1G29400
AT1G29410
AT1G29470
AT1G29480
AT1G29530
AT1G29550
AT1G29560
AT1G29570
AT1G29580
AT1G29590
AT1G29600
AT1G29630
AT1G29640
AT1G29660
AT1G29670
AT1G29680
AT1G29690
AT1G29700
AT1G29710
AT1G29720
AT1G29730
AT1G29740
AT1G29750
AT1G29760
AT1G29775
AT1G29800
AT1G29820
AT1G29830
AT1G29870
AT1G29880
AT1G29890
AT1G29900
AT1G29910
AT1G29920
AT1G29930
AT1G29940
AT1G29950
AT1G29960
AT1G30000
AT1G30010
AT1G30020
AT1G30050
AT1G30060
AT1G30090
AT1G30100
AT1G30130
AT1G30135
AT1G30140
AT1G30160
AT1G30170
AT1G30190
AT1G30220
AT1G30230
AT1G30240
AT1G30250
AT1G30270
AT1G30280
AT1G30290
AT1G30320
AT1G30350
AT1G30360
AT1G30370
AT1G30380
AT1G30400
AT1G30410
AT1G30420
AT1G30440
AT1G30450
AT1G30455
AT1G30460
AT1G30470
AT1G30475
AT1G30480
AT1G30490
AT1G30500
AT1G30510
AT1G30515
AT1G30540
AT1G30560
AT1G30570
AT1G30580
AT1G30590
AT1G30600
AT1G30610
AT1G30620
AT1G30630
AT1G30640
AT1G30650
AT1G30670
AT1G30680
AT1G30690
AT1G30730
AT1G30740
AT1G30755
AT1G30780
AT1G30810
AT1G30820
AT1G30825
AT1G30840
AT1G30845
AT1G30850
AT1G30860
AT1G30880
AT1G30900
AT1G30910
AT1G30930
AT1G30960
AT1G31010
AT1G31050
AT1G31070
AT1G31080
AT1G31090
AT1G31120
AT1G31140
AT1G31150
AT1G31160
AT1G31175
AT1G31190
AT1G31200
AT1G31220
AT1G31230
AT1G31240
AT1G31250
AT1G31255
AT1G31260
AT1G31280
AT1G31290
AT1G31310
AT1G31320
AT1G31330
AT1G31335
AT1G31340
AT1G31350
AT1G31360
AT1G31370
AT1G31380
AT1G31400
AT1G31410
AT1G31420
AT1G31440
AT1G31450
AT1G31460
AT1G31470
AT1G31480
AT1G31490
AT1G31500
AT1G31510
AT1G31530
AT1G31540
AT1G31600
AT1G31650
AT1G31670
AT1G31690
AT1G31710
AT1G31730
AT1G31760
AT1G31780
AT1G31790
AT1G31800
AT1G31810
AT1G31812
AT1G31814
AT1G31817
AT1G31830
AT1G31840
AT1G31850
AT1G31860
AT1G31870
AT1G31880
AT1G31910
AT1G31920
AT1G31930
AT1G31940
AT1G31950
AT1G31970
[truncated: 15,157 more rows]

## Sheet: UnRS
Ids of the UnRS
AT1G01040
AT1G01050
AT1G01060
AT1G01070
AT1G01080
AT1G01090
AT1G01100
AT1G01110
AT1G01120
AT1G01130
AT1G01140
AT1G01150
AT1G01180
AT1G01190
AT1G01200
AT1G01220
AT1G01225
AT1G01240
AT1G01250
AT1G01260
AT1G01290
AT1G01300
AT1G01310
AT1G01320
AT1G01350
AT1G01355
AT1G01370
AT1G01400
AT1G01440
AT1G01450
AT1G01453
AT1G01460
AT1G01470
AT1G01480
AT1G01500
AT1G01510
AT1G01540
AT1G01550
AT1G01560
AT1G01580
AT1G01600
AT1G01610
AT1G01650
AT1G01660
AT1G01670
AT1G01680
AT1G01690
AT1G01695
AT1G01700
AT1G01715
AT1G01725
AT1G01730
AT1G01740
AT1G01760
AT1G01770
AT1G01780
AT1G01790
AT1G01800
AT1G01810
AT1G01820
AT1G01830
AT1G01840
AT1G01860
AT1G01880
AT1G01930
AT1G01940
AT1G01950
AT1G01960
AT1G01980
AT1G02000
AT1G02010
AT1G02020
AT1G02030
AT1G02040
AT1G02050
AT1G02065
AT1G02070
AT1G02080
AT1G02090
AT1G02100
AT1G02110
AT1G02120
AT1G02130
AT1G02150
AT1G02170
AT1G02190
AT1G02220
AT1G02230
AT1G02260
AT1G02280
AT1G02290
AT1G02300
AT1G02305
AT1G02330
AT1G02340
AT1G02360
AT1G02380
AT1G02400
AT1G02405
AT1G02460
AT1G02475
AT1G02500
AT1G02520
AT1G02530
AT1G02540
AT1G02560
AT1G02575
AT1G02580
AT1G02610
AT1G02630
AT1G02650
AT1G02660
AT1G02670
AT1G02700
AT1G02730
AT1G02740
AT1G02750
AT1G02770
AT1G02780
AT1G02800
AT1G02810
AT1G02830
AT1G02840
AT1G02850
AT1G02860
AT1G02870
AT1G02880
AT1G02890
AT1G02910
AT1G02950
AT1G02960
AT1G02970
AT1G02980
AT1G02990
AT1G03000
AT1G03010
AT1G03030
AT1G03050
AT1G03055
AT1G03060
AT1G03080
AT1G03090
AT1G03100
AT1G03103
AT1G03110
AT1G03120
AT1G03130
AT1G03140
AT1G03150
AT1G03160
AT1G03170
AT1G03190
AT1G03250
AT1G03280
AT1G03290
AT1G03300
AT1G03310
AT1G03320
AT1G03340
AT1G03350
AT1G03360
AT1G03365
AT1G03370
AT1G03380
AT1G03395
AT1G03400
AT1G03440
AT1G03445
AT1G03457
AT1G03475
AT1G03490
AT1G03520
AT1G03530
AT1G03560
AT1G03590
AT1G03600
AT1G03610
AT1G03620
AT1G03630
AT1G03650
AT1G03680
AT1G03710
AT1G03730
AT1G03740
AT1G03750
AT1G03760
AT1G03770
AT1G03780
AT1G03790
AT1G03800
AT1G03810
AT1G03820
AT1G03830
AT1G03840
AT1G03850
AT1G03870
AT1G03880
AT1G03900
AT1G03905
AT1G03910
AT1G03920
AT1G03930
AT1G03950
AT1G03960
AT1G03970
AT1G03980
AT1G03982
AT1G03990
AT1G04000
AT1G04010
AT1G04020
AT1G04030
AT1G04050
AT1G04070
AT1G04080
AT1G04100
AT1G04110
AT1G04120
AT1G04130
AT1G04140
AT1G04150
AT1G04160
AT1G04190
AT1G04210
AT1G04220
AT1G04230
AT1G04240
AT1G04260
AT1G04270
AT1G04280
AT1G04300
AT1G04310
AT1G04330
AT1G04350
AT1G04360
AT1G04390
AT1G04400
AT1G04410
AT1G04420
AT1G04430
AT1G04440
AT1G04445
AT1G04450
AT1G04470
AT1G04480
AT1G04500
AT1G04510
AT1G04530
AT1G04540
AT1G04550
AT1G04570
AT1G04580
AT1G04590
AT1G04600
AT1G04620
AT1G04640
AT1G04650
AT1G04700
AT1G04710
AT1G04730
AT1G04750
AT1G04770
AT1G04778
AT1G04780
AT1G04790
AT1G04810
AT1G04820
AT1G04830
AT1G04840
AT1G04850
AT1G04860
AT1G04870
AT1G04880
AT1G04890
AT1G04900
AT1G04910
AT1G04920
AT1G04930
AT1G04940
AT1G04945
AT1G04950
AT1G04980
AT1G04985
AT1G04990
AT1G05020
AT1G05030
AT1G05040
AT1G05055
AT1G05060
AT1G05080
AT1G05087
AT1G05090
AT1G05140
AT1G05150
AT1G05180
AT1G05190
AT1G05200
AT1G05205
AT1G05230
AT1G05260
AT1G05270
AT1G05280
AT1G05310
AT1G05320
AT1G05350
AT1G05360
AT1G05370
AT1G05380
AT1G05400
AT1G05410
AT1G05420
AT1G05430
AT1G05440
AT1G05450
AT1G05460
AT1G05470
AT1G05490
AT1G05500
AT1G05520
AT1G05530
AT1G05570
AT1G05577
AT1G05580
AT1G05590
AT1G05630
AT1G05640
AT1G05660
AT1G05670
AT1G05680
AT1G05700
AT1G05710
AT1G05720
AT1G05790
AT1G05805
AT1G05810
AT1G05820
AT1G05830
AT1G05840
AT1G05860
AT1G05870
AT1G05880
AT1G05890
AT1G05894
AT1G05900
AT1G05910
AT1G05920
AT1G05940
AT1G05950
AT1G05960
AT1G05970
AT1G06000
AT1G06050
AT1G06070
AT1G06150
AT1G06160
AT1G06190
AT1G06200
AT1G06210
AT1G06220
AT1G06225
AT1G06230
AT1G06240
AT1G06250
AT1G06270
AT1G06280
AT1G06290
AT1G06310
AT1G06390
AT1G06400
AT1G06410
AT1G06430
AT1G06440
AT1G06460
AT1G06470
AT1G06490
AT1G06530
AT1G06550
AT1G06570
AT1G06580
AT1G06590
AT1G06630
AT1G06645
AT1G06650
AT1G06660
AT1G06670
AT1G06680
AT1G06690
AT1G06700
AT1G06710
AT1G06720
AT1G06730
AT1G06740
AT1G06750
AT1G06760
AT1G06770
AT1G06800
AT1G06810
AT1G06820
AT1G06840
AT1G06850
AT1G06870
AT1G06890
AT1G06900
AT1G06910
AT1G06920
AT1G06923
AT1G06930
AT1G06950
AT1G06970
AT1G06980
AT1G07000
AT1G07010
AT1G07020
AT1G07040
AT1G07060
AT1G07090
AT1G07110
AT1G07120
AT1G07140
AT1G07150
AT1G07180
AT1G07200
AT1G07210
AT1G07220
AT1G07240
AT1G07250
AT1G07260
AT1G07270
AT1G07280
AT1G07310
AT1G07320
AT1G07330
AT1G07350
AT1G07360
AT1G07370
AT1G07380
AT1G07390
AT1G07400
AT1G07410
AT1G07430
AT1G07470
AT1G07473
AT1G07476
AT1G07480
AT1G07490
AT1G07510
AT1G07520
AT1G07530
AT1G07540
AT1G07550
AT1G07560
AT1G07570
AT1G07590
AT1G07615
AT1G07620
AT1G07630
AT1G07640
AT1G07650
AT1G07660
AT1G07690
AT1G07700
AT1G07705
AT1G07720
AT1G07725
AT1G07740
AT1G07750
AT1G07790
AT1G07810
AT1G07820
AT1G07850
AT1G07860
AT1G07870
AT1G07880
AT1G07900
AT1G07910
AT1G07920
AT1G07930
AT1G07940
AT1G07970
AT1G07980
AT1G07985
AT1G07990
AT1G08030
AT1G08040
AT1G08050
AT1G08060
AT1G08065
AT1G08080
AT1G08090
AT1G08110
AT1G08125
AT1G08130
AT1G08150
AT1G08165
AT1G08170
AT1G08180
AT1G08190
AT1G08200
AT1G08260
AT1G08280
AT1G08290
AT1G08300
AT1G08310
AT1G08320
AT1G08340
AT1G08360
AT1G08370
AT1G08400
AT1G08410
AT1G08420
AT1G08430
AT1G08450
AT1G08465
AT1G08500
AT1G08530
AT1G08540
AT1G08550
AT1G08560
AT1G08570
AT1G08580
AT1G08590
AT1G08600
AT1G08620
AT1G08640
AT1G08645
AT1G08650
AT1G08660
AT1G08680
AT1G08700
AT1G08720
AT1G08730
AT1G08750
AT1G08760
AT1G08780
AT1G08790
AT1G08800
AT1G08820
AT1G08840
AT1G08880
AT1G08910
AT1G08930
AT1G08970
AT1G08985
AT1G08990
AT1G09000
AT1G09020
AT1G09040
AT1G09050
AT1G09060
AT1G09070
AT1G09080
AT1G09090
AT1G09100
AT1G09130
AT1G09140
AT1G09157
AT1G09160
AT1G09170
AT1G09176
AT1G09180
AT1G09190
AT1G09195
AT1G09200
AT1G09210
AT1G09230
AT1G09250
AT1G09280
AT1G09310
AT1G09320
AT1G09340
AT1G09380
AT1G09400
AT1G09410
AT1G09415
AT1G09420
AT1G09430
AT1G09440
AT1G09450
AT1G09480
AT1G09490
AT1G09500
AT1G09520
AT1G09530
AT1G09540
AT1G09570
AT1G09575
AT1G09600
AT1G09630
AT1G09640
AT1G09650
AT1G09660
AT1G09700
AT1G09710
AT1G09720
AT1G09730
AT1G09760
AT1G09770
AT1G09780
AT1G09790
AT1G09795
AT1G09800
AT1G09810
AT1G09812
AT1G09815
AT1G09840
AT1G09850
AT1G09900
AT1G09930
AT1G09932
AT1G09960
AT1G09970
AT1G09980
AT1G10020
AT1G10040
AT1G10050
AT1G10060
AT1G10070
AT1G10090
AT1G10095
AT1G10100
AT1G10120
AT1G10140
AT1G10150
AT1G10155
AT1G10170
AT1G10180
AT1G10200
AT1G10210
AT1G10220
AT1G10225
AT1G10230
AT1G10240
AT1G10270
AT1G10280
AT1G10290
AT1G10300
AT1G10310
AT1G10320
AT1G10340
AT1G10350
AT1G10385
AT1G10390
AT1G10395
AT1G10410
AT1G10417
AT1G10430
AT1G10450
AT1G10460
AT1G10470
AT1G10490
AT1G10500
AT1G10510
AT1G10520
AT1G10550
AT1G10560
AT1G10570
AT1G10580
AT1G10585
AT1G10586
AT1G10610
AT1G10620
AT1G10630
AT1G10640
AT1G10670
AT1G10690
AT1G10720
AT1G10730
AT1G10740
AT1G10750
AT1G10760
AT1G10780
AT1G10790
AT1G10810
AT1G10820
AT1G10830
AT1G10840
AT1G10850
AT1G10865
AT1G10870
AT1G10880
AT1G10890
AT1G10900
AT1G10910
AT1G10920
AT1G10930
AT1G10940
AT1G10950
AT1G10960
AT1G10980
AT1G10990
AT1G11040
AT1G11050
AT1G11060
AT1G11070
AT1G11100
AT1G11110
AT1G11125
AT1G11130
AT1G11160
AT1G11180
AT1G11210
AT1G11220
AT1G11230
AT1G11240
AT1G11260
AT1G11280
AT1G11300
AT1G11303
AT1G11310
AT1G11330
AT1G11340
AT1G11350
AT1G11360
AT1G11380
AT1G11410
AT1G11420
AT1G11440
AT1G11480
AT1G11510
AT1G11520
AT1G11540
AT1G11580
AT1G11590
AT1G11600
AT1G11630
AT1G11650
AT1G11660
AT1G11670
AT1G11680
AT1G11690
AT1G11700
AT1G11710
AT1G11720
AT1G11740
AT1G11750
AT1G11755
AT1G11760
AT1G11765
AT1G11780
AT1G11800
AT1G11810
AT1G11840
AT1G11860
AT1G11870
AT1G11920
AT1G11930
AT1G11940
AT1G11950
AT1G11960
AT1G11990
AT1G12000
AT1G12020
AT1G12030
AT1G12040
AT1G12070
AT1G12080
AT1G12090
AT1G12110
AT1G12120
AT1G12150
AT1G12170
AT1G12210
AT1G12220
AT1G12240
AT1G12244
AT1G12250
AT1G12270
AT1G12280
AT1G12300
AT1G12310
AT1G12330
AT1G12350
AT1G12360
AT1G12380
AT1G12410
AT1G12420
AT1G12430
AT1G12440
AT1G12450
AT1G12460
AT1G12470
AT1G12480
AT1G12520
AT1G12530
AT1G12550
AT1G12570
AT1G12580
AT1G12600
AT1G12610
AT1G12630
AT1G12650
AT1G12680
AT1G12700
AT1G12750
AT1G12760
AT1G12770
AT1G12780
AT1G12790
AT1G12800
AT1G12805
AT1G12830
AT1G12840
AT1G12850
AT1G12860
AT1G12870
AT1G12900
AT1G12910
AT1G12920
AT1G12930
AT1G12950
AT1G12970
AT1G12980
AT1G13020
AT1G13030
AT1G13040
AT1G13050
AT1G13090
AT1G13100
AT1G13120
AT1G13140
AT1G13160
AT1G13170
AT1G13180
AT1G13190
AT1G13195
AT1G13210
AT1G13220
AT1G13245
AT1G13250
AT1G13260
AT1G13270
AT1G13280
AT1G13290
AT1G13320
AT1G13330
AT1G13340
AT1G13350
AT1G13360
AT1G13370
AT1G13380
AT1G13390
AT1G13420
AT1G13430
AT1G13440
AT1G13450
AT1G13470
AT1G13480
AT1G13510
AT1G13520
AT1G13550
AT1G13570
AT1G13580
AT1G13590
AT1G13608
AT1G13610
AT1G13630
AT1G13635
AT1G13640
AT1G13650
AT1G13670
AT1G13690
AT1G13710
AT1G13730
AT1G13740
AT1G13750
AT1G13780
AT1G13790
AT1G13800
AT1G13860
AT1G13870
AT1G13880
AT1G13890
AT1G13910
AT1G13920
AT1G13930
AT1G13940
AT1G13950
AT1G13960
AT1G13970
AT1G13980
AT1G13990
AT1G14000
AT1G14020
AT1G14040
AT1G14048
AT1G14060
AT1G14100
AT1G14110
AT1G14150
AT1G14170
AT1G14180
AT1G14185
AT1G14190
AT1G14200
AT1G14205
AT1G14230
AT1G14250
AT1G14270
AT1G14280
AT1G14320
AT1G14330
AT1G14345
AT1G14350
AT1G14370
AT1G14380
AT1G14390
AT1G14410
AT1G14420
AT1G14430
AT1G14440
AT1G14455
AT1G14460
AT1G14490
AT1G14510
AT1G14520
AT1G14540
AT1G14560
AT1G14570
AT1G14580
AT1G14590
AT1G14600
AT1G14610
AT1G14630
AT1G14640
AT1G14650
AT1G14660
AT1G14680
AT1G14686
AT1G14687
AT1G14690
AT1G14700
AT1G14710
AT1G14740
AT1G14750
AT1G14770
AT1G14790
AT1G14810
AT1G14840
AT1G14850
AT1G14860
AT1G14900
AT1G14910
AT1G14940
AT1G14960
AT1G14970
AT1G14980
AT1G15000
AT1G15020
AT1G15030
AT1G15040
AT1G15050
AT1G15060
AT1G15085
AT1G15125
AT1G15130
AT1G15140
AT1G15190
AT1G15200
AT1G15210
AT1G15220
AT1G15230
AT1G15240
AT1G15260
AT1G15270
AT1G15280
AT1G15290
AT1G15320
AT1G15340
AT1G15385
AT1G15400
AT1G15410
AT1G15415
AT1G15420
AT1G15430
AT1G15440
AT1G15460
AT1G15470
AT1G15480
AT1G15490
AT1G15500
AT1G15510
AT1G15520
AT1G15530
AT1G15540
AT1G15550
AT1G15570
AT1G15580
AT1G15630
AT1G15660
AT1G15670
AT1G15690
AT1G15700
AT1G15710
AT1G15720
AT1G15740
AT1G15750
AT1G15760
AT1G15780
AT1G15790
AT1G15800
AT1G15810
AT1G15820
AT1G15830
AT1G15840
AT1G15860
AT1G15880
AT1G15885
AT1G15890
AT1G15930
AT1G15940
AT1G15950
AT1G15960
AT1G15970
AT1G15980
AT1G15990
AT1G16010
AT1G16020
AT1G16030
AT1G16060
AT1G16070
AT1G16080
AT1G16110
AT1G16120
AT1G16130
AT1G16150
AT1G16160
AT1G16170
AT1G16180
AT1G16210
AT1G16220
AT1G16230
AT1G16260
AT1G16270
AT1G16280
AT1G16290
AT1G16300
AT1G16330
AT1G16340
AT1G16350
AT1G16360
AT1G16380
AT1G16390
AT1G16420
AT1G16440
AT1G16490
AT1G16500
AT1G16510
AT1G16520
AT1G16540
AT1G16610
AT1G16630
AT1G16640
AT1G16650
AT1G16670
AT1G16680
AT1G16700
AT1G16710
AT1G16720
AT1G16730
AT1G16740
AT1G16750
AT1G16760
AT1G16770
AT1G16780
AT1G16790
AT1G16800
AT1G16810
AT1G16830
AT1G16840
AT1G16850
AT1G16860
AT1G16870
AT1G16880
AT1G16890
AT1G16916
AT1G16920
AT1G16950
AT1G16970
AT1G17000
AT1G17040
AT1G17065
AT1G17070
AT1G17110
AT1G17120
AT1G17130
AT1G17140
AT1G17145
AT1G17160
AT1G17200
AT1G17210
AT1G17220
AT1G17230
AT1G17240
AT1G17260
AT1G17270
AT1G17280
AT1G17285
AT1G17290
AT1G17300
AT1G17310
AT1G17340
AT1G17345
AT1G17360
AT1G17370
AT1G17400
AT1G17420
AT1G17440
AT1G17450
AT1G17455
AT1G17460
AT1G17480
AT1G17490
AT1G17500
AT1G17520
AT1G17530
AT1G17540
AT1G17580
AT1G17590
AT1G17600
AT1G17615
AT1G17620
AT1G17630
AT1G17650
AT1G17665
AT1G17680
AT1G17690
AT1G17700
AT1G17720
AT1G17730
AT1G17745
AT1G17750
AT1G17760
AT1G17770
AT1G17780
AT1G17790
AT1G17820
AT1G17840
AT1G17850
AT1G17870
AT1G17880
AT1G17910
AT1G17920
AT1G17930
AT1G17940
AT1G17980
AT1G17990
AT1G18000
AT1G18010
AT1G18020
AT1G18030
AT1G18040
AT1G18050
AT1G18070
AT1G18090
AT1G18150
AT1G18160
AT1G18170
AT1G18190
AT1G18200
AT1G18210
AT1G18260
AT1G18265
AT1G18270
AT1G18290
AT1G18300
AT1G18330
AT1G18335
AT1G18340
AT1G18350
AT1G18360
AT1G18370
AT1G18390
AT1G18400
AT1G18410
AT1G18420
AT1G18450
AT1G18460
AT1G18480
AT1G18485
AT1G18500
AT1G18540
AT1G18550
AT1G18560
AT1G18570
AT1G18590
AT1G18600
AT1G18620
AT1G18630
AT1G18640
AT1G18660
AT1G18670
AT1G18680
AT1G18690
AT1G18700
AT1G18710
AT1G18720
AT1G18740
AT1G18760
AT1G18790
AT1G18800
AT1G18810
AT1G18830
AT1G18835
AT1G18840
AT1G18860
AT1G18870
AT1G18880
AT1G18890
AT1G18900
AT1G18910
AT1G18950
AT1G18960
AT1G18990
AT1G19000
AT1G19010
AT1G19020
AT1G19025
AT1G19050
AT1G19090
AT1G19100
AT1G19115
AT1G19140
AT1G19150
AT1G19170
AT1G19180
AT1G19190
AT1G19200
AT1G19210
AT1G19220
AT1G19230
AT1G19250
AT1G19260
AT1G19270
AT1G19290
AT1G19300
AT1G19310
AT1G19330
AT1G19340
AT1G19350
AT1G19360
AT1G19370
AT1G19380
AT1G19390
AT1G19400
AT1G19410
AT1G19430
AT1G19440
AT1G19450
AT1G19460
AT1G19470
AT1G19480
AT1G19485
AT1G19490
AT1G19510
AT1G19520
AT1G19530
AT1G19565
AT1G19620
AT1G19650
AT1G19670
AT1G19680
AT1G19690
AT1G19700
AT1G19720
AT1G19740
AT1G19750
AT1G19770
AT1G19780
AT1G19790
AT1G19800
AT1G19835
AT1G19850
AT1G19870
AT1G19880
AT1G19890
AT1G19900
AT1G19920
AT1G19930
AT1G19950
AT1G19980
AT1G19990
AT1G20000
AT1G20020
AT1G20060
AT1G20070
AT1G20080
AT1G20100
AT1G20110
AT1G20120
AT1G20130
AT1G20132
AT1G20140
AT1G20150
AT1G20160
AT1G20200
AT1G20220
AT1G20225
AT1G20240
AT1G20260
AT1G20290
AT1G20300
AT1G20310
AT1G20330
AT1G20340
AT1G20360
AT1G20370
AT1G20380
AT1G20400
AT1G20440
AT1G20450
AT1G20470
AT1G20480
AT1G20500
AT1G20530
AT1G20540
AT1G20550
AT1G20560
AT1G20580
AT1G20620
AT1G20630
AT1G20650
AT1G20670
AT1G20680
AT1G20693
AT1G20696
AT1G20720
AT1G20730
AT1G20735
AT1G20740
AT1G20750
AT1G20760
AT1G20770
AT1G20780
AT1G20795
AT1G20823
AT1G20830
AT1G20840
AT1G20870
AT1G20875
AT1G20880
AT1G20890
AT1G20900
AT1G20910
AT1G20920
AT1G20930
AT1G20940
AT1G20950
AT1G20960
AT1G20970
AT1G20980
AT1G20990
AT1G21000
AT1G21010
AT1G21060
AT1G21080
AT1G21090
AT1G21100
AT1G21110
AT1G21120
AT1G21130
AT1G21150
AT1G21160
AT1G21170
AT1G21190
AT1G21200
AT1G21210
AT1G21230
AT1G21240
AT1G21245
AT1G21250
AT1G21270
AT1G21310
AT1G21320
AT1G21326
AT1G21350
AT1G21370
AT1G21380
AT1G21390
AT1G21400
AT1G21440
AT1G21500
AT1G21510
AT1G21560
AT1G21580
AT1G21590
AT1G21610
AT1G21630
AT1G21640
AT1G21650
AT1G21651
AT1G21660
AT1G21670
AT1G21680
AT1G21695
AT1G21700
AT1G21710
AT1G21722
AT1G21730
AT1G21738
AT1G21740
AT1G21750
AT1G21810
AT1G21830
AT1G21860
AT1G21870
AT1G21880
AT1G21890
AT1G21910
AT1G21920
AT1G21980
AT1G21990
AT1G22000
AT1G22015
AT1G22020
AT1G22030
AT1G22040
AT1G22060
AT1G22080
AT1G22100
AT1G22150
AT1G22160
AT1G22170
AT1G22180
AT1G22200
AT1G22210
AT1G22230
AT1G22240
AT1G22250
AT1G22260
AT1G22270
AT1G22275
AT1G22280
AT1G22290
AT1G22300
AT1G22310
AT1G22330
AT1G22340
AT1G22360
AT1G22370
AT1G22410
AT1G22420
AT1G22430
AT1G22450
AT1G22460
AT1G22470
AT1G22490
AT1G22500
AT1G22520
AT1G22530
AT1G22550
AT1G22590
AT1G22600
AT1G22610
AT1G22620
AT1G22630
AT1G22640
AT1G22650
AT1G22660
AT1G22670
AT1G22680
AT1G22700
AT1G22730
AT1G22740
AT1G22750
AT1G22760
AT1G22770
AT1G22790
AT1G22800
AT1G22830
AT1G22840
AT1G22850
AT1G22860
AT1G22870
AT1G22880
AT1G22882
AT1G22885
AT1G22890
AT1G22910
AT1G22920
AT1G22930
AT1G22950
AT1G22980
AT1G22985
AT1G23000
AT1G23010
AT1G23030
AT1G23080
AT1G23090
AT1G23130
AT1G23145
AT1G23147
AT1G23170
AT1G23180
AT1G23190
AT1G23200
AT1G23210
AT1G23230
AT1G23240
AT1G23250
AT1G23270
AT1G23280
AT1G23300
AT1G23310
AT1G23320
AT1G23340
AT1G23360
AT1G23380
AT1G23410
AT1G23420
AT1G23440
AT1G23460
AT1G23465
AT1G23510
AT1G23540
AT1G23550
AT1G23570
AT1G23580
AT1G23590
AT1G23610
AT1G23640
AT1G23650
AT1G23660
AT1G23670
AT1G23710
AT1G23720
AT1G23730
AT1G23740
AT1G23750
AT1G23760
AT1G23770
AT1G23780
AT1G23790
AT1G23800
AT1G23810
AT1G23820
AT1G23860
AT1G23870
AT1G23880
AT1G23890
AT1G23900
AT1G23910
AT1G23935
AT1G23960
AT1G23970
AT1G23980
AT1G24020
AT1G24030
AT1G24040
AT1G24050
AT1G24062
AT1G24095
AT1G24100
AT1G24110
AT1G24130
AT1G24140
AT1G24150
AT1G24160
AT1G24180
AT1G24190
AT1G24210
AT1G24220
AT1G24240
AT1G24250
AT1G24256
AT1G24265
AT1G24267
AT1G24270
AT1G24280
AT1G24290
AT1G24300
AT1G24310
AT1G24320
AT1G24330
AT1G24340
AT1G24350
AT1G24360
AT1G24380
AT1G24388
AT1G24400
AT1G24420
AT1G24430
AT1G24450
AT1G24460
AT1G24485
AT1G24490
AT1G24510
AT1G24520
AT1G24530
AT1G24560
AT1G24570
AT1G24577
AT1G24580
AT1G24590
AT1G24600
AT1G24650
AT1G24706
AT1G24764
AT1G24793
AT1G24851
AT1G25025
AT1G25054
AT1G25112
AT1G25145
AT1G25180
AT1G25210
AT1G25250
AT1G25260
AT1G25275
AT1G25280
AT1G25320
AT1G25330
AT1G25350
AT1G25360
AT1G25370
AT1G25390
AT1G25400
AT1G25410
AT1G25420
AT1G25425
AT1G25440
AT1G25480
AT1G25490
AT1G25530
AT1G25540
AT1G25550
AT1G25560
AT1G25570
AT1G25580
AT1G25682
AT1G26110
AT1G26120
AT1G26130
AT1G26150
AT1G26170
AT1G26180
AT1G26190
AT1G26200
AT1G26220
AT1G26230
AT1G26240
AT1G26260
AT1G26270
AT1G26290
AT1G26300
AT1G26310
AT1G26330
AT1G26340
AT1G26355
AT1G26360
AT1G26370
AT1G26390
AT1G26400
AT1G26410
AT1G26460
AT1G26470
AT1G26480
AT1G26520
AT1G26540
AT1G26550
AT1G26560
AT1G26570
AT1G26580
AT1G26590
AT1G26600
AT1G26610
AT1G26620
AT1G26630
AT1G26660
AT1G26665
AT1G26680
AT1G26690
AT1G26700
AT1G26750
AT1G26760
AT1G26761
AT1G26790
AT1G26800
AT1G26810
AT1G26830
AT1G26840
AT1G26850
AT1G26870
AT1G26880
AT1G26900
AT1G26910
AT1G26920
AT1G26930
AT1G26940
AT1G26945
AT1G26970
AT1G27000
AT1G27020
AT1G27030
AT1G27050
AT1G27060
AT1G27070
AT1G27080
AT1G27090
AT1G27100
AT1G27120
AT1G27130
AT1G27170
AT1G27190
AT1G27200
AT1G27210
AT1G27270
AT1G27280
AT1G27300
AT1G27320
AT1G27360
AT1G27370
AT1G27380
AT1G27390
AT1G27430
AT1G27440
AT1G27460
AT1G27461
AT1G27470
AT1G27500
AT1G27510
AT1G27530
AT1G27540
AT1G27580
AT1G27595
AT1G27600
AT1G27610
AT1G27650
AT1G27660
AT1G27670
AT1G27680
AT1G27690
AT1G27700
AT1G27720
AT1G27730
AT1G27750
AT1G27752
AT1G27760
AT1G27770
AT1G27820
AT1G27840
AT1G27850
AT1G27880
AT1G27890
AT1G27900
AT1G27910
AT1G27920
AT1G27940
AT1G27950
AT1G27980
AT1G28000
AT1G28010
AT1G28030
AT1G28060
AT1G28070
AT1G28080
AT1G28090
AT1G28100
AT1G28130
AT1G28150
AT1G28160
AT1G28170
AT1G28180
AT1G28190
AT1G28210
AT1G28220
AT1G28240
AT1G28260
AT1G28280
AT1G28290
AT1G28300
AT1G28305
AT1G28310
AT1G28327
AT1G28330
AT1G28340
AT1G28350
AT1G28375
AT1G28380
AT1G28390
AT1G28395
AT1G28420
AT1G28440
AT1G28470
AT1G28490
AT1G28520
AT1G28530
AT1G28560
AT1G28580
AT1G28630
AT1G28690
AT1G28695
AT1G28760
AT1G28765
AT1G28960
AT1G29000
AT1G29010
AT1G29025
AT1G29040
AT1G29041
AT1G29050
AT1G29060
AT1G29090
AT1G29110
AT1G29120
AT1G29150
AT1G29160
AT1G29170
AT1G29195
AT1G29200
AT1G29220
AT1G29230
AT1G29240
AT1G29250
AT1G29260
AT1G29280
AT1G29290
AT1G29300
AT1G29320
AT1G29340
AT1G29350
AT1G29355
AT1G29370
AT1G29390
AT1G29395
AT1G29400
AT1G29410
AT1G29470
AT1G29480
AT1G29530
AT1G29550
AT1G29560
AT1G29570
AT1G29580
AT1G29590
AT1G29600
AT1G29630
AT1G29640
AT1G29660
AT1G29670
AT1G29680
AT1G29690
AT1G29700
AT1G29710
AT1G29720
AT1G29730
AT1G29740
AT1G29750
AT1G29760
AT1G29775
AT1G29800
AT1G29820
AT1G29830
AT1G29870
AT1G29880
AT1G29890
AT1G29900
AT1G29910
AT1G29920
AT1G29930
AT1G29940
AT1G29950
AT1G29960
AT1G30000
AT1G30010
AT1G30020
AT1G30050
AT1G30060
AT1G30090
AT1G30100
AT1G30130
AT1G30135
AT1G30140
AT1G30160
AT1G30170
AT1G30190
AT1G30220
AT1G30230
AT1G30240
AT1G30250
AT1G30270
AT1G30280
AT1G30290
AT1G30320
AT1G30350
AT1G30360
AT1G30370
AT1G30380
AT1G30400
AT1G30410
AT1G30420
AT1G30440
AT1G30450
AT1G30455
AT1G30460
AT1G30470
AT1G30475
AT1G30480
AT1G30490
AT1G30500
AT1G30510
AT1G30515
AT1G30540
AT1G30560
AT1G30570
AT1G30580
AT1G30590
AT1G30600
AT1G30610
AT1G30620
AT1G30630
AT1G30640
AT1G30650
AT1G30670
AT1G30680
AT1G30690
AT1G30730
AT1G30740
AT1G30755
AT1G30780
AT1G30810
AT1G30820
AT1G30825
AT1G30840
AT1G30845
AT1G30850
AT1G30860
AT1G30880
AT1G30900
AT1G30910
AT1G30930
AT1G30960
AT1G31010
AT1G31050
AT1G31070
AT1G31080
AT1G31090
AT1G31120
AT1G31140
AT1G31150
AT1G31160
AT1G31175
AT1G31190
AT1G31200
AT1G31220
AT1G31230
AT1G31240
AT1G31250
AT1G31255
AT1G31260
AT1G31280
AT1G31290
AT1G31310
AT1G31320
AT1G31330
AT1G31335
AT1G31340
AT1G31350
AT1G31360
AT1G31370
AT1G31380
AT1G31400
AT1G31410
AT1G31420
AT1G31440
AT1G31450
AT1G31460
AT1G31470
AT1G31480
AT1G31490
AT1G31500
AT1G31510
AT1G31530
AT1G31540
AT1G31600
AT1G31650
AT1G31670
AT1G31690
AT1G31710
AT1G31730
AT1G31760
AT1G31780
AT1G31790
AT1G31800
AT1G31810
AT1G31812
AT1G31814
AT1G31817
AT1G31830
AT1G31840
AT1G31850
AT1G31860
AT1G31870
AT1G31880
AT1G31910
AT1G31920
AT1G31930
AT1G31940
AT1G31950
AT1G31970
[truncated: 16,270 more rows]

## Sheet: 1113
Ids of the 1113 phosphoproteins present in ExpRS and absent in PredRS
AT1G02640
AT1G03510
AT1G04380
AT1G05690
AT1G06990
AT1G11880
AT1G13130
AT1G17150
AT1G20050
AT1G23400
AT1G24620
AT1G26730
AT1G28110
AT1G28200
AT1G29430
AT1G30200
AT1G32140
AT1G33430
AT1G35435
AT1G48830
AT1G54210
AT1G54300
AT1G54640
AT1G55810
AT1G62570
AT1G69660
AT1G69920
AT1G75270
AT1G76760
AT1G78820
AT2G01870
AT2G03530
AT2G16530
AT2G19570
AT2G22980
AT2G31985
AT2G37500
AT2G38290
AT2G40570
AT2G41240
AT2G42070
AT2G43470
AT2G45220
AT3G04945
AT3G05360
AT3G21790
AT3G25050
AT3G26690
AT3G43940
AT3G46180
AT3G47120
AT3G49790
AT3G50840
AT3G52610
AT3G53130
AT3G53780
AT3G54400
AT4G03115
AT4G08240
AT4G09010
AT4G15165
AT4G18195
AT4G23600
AT4G26670
AT4G28560
AT4G28815
AT4G31150
AT5G03455
AT5G09500
AT5G09780
AT5G11880
AT5G23790
AT5G45940
AT5G53700
AT5G59450
AT5G62750
AT5G65990
AT5G67310
ATCG00420
ATCG01070
AT2G39420
AT2G15730
AT2G26470
AT4G23400
AT3G30390
AT2G47420
AT3G19930
AT2G37990
AT2G36950
AT4G15950
AT1G76670
AT3G58470
AT3G19640
AT4G00300
AT4G25640
AT2G06530
AT1G30070
AT1G44750
AT3G56640
AT5G42320
AT1G02690
AT3G21280
AT4G03960
AT1G48630
AT5G54390
AT2G43945
AT3G62030
AT5G52420
AT1G67170
AT2G28450
AT2G26350
AT5G04910
AT1G04290
AT1G06790
AT2G23810
AT3G06410
AT2G47620
AT2G19830
AT3G48690
AT1G62750
AT1G07670
AT3G28940
AT5G38890
AT2G30490
AT3G53120
AT2G21130
AT3G14860
AT5G18550
AT5G53120
AT2G43420
AT1G08770
AT4G10590
AT2G02860
AT1G18610
AT3G27020
AT5G59140
AT2G17130
AT1G80030
AT1G09910
AT5G08740
AT1G74320
AT1G07950
AT2G14045
AT1G07230
AT1G71780
AT5G18410
AT3G62530
AT5G64600
AT5G35700
AT1G21480
AT4G39460
AT1G01920
AT1G56580
AT3G26990
AT5G53400
AT3G15355
AT5G16990
AT2G25910
AT2G44650
AT3G18210
AT1G80460
AT1G69800
AT1G04200
AT1G27150
AT5G06320
AT5G17410
AT2G30410
AT2G32600
AT5G15610
AT2G27730
AT3G12350
AT3G26020
AT5G23340
AT4G26430
AT1G64980
AT1G07890
AT5G03470
AT3G53090
AT3G56900
AT4G27680
AT2G36880
AT1G11905
AT3G53610
AT3G07090
AT5G01270
AT3G49720
AT1G13460
AT4G13010
AT5G57950
AT4G04470
AT2G39805
AT4G16710
AT1G64350
AT5G17060
AT5G20060
AT3G08930
AT5G11680
AT5G51830
AT4G34460
AT3G01640
AT2G33840
AT4G36210
AT5G58020
AT2G27200
AT1G21770
AT1G80230
AT4G26270
AT2G03120
AT5G55610
AT3G46220
AT5G09830
AT2G26230
AT5G11150
AT3G61070
AT2G33150
AT5G66760
AT5G48230
AT2G30050
AT4G35790
AT2G32410
AT5G52560
AT3G15660
AT4G20330
AT1G10590
AT4G36940
AT5G67630
AT1G16900
AT5G51120
AT3G02420
AT2G20270
AT5G59840
AT4G27650
AT5G67320
AT2G21160
AT5G63980
AT1G73230
AT3G59990
AT2G28520
AT5G22040
AT3G57990
AT3G61240
AT3G11770
AT3G28715
AT1G09150
AT5G08160
AT5G11900
AT5G22350
AT3G16230
AT5G21090
AT5G19180
AT5G58230
AT3G11400
AT1G26640
AT4G14880
AT3G47370
AT2G32900
AT4G39660
AT1G48160
AT5G14250
AT5G51430
AT1G66240
AT4G01395
AT4G35260
AT1G06130
AT1G09330
AT5G42470
AT4G00660
AT4G32960
AT2G01250
AT1G17890
AT1G51730
AT4G10790
AT4G35860
AT5G28050
AT3G02200
AT4G25440
AT1G17470
AT5G42960
AT5G19130
AT5G18480
AT3G02090
AT4G39520
AT1G11890
AT2G20420
AT5G47030
AT1G43190
AT1G16240
AT5G46630
AT3G66654
AT1G09270
AT4G39280
AT3G20290
AT5G61760
AT3G16090
AT5G19485
AT1G27970
AT4G33090
AT5G54750
AT2G20120
AT4G27690
AT1G55090
AT4G34870
AT2G05840
AT2G27600
AT3G01340
AT1G18080
AT5G01670
AT1G74470
AT3G51770
AT1G30330
AT4G30990
AT1G31660
AT1G12200
AT5G51130
AT4G25320
AT5G15550
AT4G20130
AT2G26930
AT3G15380
AT2G46140
AT1G80750
AT1G08510
AT1G14340
AT1G74090
AT2G41540
AT4G16380
AT5G26980
AT1G58360
AT4G01870
AT3G06730
AT1G60850
AT5G01230
AT3G23570
AT4G35750
AT1G74100
AT3G19450
AT1G51720
AT5G63670
AT4G39800
AT3G11030
AT5G47180
AT3G03310
AT5G56180
AT2G25355
AT1G20410
AT1G33970
AT3G55830
AT2G27510
AT2G43240
AT5G57940
AT3G54250
AT4G16444
AT2G19640
AT5G63200
AT1G50420
AT3G03150
AT1G75200
AT2G31710
AT3G14920
AT2G44760
AT2G47850
AT3G50210
AT3G07060
AT5G55130
AT4G37020
AT3G23710
AT4G30260
AT1G22940
AT1G74260
AT1G25375
AT1G16460
AT3G63250
AT5G51980
AT5G43010
AT5G65270
AT3G04600
AT3G50970
AT3G21560
AT1G22710
AT4G29960
AT1G63440
AT2G38870
AT4G24130
AT2G16660
AT1G11170
AT2G44150
AT5G54860
AT5G49990
AT4G01070
AT1G44810
AT1G08315
AT3G58040
AT5G16940
AT3G04520
AT3G28710
AT1G06560
AT5G63990
AT4G12040
AT5G48480
AT4G38495
AT1G58030
AT3G51040
AT1G60670
AT4G08455
AT3G29350
AT3G19120
AT5G10200
AT1G75340
AT1G07420
AT5G17270
AT4G13640
AT5G57700
AT2G44640
AT1G73250
AT3G03980
AT2G20440
AT2G39210
AT2G12400
AT3G13050
AT1G06620
AT4G25740
AT4G00980
AT4G17570
AT2G38180
AT1G10970
AT2G24580
AT1G77220
AT1G78810
AT4G38520
AT4G27720
AT1G56345
AT2G38120
AT2G30270
AT4G29820
AT4G22920
AT2G15480
AT3G57390
AT4G20320
AT3G28910
AT5G42250
AT5G62500
AT3G12620
AT2G38465
AT3G26590
AT3G48610
AT1G01430
AT2G04305
AT5G35400
AT3G20040
AT5G67150
AT4G25260
AT2G38530
AT4G18050
AT2G19110
AT4G19840
AT3G04000
AT5G12320
AT2G03350
AT2G01620
AT5G04760
AT1G23020
AT2G46260
AT1G21070
AT5G07960
AT1G14870
AT3G54150
AT1G52890
AT3G50660
AT1G73010
AT3G26520
AT4G26470
AT4G34138
AT1G02160
AT5G24930
AT5G66000
AT3G61590
AT5G47140
AT3G58970
AT2G18193
AT3G12500
AT1G04960
AT5G18980
AT5G49630
AT1G17020
AT4G00200
AT1G62040
AT5G57840
AT1G03270
AT4G22850
AT5G65210
AT1G43790
AT5G14570
AT4G37800
AT3G46230
AT5G13330
AT2G29940
AT5G45480
AT1G33170
AT5G44870
AT1G08160
AT5G51510
AT2G44580
AT5G09380
AT4G13500
AT5G17210
ATCG00800
AT1G01720
AT5G13740
AT4G17640
AT3G58130
ATCG00720
AT2G30550
AT1G19715
AT3G14780
AT4G33070
AT2G33770
ATCG00570
AT3G16980
AT5G37180
AT5G43380
AT3G22240
AT5G19070
AT3G14730
AT5G62575
AT3G01570
AT5G21430
AT2G35600
AT5G65170
AT2G22490
AT5G13080
AT2G42820
AT2G18600
AT2G04850
AT1G15080
AT5G27360
AT5G28150
AT5G02460
AT1G56600
AT1G45201
AT5G45310
AT5G41040
AT3G32980
AT4G01010
AT4G04750
AT3G16175
AT1G11000
AT3G09230
AT5G05950
AT5G25490
AT2G24220
AT1G08960
AT5G10510
AT5G57685
AT3G12510
AT5G55930
AT2G29050
AT2G29020
AT3G53570
AT4G31600
AT2G18915
AT2G40435
AT4G26260
AT3G24140
AT1G69600
AT5G47970
AT1G79310
AT5G39610
AT2G01640
AT5G09310
AT1G15350
AT5G07620
AT3G06180
AT5G15180
AT3G10880
AT5G48920
AT1G62990
AT3G07580
AT3G58810
AT1G65480
AT5G03250
AT1G77520
AT2G47780
AT2G29750
AT1G64670
AT5G40520
AT4G39630
AT5G07720
AT4G24260
AT3G07080
AT1G21410
AT1G67865
AT3G27010
AT1G16410
AT4G38230
AT5G04950
AT1G73310
AT2G26400
AT2G36660
AT1G14780
AT3G19850
AT3G49840
AT2G17787
AT3G10290
AT4G18390
AT3G27660
AT3G28840
AT2G46400
AT2G31020
AT5G57520
AT1G70680
AT3G20430
AT3G54780
AT2G35035
AT4G18197
AT1G63170
AT5G18270
AT3G55420
AT5G66780
AT1G22440
AT3G49540
AT1G01340
AT5G63750
AT4G10380
AT2G39310
AT5G50890
AT3G01840
AT2G23093
AT2G32960
AT5G64550
AT2G36640
AT2G47770
AT3G27440
AT2G18360
AT4G29340
AT5G21050
AT1G06080
AT1G49320
AT5G13170
ATCG00520
AT4G18170
AT3G11480
AT2G46590
AT1G08390
AT1G49780
AT4G13660
AT3G58450
AT1G10540
AT5G41780
AT1G77530
AT1G28270
AT5G14470
AT1G06540
AT1G01030
AT2G46200
AT4G36260
AT4G13230
AT3G17980
AT5G62730
AT1G03550
AT2G25770
AT1G74420
AT3G50030
AT1G16690
AT1G33500
AT3G10985
AT2G17040
AT2G22730
AT3G05690
AT5G50800
AT4G36540
AT1G08000
AT3G18570
AT2G25890
AT1G52343
AT2G19000
AT1G70850
AT1G70950
AT3G11740
AT5G59200
AT1G14880
AT3G03430
AT4G31020
AT5G10090
AT2G33775
AT5G11460
AT5G26220
AT3G54020
AT4G34940
AT4G00480
AT1G27045
AT5G51210
AT3G03480
AT2G41860
AT4G18920
AT4G26740
AT1G28550
AT3G48010
AT3G55180
AT4G25350
AT4G11485
AT1G29860
AT2G24320
AT4G26420
AT5G20690
AT4G28700
AT5G56300
AT1G11250
AT2G33870
AT3G12160
AT4G10850
AT1G50990
AT3G03800
AT3G13540
AT3G47440
AT2G13680
AT1G66950
AT5G52400
AT5G05830
AT5G54740
AT4G39130
AT1G48990
AT1G26320
AT1G08135
AT5G17480
AT1G43630
AT5G55120
AT1G44160
AT5G49270
AT1G55865
AT3G52620
AT3G01530
AT4G25140
AT1G04560
AT2G20800
AT5G40510
AT5G22470
AT1G05510
AT3G07255
AT5G61630
AT3G08790
AT4G24210
AT1G27990
AT2G23510
AT5G62490
AT4G31830
AT1G50310
AT2G35300
AT3G05260
AT1G14950
AT5G36100
AT5G46370
AT1G68610
AT4G13450
AT2G23660
AT2G28780
AT2G28160
AT3G25240
AT1G03470
AT3G20840
AT4G27470
AT1G79580
AT5G50790
AT1G21460
AT4G01110
AT1G49030
AT3G58070
AT2G34315
AT1G23530
AT4G25010
AT3G22500
AT3G22490
AT1G61290
AT4G11030
AT3G05960
AT2G17950
AT4G02690
AT1G75910
AT5G52710
AT1G21970
AT2G01770
AT5G46650
AT5G07490
AT5G42420
AT5G25400
AT3G28415
AT1G74480
AT2G25130
AT4G10440
AT4G27420
AT1G20925
AT1G23700
AT4G35655
AT1G59725
AT5G22545
AT3G04860
AT1G07340
AT2G16130
AT1G75360
AT1G31740
AT4G15562
AT5G35525
AT3G23870
AT1G77870
AT1G75870
AT3G50980
AT2G23240
AT1G28370
AT1G08670
AT1G53190
AT2G31141
AT5G01880
AT5G40800
AT1G23037
AT1G25270
AT1G35860
AT1G56030
AT1G68960
AT1G77830
AT1G78720
AT2G10615
AT2G24510
AT3G21410
AT3G43682
AT3G49150
AT4G12150
AT5G09610
AT5G33393
AT5G62660
AT2G02140
AT5G58180
AT5G67265
AT3G23170
AT5G18560
AT2G26740
AT2G31945
AT2G03020
AT5G61420
AT3G57480
AT4G28530
AT1G09483
AT1G30040
AT1G11450
AT1G21520
AT3G14395
AT4G37680
AT5G40260
AT1G26210
AT4G19980
AT1G52750
AT3G27630
AT5G11230
AT1G78760
AT1G70780
AT2G14775
AT4G29230
AT3G60080
AT5G44940
AT4G24060
AT2G46160
AT5G02220
AT2G22425
AT5G63780
AT1G80520
AT5G40630
AT2G03360
AT3G20940
AT4G16480
AT3G16070
AT2G20030
AT4G04950
AT1G62410
AT2G17070
AT5G46060
AT1G70920
AT1G08010
AT4G13260
AT4G31650
AT4G19090
AT2G32340
AT5G38320
AT1G04170
AT1G72720
AT2G17260
AT5G53260
AT5G19640
AT4G01470
AT3G03540
AT3G57960
AT2G43000
AT5G52730
AT1G07747
AT5G17180
AT5G28650
AT2G03320
AT2G01918
AT1G65410
AT1G67280
AT1G31180
AT1G17050
AT1G80920
AT3G17830
AT4G25910
AT1G68660
AT3G13790
AT4G00570
AT1G48510
AT2G33220
AT5G51680
AT2G23900
AT3G05620
AT1G06350
AT5G16240
AT1G65520
AT4G15870
AT3G09220
AT5G48750
AT4G37140
AT3G23230
AT5G15780
AT2G16870
AT3G15700
AT5G21100
AT5G20500
AT5G39950
AT2G16500
AT5G50370
AT1G66800
AT1G64900
AT3G14680
AT1G59980
AT2G01610
AT3G51000
AT2G23560
AT5G06060
AT5G13690
AT1G21850
AT4G16270
AT4G30590
AT3G18280
AT3G55290
AT4G13180
AT1G06780
AT4G27560
AT5G26310
AT4G22760
AT5G15280
AT1G71800
AT4G09490
AT3G61970
AT1G44830
AT3G62100
AT4G38070
AT1G75390
AT1G47655
AT2G28810
AT1G54160
AT3G03260
AT5G38740
AT4G18770
AT5G10960
AT5G44740
AT1G21690
AT1G65810
AT5G02570
AT2G21420
AT3G50940
AT4G00690
AT1G65170
AT5G59300
AT2G38920
AT2G46495
AT3G43430
AT1G19160
AT1G21760
AT1G27340
AT1G32420
AT1G52490
AT3G03360
AT3G19560
AT3G52510
AT4G10740
AT4G21240
AT4G26350
AT5G07610
AT3G60020
AT1G64520
AT2G39990
AT3G09970
AT1G49015
AT3G44010
AT1G20090
AT3G02970
AT1G48605
AT3G21945
AT1G56250
AT3G13672
AT4G08250
AT5G53950
AT5G48970
AT4G15233
AT5G01690
AT1G25500
AT1G64820
AT4G38510
AT1G30300
AT1G68620
AT1G68630
AT1G79780
AT2G18540
AT2G27330
AT2G43770
AT3G17365
AT3G25470
AT3G59260
AT4G04402
AT5G03360
AT5G48320
AT5G58780
AT1G73580
AT3G42130
AT5G33390
AT1G63080
AT2G27610
AT4G13650
AT4G21880
AT4G37170
AT5G08490
AT5G15340
AT5G43820
AT4G08560
AT1G02570
AT1G05550
AT1G10190
AT1G12775
AT1G19130
AT1G26650
AT1G31835
AT1G76610
AT2G07692
AT2G07777
AT2G18938
AT2G43745
AT2G46640
AT3G20450
AT3G24710
AT3G45460
AT3G60286
AT4G02465
AT4G04730
AT4G16530
AT4G28100
AT4G31330
AT5G18404
AT5G25250
AT5G32470
AT5G40595
AT5G41280
AT5G45660
AT5G51340
AT5G52545
AT5G54350
AT5G56060
AT5G63910
AT5G64590
AT5G66180
AT5G66370
ATMG00810
AT4G32590
AT5G16040
AT3G20560
AT5G09510
AT3G62290
AT1G23490
AT5G14670
AT5G40170
AT5G22370
AT1G55265
AT5G22260
AT1G10600
AT1G64160
AT2G17360
AT3G33393
AT4G05210
AT1G78750
AT3G54140
AT3G10060
AT3G50050
AT5G38460
AT1G24540
AT5G47510
AT4G09190
AT1G54890
AT5G65830
AT1G59800
AT3G44240
AT5G57500
AT3G12150
AT5G41130
AT1G78360
AT5G41300
AT1G28700
AT1G66490
AT3G45690
AT3G48600
AT5G63590
AT3G60100
AT4G04370
AT5G52390
AT1G47680
AT4G01920
AT1G10800
AT3G28223
AT2G07190

## Sheet: 5132
IDs of the 5132 phosphoproteins present in PredRS and absent in ExpRS
AT1G01070
AT1G01150
AT1G01190
AT1G01225
AT1G01250
AT1G01290
AT1G01310
AT1G01355
AT1G01460
AT1G01480
AT1G01670
AT1G01690
AT1G01695
AT1G01715
AT1G01725
AT1G01760
AT1G01810
AT1G02020
AT1G02030
AT1G02040
AT1G02050
AT1G02070
AT1G02150
AT1G02190
AT1G02230
AT1G02290
AT1G02340
AT1G02360
AT1G02405
AT1G02580
AT1G02610
AT1G02660
AT1G02670
AT1G02800
AT1G02810
AT1G02830
AT1G02910
AT1G03030
AT1G03055
AT1G03103
AT1G03310
AT1G03320
AT1G03360
AT1G03395
AT1G03400
AT1G03440
AT1G03490
AT1G03650
AT1G03730
AT1G03780
AT1G03820
AT1G03850
AT1G03870
AT1G03905
AT1G03982
AT1G03990
AT1G04000
AT1G04070
AT1G04100
AT1G04130
AT1G04150
AT1G04220
AT1G04230
AT1G04260
AT1G04330
AT1G04420
AT1G04430
AT1G04470
AT1G04500
AT1G04570
AT1G04770
AT1G04778
AT1G04900
AT1G04910
AT1G04940
AT1G04945
AT1G04980
AT1G04985
AT1G05040
AT1G05060
AT1G05087
AT1G05205
AT1G05280
AT1G05310
AT1G05400
AT1G05420
AT1G05450
AT1G05530
AT1G05580
AT1G05590
AT1G05680
AT1G05840
AT1G05970
AT1G06000
AT1G06050
AT1G06160
AT1G06225
AT1G06270
AT1G06630
AT1G06645
AT1G06730
AT1G06740
AT1G06800
AT1G06923
AT1G07060
AT1G07120
AT1G07150
AT1G07200
AT1G07210
AT1G07240
AT1G07280
AT1G07380
AT1G07400
AT1G07470
AT1G07473
AT1G07476
AT1G07480
AT1G07540
AT1G07560
AT1G07590
AT1G07700
AT1G07820
AT1G07850
AT1G07860
AT1G07900
AT1G07980
AT1G08065
AT1G08080
AT1G08165
AT1G08180
AT1G08290
AT1G08340
AT1G08430
AT1G08450
AT1G08500
AT1G08570
AT1G08590
AT1G08645
AT1G08650
AT1G08660
AT1G08790
AT1G09050
AT1G09200
AT1G09415
AT1G09500
AT1G09530
AT1G09570
AT1G09575
AT1G09790
AT1G09812
AT1G09930
AT1G09932
AT1G10100
AT1G10150
AT1G10220
AT1G10225
AT1G10270
AT1G10280
AT1G10300
AT1G10395
AT1G10417
AT1G10430
AT1G10500
AT1G10510
AT1G10585
AT1G10586
AT1G10640
AT1G10690
AT1G10780
AT1G10790
AT1G10810
AT1G10880
AT1G10910
AT1G10980
AT1G11070
AT1G11125
AT1G11230
AT1G11303
AT1G11340
AT1G11520
AT1G11590
AT1G11600
AT1G11680
AT1G11690
AT1G11740
AT1G11750
AT1G11780
AT1G11870
AT1G11920
AT1G12040
AT1G12090
AT1G12120
AT1G12170
AT1G12210
AT1G12220
AT1G12250
AT1G12570
AT1G12600
AT1G12750
AT1G12770
AT1G12790
AT1G12805
AT1G12980
AT1G13090
AT1G13270
AT1G13280
AT1G13290
AT1G13370
AT1G13430
AT1G13470
AT1G13590
AT1G13610
AT1G13710
AT1G13750
AT1G13780
AT1G13800
AT1G13860
AT1G13880
AT1G13910
AT1G13970
AT1G14048
AT1G14060
AT1G14100
AT1G14110
AT1G14150
AT1G14185
AT1G14205
AT1G14350
AT1G14420
AT1G14455
AT1G14540
AT1G14590
AT1G14630
AT1G14640
AT1G14680
AT1G14750
AT1G14860
AT1G15000
AT1G15030
AT1G15050
AT1G15085
AT1G15190
AT1G15220
AT1G15470
AT1G15510
AT1G15550
AT1G15580
AT1G15630
AT1G15710
AT1G15760
AT1G15830
AT1G15840
AT1G15885
AT1G15890
AT1G16070
AT1G16110
AT1G16130
AT1G16150
AT1G16160
AT1G16350
AT1G16360
AT1G16490
AT1G16500
AT1G16510
AT1G16640
AT1G16700
AT1G16750
AT1G16780
AT1G16790
AT1G16950
AT1G17065
AT1G17070
AT1G17110
AT1G17145
AT1G17160
AT1G17230
AT1G17285
AT1G17300
AT1G17310
AT1G17345
AT1G17400
AT1G17480
AT1G17520
AT1G17590
AT1G17615
AT1G17630
AT1G17680
AT1G17770
AT1G17850
AT1G17870
AT1G17910
AT1G18000
AT1G18010
AT1G18020
AT1G18050
AT1G18260
AT1G18265
AT1G18290
AT1G18300
AT1G18330
AT1G18350
AT1G18360
AT1G18400
AT1G18570
AT1G18600
AT1G18630
AT1G18640
AT1G18690
AT1G18710
AT1G18760
AT1G18835
AT1G18870
AT1G18910
AT1G18960
AT1G19090
AT1G19140
AT1G19170
AT1G19210
AT1G19230
AT1G19260
AT1G19310
AT1G19340
AT1G19390
AT1G19400
AT1G19430
AT1G19440
AT1G19460
AT1G19520
AT1G19565
AT1G19670
AT1G19720
AT1G19750
AT1G19770
AT1G19800
AT1G19890
AT1G19930
AT1G19980
AT1G20000
AT1G20100
AT1G20120
AT1G20130
AT1G20132
AT1G20140
AT1G20225
AT1G20300
AT1G20340
AT1G20470
AT1G20500
AT1G20550
AT1G20560
AT1G20735
AT1G20740
AT1G20750
AT1G20830
AT1G20875
AT1G21010
AT1G21090
AT1G21100
AT1G21110
AT1G21120
AT1G21150
AT1G21190
AT1G21210
AT1G21230
AT1G21245
AT1G21326
AT1G21500
AT1G21680
AT1G21710
AT1G21738
AT1G21870
AT1G21890
AT1G21910
AT1G21990
AT1G22015
AT1G22030
AT1G22040
AT1G22200
AT1G22210
AT1G22260
AT1G22275
AT1G22290
AT1G22330
AT1G22420
AT1G22450
AT1G22470
AT1G22520
AT1G22550
AT1G22590
AT1G22630
AT1G22640
AT1G22670
AT1G22680
AT1G22740
AT1G22840
AT1G22860
AT1G22880
AT1G22885
AT1G22890
AT1G22980
AT1G22985
AT1G23000
AT1G23010
AT1G23130
AT1G23145
AT1G23147
AT1G23210
AT1G23250
AT1G23270
AT1G23320
AT1G23340
AT1G23460
AT1G23465
AT1G23510
AT1G23570
AT1G23590
AT1G23610
AT1G23640
AT1G23650
AT1G23770
AT1G23780
AT1G23800
AT1G23810
AT1G23935
AT1G23970
AT1G24030
AT1G24040
AT1G24062
AT1G24095
AT1G24110
AT1G24130
AT1G24140
AT1G24210
AT1G24240
AT1G24256
AT1G24310
AT1G24350
AT1G24380
AT1G24388
AT1G24485
AT1G24590
AT1G24600
AT1G24650
AT1G24793
AT1G24851
AT1G25025
AT1G25054
AT1G25112
AT1G25145
AT1G25180
AT1G25210
AT1G25250
AT1G25330
AT1G25400
AT1G25425
AT1G25560
AT1G26200
AT1G26220
AT1G26230
AT1G26240
AT1G26260
AT1G26310
AT1G26355
AT1G26400
AT1G26520
AT1G26560
AT1G26600
AT1G26680
AT1G26690
AT1G26700
AT1G26800
AT1G26840
AT1G26930
AT1G26940
AT1G26945
AT1G27020
AT1G27060
AT1G27270
AT1G27320
AT1G27440
AT1G27510
AT1G27610
AT1G27660
AT1G27950
AT1G28000
AT1G28030
AT1G28070
AT1G28080
AT1G28150
AT1G28160
AT1G28170
AT1G28180
AT1G28210
AT1G28220
AT1G28290
AT1G28300
AT1G28375
AT1G28390
AT1G28395
AT1G28520
AT1G28630
AT1G28765
AT1G28960
AT1G29000
AT1G29050
AT1G29110
AT1G29195
AT1G29230
AT1G29260
AT1G29290
AT1G29340
AT1G29355
AT1G29395
AT1G29410
AT1G29480
AT1G29550
AT1G29560
AT1G29570
AT1G29580
AT1G29590
AT1G29600
AT1G29630
AT1G29660
AT1G29700
AT1G29720
AT1G29740
AT1G29775
AT1G29950
AT1G29960
AT1G30020
AT1G30100
AT1G30160
AT1G30170
AT1G30190
AT1G30250
AT1G30350
AT1G30410
AT1G30455
AT1G30475
AT1G30500
AT1G30515
AT1G30670
AT1G30680
AT1G30900
AT1G30910
AT1G31080
AT1G31120
AT1G31140
AT1G31220
AT1G31250
AT1G31255
AT1G31350
AT1G31370
AT1G31400
AT1G31420
AT1G31450
AT1G31530
AT1G31600
AT1G31670
AT1G31690
AT1G31814
AT1G31817
AT1G31850
AT1G31860
AT1G31880
AT1G32000
AT1G32030
AT1G32190
AT1G32200
AT1G32240
AT1G32270
AT1G32320
AT1G32370
AT1G32440
AT1G32450
AT1G32510
AT1G32520
AT1G32580
AT1G32583
AT1G32585
AT1G32610
AT1G32740
AT1G32850
AT1G32860
AT1G32910
AT1G32950
AT1G33020
AT1G33100
AT1G33230
AT1G33250
AT1G33280
AT1G33350
AT1G33540
AT1G33590
AT1G33600
AT1G33610
AT1G33612
AT1G33670
AT1G33720
AT1G33750
AT1G33760
AT1G33820
AT1G33940
AT1G34042
AT1G34049
AT1G34095
AT1G34160
AT1G34310
AT1G34317
AT1G34360
AT1G34390
AT1G34410
AT1G34460
AT1G34792
AT1G34812
AT1G34817
AT1G34822
AT1G34855
AT1G35150
AT1G35230
AT1G35240
AT1G35255
AT1G35340
AT1G35420
AT1G35515
AT1G35540
AT1G35614
AT1G35680
AT1G35710
AT1G35820
AT1G35880
AT1G35910
AT1G36030
AT1G36070
AT1G36078
AT1G36100
AT1G36150
AT1G36230
AT1G36320
AT1G36510
AT1G36756
AT1G36942
AT1G36950
AT1G36970
AT1G37020
AT1G37113
AT1G37140
AT1G38790
AT1G40129
AT1G41820
AT1G41830
AT1G42525
AT1G42990
AT1G43000
AT1G43020
AT1G43145
AT1G43415
AT1G43560
AT1G43670
AT1G43720
AT1G43770
AT1G43780
AT1G43815
AT1G43970
AT1G44080
AT1G44318
AT1G44478
AT1G44740
AT1G44920
AT1G44941
AT1G44970
AT1G45063
AT1G45110
AT1G45170
AT1G45180
AT1G45976
AT1G46264
AT1G46696
AT1G46840
AT1G47056
AT1G47128
AT1G47230
AT1G47240
AT1G47250
AT1G47265
AT1G47271
AT1G47290
AT1G47310
AT1G47350
AT1G47370
AT1G47395
AT1G47400
AT1G47450
AT1G47470
AT1G47485
AT1G47560
AT1G47580
AT1G47603
AT1G47660
AT1G47695
AT1G47720
AT1G47760
AT1G47770
AT1G47813
AT1G47845
AT1G47885
AT1G47890
AT1G47915
AT1G47940
AT1G47980
AT1G48020
AT1G48170
AT1G48190
AT1G48220
AT1G48260
AT1G48320
AT1G48325
AT1G48360
AT1G48400
AT1G48420
AT1G48450
AT1G48530
AT1G48570
AT1G48670
AT1G48745
AT1G48750
AT1G48780
AT1G48820
AT1G48870
AT1G48912
AT1G48930
AT1G48940
AT1G48980
AT1G49005
AT1G49100
AT1G49150
AT1G49180
AT1G49205
AT1G49210
AT1G49245
AT1G49260
AT1G49270
AT1G49330
AT1G49360
AT1G49510
AT1G49530
AT1G49560
AT1G49570
AT1G49680
AT1G49770
AT1G49790
AT1G49800
AT1G49830
AT1G49840
AT1G49850
AT1G49975
AT1G50000
AT1G50020
AT1G50050
AT1G50090
AT1G50170
AT1G50270
AT1G50300
AT1G50400
AT1G50450
AT1G50470
AT1G50510
AT1G50520
AT1G50560
AT1G50640
AT1G50650
AT1G50680
AT1G50745
AT1G50760
AT1G50770
AT1G50820
AT1G50840
AT1G50880
AT1G50930
AT1G50940
AT1G50950
AT1G50960
AT1G51030
AT1G51080
AT1G51210
AT1G51220
AT1G51230
AT1G51240
AT1G51250
AT1G51270
AT1G51310
AT1G51355
AT1G51360
AT1G51420
AT1G51480
AT1G51520
AT1G51530
AT1G51540
AT1G51550
AT1G51570
AT1G51620
AT1G51650
AT1G51810
AT1G51820
AT1G51900
AT1G51920
AT1G51960
AT1G51965
AT1G52030
AT1G52130
AT1G52160
AT1G52270
AT1G52325
AT1G52370
AT1G52390
AT1G52450
AT1G52460
AT1G52495
AT1G52550
AT1G52560
AT1G52710
AT1G52790
AT1G52820
AT1G52825
AT1G52950
AT1G53163
AT1G53170
AT1G53200
AT1G53250
AT1G53280
AT1G53290
AT1G53320
AT1G53460
AT1G53490
AT1G53520
AT1G53560
AT1G53633
AT1G53640
AT1G53660
AT1G53670
AT1G53760
AT1G53780
AT1G53790
AT1G53800
AT1G53820
AT1G53870
AT1G53890
AT1G53900
AT1G53935
AT1G54020
AT1G54040
AT1G54100
AT1G54115
AT1G54120
AT1G54140
AT1G54150
AT1G54215
AT1G54240
AT1G54330
AT1G54350
AT1G54475
AT1G54575
AT1G54590
AT1G54680
AT1G54840
AT1G54957
AT1G54970
AT1G55020
AT1G55120
AT1G55205
AT1G55260
AT1G55280
AT1G55290
AT1G55300
AT1G55365
AT1G55380
AT1G55390
AT1G55510
AT1G55520
AT1G55530
AT1G55560
AT1G55570
AT1G55580
AT1G55600
AT1G55680
AT1G55720
AT1G55750
AT1G55790
AT1G55800
AT1G55880
AT1G55928
AT1G55940
AT1G55960
AT1G56105
AT1G56130
AT1G56210
AT1G56233
AT1G56300
AT1G56350
AT1G56410
AT1G56423
AT1G56510
AT1G56520
AT1G56530
AT1G56610
AT1G56670
AT1G57560
AT1G57730
AT1G57780
AT1G57800
AT1G57943
AT1G57980
AT1G58180
AT1G58340
AT1G58410
AT1G58430
AT1G58525
AT1G58602
AT1G58643
AT1G58725
AT1G58807
AT1G58848
AT1G58936
AT1G59030
AT1G59077
AT1G59124
AT1G59218
AT1G59312
AT1G59406
AT1G59460
AT1G59470
AT1G59500
AT1G59590
AT1G59780
AT1G59810
AT1G59830
AT1G59835
AT1G59850
AT1G59940
AT1G59990
AT1G60040
AT1G60080
AT1G60095
AT1G60230
AT1G60240
AT1G60260
AT1G60270
AT1G60340
AT1G60370
AT1G60400
AT1G60500
AT1G60610
AT1G60690
AT1G60750
AT1G60770
AT1G60790
AT1G60830
AT1G60990
AT1G61160
AT1G61165
AT1G61200
AT1G61370
AT1G61390
AT1G61410
AT1G61420
AT1G61430
AT1G61440
AT1G61460
AT1G61480
AT1G61490
AT1G61550
AT1G61600
AT1G61810
AT1G61840
AT1G61960
AT1G62030
AT1G62080
AT1G62130
AT1G62160
AT1G62170
AT1G62200
AT1G62240
AT1G62350
AT1G62420
AT1G62421
AT1G62440
AT1G62510
AT1G62540
AT1G62620
AT1G62690
AT1G62710
AT1G62790
AT1G62800
AT1G62850
AT1G62940
AT1G62981
AT1G63055
AT1G63057
AT1G63090
AT1G63180
AT1G63190
AT1G63205
AT1G63370
AT1G63390
AT1G63530
AT1G63540
AT1G63800
AT1G63880
AT1G63910
AT1G64000
AT1G64065
AT1G64170
AT1G64200
AT1G64210
AT1G64340
AT1G64355
AT1G64380
AT1G64430
AT1G64450
AT1G64600
AT1G64680
AT1G64690
AT1G64760
AT1G64795
AT1G64800
AT1G64810
AT1G64830
AT1G64880
AT1G64890
AT1G64930
AT1G64950
AT1G65110
AT1G65120
AT1G65130
AT1G65140
AT1G65160
AT1G65190
AT1G65240
AT1G65340
AT1G65425
AT1G65481
AT1G65484
AT1G65486
AT1G65490
AT1G65500
AT1G65510
AT1G65540
AT1G65610
AT1G65840
AT1G65890
AT1G65900
AT1G65910
AT1G66000
AT1G66060
AT1G66070
AT1G66120
AT1G66145
AT1G66170
AT1G66220
AT1G66245
AT1G66300
AT1G66310
AT1G66320
AT1G66380
AT1G66390
AT1G66400
AT1G66420
AT1G66430
AT1G66450
AT1G66460
AT1G66470
AT1G66500
AT1G66520
AT1G66540
AT1G66560
AT1G66570
AT1G66630
AT1G66640
AT1G66660
AT1G66810
AT1G66860
AT1G66890
AT1G66910
AT1G66970
AT1G67020
AT1G67030
AT1G67100
AT1G67180
AT1G67260
AT1G67300
AT1G67320
AT1G67340
AT1G67400
AT1G67635
AT1G67640
AT1G67650
AT1G67660
AT1G67750
AT1G67775
AT1G67810
AT1G67856
AT1G67920
AT1G68090
AT1G68200
AT1G68320
AT1G68340
AT1G68350
AT1G68390
AT1G68440
AT1G68480
AT1G68510
AT1G68526
AT1G68540
AT1G68725
AT1G68730
AT1G68765
AT1G68820
AT1G68850
AT1G68890
AT1G69085
AT1G69090
AT1G69120
AT1G69170
AT1G69210
AT1G69290
AT1G69320
AT1G69540
AT1G69580
AT1G69588
AT1G69610
AT1G69650
AT1G69670
AT1G69720
AT1G69730
AT1G69910
AT1G69960
AT1G69990
AT1G70110
AT1G70190
AT1G70210
AT1G70260
AT1G70360
AT1G70370
AT1G70450
AT1G70475
AT1G70480
AT1G70550
AT1G70650
AT1G70710
AT1G70740
AT1G70880
AT1G70895
AT1G70900
AT1G71015
AT1G71030
AT1G71040
AT1G71130
AT1G71235
AT1G71240
AT1G71250
AT1G71260
AT1G71280
AT1G71300
AT1G71310
AT1G71340
AT1G71380
AT1G71420
AT1G71460
AT1G71470
AT1G71520
AT1G71695
AT1G71910
AT1G71930
AT1G72180
AT1G72230
AT1G72275
AT1G72330
AT1G72520
AT1G72580
AT1G72760
AT1G72870
AT1G72980
AT1G72990
AT1G73000
AT1G73065
AT1G73066
AT1G73165
AT1G73210
AT1G73340
AT1G73360
AT1G73380
AT1G73500
AT1G73570
AT1G73710
AT1G73740
AT1G73750
AT1G73760
AT1G73810
AT1G73830
AT1G73870
AT1G73875
AT1G74020
AT1G74080
AT1G74110
AT1G74140
AT1G74240
AT1G74290
AT1G74300
AT1G74350
AT1G74360
AT1G74385
AT1G74460
AT1G74490
AT1G74650
AT1G74660
AT1G74675
AT1G74710
AT1G74790
AT1G74850
AT1G74880
AT1G74930
AT1G74960
AT1G75040
AT1G75110
AT1G75250
AT1G75330
AT1G75350
AT1G75430
AT1G75460
AT1G75600
AT1G75680
AT1G75690
AT1G75770
AT1G75820
AT1G75900
AT1G75945
AT1G75980
AT1G76050
AT1G76110
AT1G76150
AT1G76220
AT1G76230
AT1G76360
AT1G76410
AT1G76450
AT1G76460
AT1G76500
AT1G76550
AT1G76705
AT1G76730
AT1G76750
AT1G76780
AT1G77060
AT1G77122
AT1G77160
AT1G77230
AT1G77260
AT1G77390
AT1G77420
AT1G77470
AT1G77480
AT1G77655
AT1G77780
AT1G77810
AT1G77850
AT1G77920
AT1G77932
AT1G77960
AT1G78010
AT1G78050
AT1G78080
AT1G78090
AT1G78100
AT1G78160
AT1G78180
AT1G78260
AT1G78390
AT1G78410
AT1G78476
AT1G78530
AT1G78635
AT1G78640
AT1G78670
AT1G78930
AT1G78970
AT1G79010
AT1G79120
AT1G79130
AT1G79180
AT1G79200
AT1G79220
AT1G79230
AT1G79420
AT1G79600
AT1G79650
AT1G79700
AT1G79710
AT1G79720
AT1G79880
AT1G80060
AT1G80080
AT1G80310
AT1G80315
AT1G80390
AT1G80510
AT1G80550
AT1G80670
AT1G80700
AT1G80720
AT1G80730
AT1G80770
AT1G80880
AT1G80970
AT1G80980
AT2G01021
AT2G01110
AT2G01240
AT2G01275
AT2G01300
AT2G01330
AT2G01350
AT2G01379
AT2G01400
AT2G01590
AT2G01667
AT2G01670
AT2G01720
AT2G01760
AT2G01810
AT2G01890
AT2G01900
AT2G01913
AT2G01940
AT2G01950
AT2G01960
AT2G01990
AT2G02026
AT2G02030
AT2G02103
AT2G02280
AT2G02440
AT2G02550
AT2G02580
AT2G02590
AT2G02635
AT2G02660
AT2G02720
AT2G02730
AT2G02740
AT2G02835
AT2G02840
AT2G02910
AT2G03060
AT2G03170
AT2G03190
AT2G03220
AT2G03470
AT2G03510
AT2G03610
AT2G03667
AT2G03690
AT2G03740
AT2G03821
AT2G03830
AT2G03937
AT2G03965
AT2G04070
AT2G04080
AT2G04340
AT2G04380
AT2G04400
AT2G04495
AT2G04500
AT2G04520
AT2G04530
AT2G04630
AT2G04680
AT2G04690
AT2G04780
AT2G04810
AT2G04870
AT2G04940
AT2G05140
AT2G05230
AT2G05320
AT2G05400
AT2G05410
AT2G05420
AT2G05752
AT2G05915
AT2G05920
AT2G05970
AT2G06005
AT2G06025
AT2G06095
AT2G06105
AT2G06425
AT2G06555
AT2G06675
AT2G06904
AT2G06906
AT2G07215
AT2G07240
AT2G07280
AT2G07290
AT2G07565
AT2G07599
AT2G07613
AT2G07621
AT2G07627
AT2G07634
AT2G07636
AT2G07641
AT2G07655
AT2G07656
AT2G07658
AT2G07671
AT2G07674
AT2G07681
AT2G07690
AT2G07695
AT2G07706
AT2G07713
AT2G07718
AT2G07760
AT2G07773
AT2G07775
AT2G07776
AT2G07798
AT2G07815
AT2G07835
AT2G09970
AT2G10020
AT2G10260
AT2G10560
AT2G10940
AT2G11010
AT2G11215
AT2G11620
AT2G11623
AT2G11773
AT2G11815
AT2G11910
AT2G12190
AT2G12200
AT2G12280
AT2G12646
AT2G12875
AT2G12900
AT2G12935
AT2G12940
AT2G12945
AT2G13105
AT2G13125
AT2G13150
AT2G13440
AT2G13550
AT2G13760
AT2G13840
AT2G13900
AT2G13960
AT2G14000
AT2G14060
AT2G14070
AT2G14247
AT2G14270
AT2G14378
AT2G14390
AT2G14395
AT2G14510
AT2G14660
AT2G14670
AT2G14692
AT2G14720
AT2G14740
AT2G14760
AT2G14825
AT2G14860
AT2G14880
AT2G14910
AT2G14920
AT2G14945
AT2G14960
AT2G15000
AT2G15110
AT2G15180
AT2G15300
AT2G15320
AT2G15370
AT2G15390
AT2G15420
AT2G15500
AT2G15570
AT2G15580
AT2G15610
AT2G15770
AT2G15820
AT2G15880
AT2G16005
AT2G16019
AT2G16020
AT2G16220
AT2G16230
AT2G16290
AT2G16385
AT2G16400
AT2G16580
AT2G16620
AT2G16676
AT2G16700
AT2G16730
AT2G16760
AT2G16770
AT2G16800
AT2G16835
AT2G16910
AT2G16970
AT2G16980
AT2G17020
AT2G17033
AT2G17140
AT2G17340
AT2G17520
AT2G17570
AT2G17670
AT2G17680
AT2G17690
AT2G17710
AT2G17720
AT2G17770
AT2G17785
AT2G17960
AT2G17990
AT2G18000
AT2G18060
AT2G18120
AT2G18140
AT2G18150
AT2G18210
AT2G18245
AT2G18250
AT2G18330
AT2G18340
AT2G18465
AT2G18660
AT2G18670
AT2G18690
AT2G18810
AT2G18870
AT2G18900
AT2G18920
AT2G18969
AT2G18980
AT2G18990
AT2G19010
AT2G19070
AT2G19170
AT2G19210
AT2G19220
AT2G19240
AT2G19320
AT2G19440
AT2G19620
AT2G19700
AT2G19780
AT2G19920
AT2G20020
AT2G20150
AT2G20160
AT2G20240
AT2G20360
AT2G20450
AT2G20510
AT2G20520
AT2G20585
AT2G20613
AT2G20620
AT2G20635
AT2G20680
AT2G20750
AT2G20815
AT2G20820
AT2G20920
AT2G21235
AT2G21350
AT2G21455
AT2G21510
AT2G21560
AT2G21595
AT2G21630
AT2G21655
AT2G21680
AT2G21690
AT2G21727
AT2G21730
AT2G21740
AT2G21750
AT2G21780
AT2G21890
AT2G21920
AT2G22030
AT2G22088
AT2G22120
AT2G22200
AT2G22241
AT2G22260
AT2G22330
AT2G22410
AT2G22426
AT2G22440
AT2G22520
AT2G22530
AT2G22660
AT2G22750
AT2G22790
AT2G22800
AT2G22850
AT2G22860
AT2G23030
AT2G23100
AT2G23130
AT2G23142
AT2G23290
AT2G23430
AT2G23440
AT2G23445
AT2G23470
AT2G23540
AT2G23590
AT2G23600
AT2G23690
AT2G23760
AT2G23790
AT2G23800
AT2G23820
AT2G23840
AT2G23945
AT2G23990
AT2G24030
AT2G24060
AT2G24080
AT2G24120
AT2G24150
AT2G24210
AT2G24230
AT2G24285
AT2G24300
AT2G24350
AT2G24390
AT2G24395
AT2G24420
AT2G24450
AT2G24600
AT2G24650
AT2G24670
AT2G24680
AT2G24681
AT2G24690
AT2G24710
AT2G24860
AT2G24980
AT2G25060
AT2G25090
AT2G25120
AT2G25215
AT2G25220
AT2G25230
AT2G25250
AT2G25260
AT2G25370
AT2G25410
AT2G25420
AT2G25440
AT2G25470
AT2G25482
AT2G25510
AT2G25580
AT2G25590
AT2G25605
AT2G25630
AT2G25685
AT2G25700
AT2G25737
AT2G25820
AT2G25830
AT2G25840
AT2G25880
AT2G25900
AT2G25940
AT2G25980
AT2G26040
AT2G26050
AT2G26060
AT2G26120
AT2G26135
AT2G26150
AT2G26270
AT2G26340
AT2G26360
AT2G26390
AT2G26450
AT2G26520
AT2G26560
AT2G26580
AT2G26600
AT2G26840
AT2G26850
AT2G26865
AT2G26880
AT2G26940
AT2G26960
AT2G26970
AT2G27050
AT2G27180
AT2G27229
AT2G27280
AT2G27290
AT2G27315
AT2G27320
AT2G27380
AT2G27430
AT2G27470
AT2G27507
AT2G27570
AT2G27740
AT2G27750
AT2G27775
AT2G27780
AT2G27800
AT2G27840
AT2G27920
AT2G27930
AT2G27940
AT2G27990
AT2G28090
AT2G28305
AT2G28310
AT2G28315
AT2G28350
AT2G28380
AT2G28440
AT2G28460
AT2G28560
AT2G28590
AT2G28605
AT2G28625
AT2G28630
AT2G28671
AT2G28710
AT2G28740
AT2G28815
AT2G28840
AT2G28960
AT2G28970
AT2G28990
AT2G29040
AT2G29090
AT2G29100
AT2G29110
AT2G29220
AT2G29250
AT2G29290
AT2G29310
AT2G29410
AT2G29525
AT2G29530
AT2G29628
AT2G29640
AT2G29650
AT2G29670
AT2G29679
AT2G29730
AT2G29810
AT2G29880
AT2G29950
AT2G29995
AT2G30020
AT2G30040
AT2G30100
AT2G30150
AT2G30170
AT2G30250
AT2G30340
AT2G30350
AT2G30360
AT2G30390
AT2G30400
AT2G30420
AT2G30424
AT2G30440
AT2G30615
AT2G30750
AT2G30770
AT2G30830
AT2G30890
AT2G30920
AT2G30960
AT2G31030
AT2G31081
AT2G31082
AT2G31083
AT2G31085
AT2G31150
AT2G31190
AT2G31220
AT2G31230
AT2G31260
AT2G31265
AT2G31280
AT2G31305
AT2G31400
AT2G31410
AT2G31420
AT2G31480
AT2G31510
AT2G31530
AT2G31590
AT2G31690
AT2G31720
AT2G31730
AT2G31740
AT2G31770
AT2G31780
AT2G31810
AT2G31862
AT2G31910
AT2G31980
AT2G32000
AT2G32010
AT2G32020
AT2G32030
AT2G32130
AT2G32140
AT2G32230
AT2G32270
AT2G32360
AT2G32400
AT2G32560
AT2G32610
AT2G32630
AT2G32660
AT2G32680
AT2G32790
AT2G32810
AT2G32820
AT2G32835
AT2G32890
AT2G32905
AT2G32920
AT2G33080
AT2G33170
AT2G33180
AT2G33205
AT2G33260
AT2G33270
AT2G33350
AT2G33370
AT2G33560
AT2G33630
AT2G33720
AT2G33780
AT2G33793
AT2G33820
AT2G33847
AT2G33850
AT2G33880
AT2G33980
AT2G34000
AT2G34050
AT2G34100
AT2G34120
AT2G34140
AT2G34180
AT2G34200
AT2G34220
AT2G34240
AT2G34290
AT2G34300
AT2G34330
AT2G34440
AT2G34540
AT2G34630
AT2G34640
AT2G34700
AT2G34740
AT2G34810
AT2G34825
AT2G34840
AT2G34860
AT2G34925
AT2G34990
AT2G35155
AT2G35170
AT2G35240
AT2G35290
AT2G35320
AT2G35345
AT2G35360
AT2G35380
AT2G35550
AT2G35610
AT2G35612
AT2G35615
AT2G35620
AT2G35640
AT2G35680
AT2G35700
AT2G35850
AT2G35900
AT2G35965
AT2G36090
AT2G36120
AT2G36145
AT2G36250
AT2G36290
AT2G36295
AT2G36320
AT2G36360
AT2G36430
AT2G36560
AT2G36650
AT2G36690
AT2G36724
AT2G36740
AT2G36760
AT2G36780
AT2G36790
AT2G36810
AT2G36815
AT2G36890
AT2G36900
AT2G36920
AT2G36970
AT2G36990
AT2G37025
AT2G37035
AT2G37090
AT2G37130
AT2G37150
AT2G37250
AT2G37260
AT2G37400
AT2G37430
AT2G37440
AT2G37510
AT2G37630
AT2G37730
AT2G37750
AT2G37880
AT2G37920
AT2G37950
AT2G38025
AT2G38060
AT2G38090
AT2G38100
AT2G38110
AT2G38130
AT2G38240
AT2G38270
AT2G38330
AT2G38370
AT2G38380
AT2G38390
AT2G38450
AT2G38510
AT2G38560
AT2G38590
AT2G38600
AT2G38690
AT2G38800
AT2G38820
AT2G38960
AT2G39000
AT2G39020
AT2G39100
AT2G39120
AT2G39160
AT2G39180
AT2G39230
AT2G39290
AT2G39640
AT2G39670
AT2G39690
AT2G39705
AT2G39750
AT2G39760
AT2G39880
AT2G39910
AT2G39950
AT2G39980
AT2G40010
AT2G40085
AT2G40190
AT2G40230
AT2G40240
AT2G40280
AT2G40300
AT2G40330
AT2G40350
[truncated: 3,133 more rows]

## Sheet: Et
Ids of the Et sample
AT1G01050
AT1G01100
AT1G01130
AT1G01320
AT1G01440
AT1G01780
AT1G01790
AT1G01840
AT1G01960
AT1G02330
AT1G02840
AT1G02870
AT1G03350
AT1G03590
AT1G03880
AT1G03930
AT1G03970
AT1G04400
AT1G04780
AT1G04950
AT1G05150
AT1G05805
AT1G06070
AT1G06210
AT1G06760
AT1G07110
AT1G07140
AT1G07360
AT1G07985
AT1G07990
AT1G08420
AT1G08590
AT1G08800
AT1G08830
AT1G09730
AT1G09770
AT1G09780
AT1G10140
AT1G10290
AT1G11360
AT1G11480
AT1G12000
AT1G12080
AT1G12360
AT1G12910
AT1G13020
AT1G13360
AT1G13440
AT1G13930
AT1G14000
AT1G14950
AT1G15040
AT1G15230
AT1G15280
AT1G15340
AT1G15750
AT1G15940
AT1G16520
AT1G16730
AT1G16850
AT1G16860
AT1G16970
AT1G17210
AT1G18210
AT1G18840
AT1G19350
AT1G19530
AT1G19870
AT1G20110
AT1G20340
AT1G20440
AT1G20450
AT1G20670
AT1G20760
AT1G20970
AT1G21200
AT1G21380
AT1G21660
AT1G21730
AT1G21750
AT1G22280
AT1G22310
AT1G22530
AT1G22790
AT1G24160
AT1G24267
AT1G24460
AT1G24560
AT1G24590
AT1G25260
AT1G26270
AT1G26470
AT1G26630
AT1G27090
AT1G27300
AT1G27500
AT1G27540
AT1G27850
AT1G28280
AT1G28420
AT1G29020
AT1G29220
AT1G29370
AT1G29400
AT1G29530
AT1G30230
AT1G30470
AT1G30480
AT1G30690
AT1G31730
AT1G31780
AT1G31870
AT1G31970
AT1G32400
AT1G32710
AT1G32790
AT1G33050
AT1G33680
AT1G33980
AT1G34220
AT1G35580
AT1G36310
AT1G43690
AT1G44835
AT1G45688
AT1G47200
AT1G47820
AT1G47970
AT1G48610
AT1G48620
AT1G49480
AT1G49520
AT1G50570
AT1G50620
AT1G50670
AT1G50920
AT1G51140
AT1G51510
AT1G51690
AT1G52380
AT1G52690
AT1G53165
AT1G53590
AT1G53840
AT1G54080
AT1G54270
AT1G54410
AT1G54860
AT1G55490
AT1G55860
AT1G56220
AT1G56290
AT1G57990
AT1G58200
AT1G59610
AT1G59710
AT1G59870
AT1G61100
AT1G61210
AT1G61730
AT1G62390
AT1G62480
AT1G63680
AT1G64110
AT1G65010
AT1G66410
AT1G66680
AT1G67050
AT1G67230
AT1G67310
AT1G67910
AT1G67950
AT1G68060
AT1G68070
AT1G68670
AT1G68720
AT1G68790
AT1G69030
AT1G69070
AT1G69200
AT1G69220
AT1G69410
AT1G69510
AT1G70320
AT1G70770
AT1G70830
AT1G71950
AT1G72150
AT1G72160
AT1G72390
AT1G72410
AT1G72690
AT1G72710
AT1G73450
AT1G73660
AT1G73670
AT1G74690
AT1G74840
AT1G74910
AT1G75220
AT1G75240
AT1G76070
AT1G76180
AT1G76380
AT1G76510
AT1G76810
AT1G76850
AT1G76880
AT1G76890
AT1G77300
AT1G78150
AT1G78230
AT1G78880
AT1G79090
AT1G79150
AT1G79280
AT1G79340
AT1G80180
AT1G80210
AT1G80680
AT1G80930
AT2G01190
AT2G01470
AT2G01750
AT2G02070
AT2G02080
AT2G03680
AT2G04865
AT2G07360
AT2G12875
AT2G13370
AT2G14835
AT2G16940
AT2G17150
AT2G17410
AT2G17480
AT2G17550
AT2G17560
AT2G17700
AT2G17980
AT2G19385
AT2G19470
AT2G19520
AT2G19710
AT2G20050
AT2G20190
AT2G20330
AT2G20950
AT2G21150
AT2G21230
AT2G21470
AT2G21660
AT2G22400
AT2G22560
AT2G23120
AT2G23520
AT2G24590
AT2G24940
AT2G25430
AT2G25670
AT2G25720
AT2G25970
AT2G26110
AT2G26460
AT2G26570
AT2G27090
AT2G27100
AT2G27285
AT2G27720
AT2G28000
AT2G29200
AT2G29210
AT2G30530
AT2G30620
AT2G30710
AT2G30880
AT2G30930
AT2G31370
AT2G32120
AT2G32150
AT2G32730
AT2G32910
AT2G33435
AT2G34357
AT2G35050
AT2G35410
AT2G35530
AT2G35880
AT2G36640
AT2G36960
AT2G37550
AT2G37660
AT2G37790
AT2G37970
AT2G38140
AT2G38280
AT2G38410
AT2G38770
AT2G39730
AT2G39810
AT2G40170
AT2G40500
AT2G40620
AT2G40840
AT2G41110
AT2G41740
AT2G41840
AT2G41900
AT2G42320
AT2G42560
AT2G42580
AT2G42590
AT2G43130
AT2G43650
AT2G43680
AT2G44060
AT2G44360
AT2G44440
AT2G44790
AT2G45430
AT2G45820
AT2G46630
AT2G46820
AT2G47330
AT3G01180
AT3G02180
AT3G02880
AT3G03050
AT3G03140
AT3G03170
AT3G04630
AT3G04910
AT3G05070
AT3G05090
AT3G05200
AT3G05270
AT3G05420
AT3G05900
AT3G06010
AT3G07610
AT3G07660
AT3G07790
AT3G07810
AT3G08550
AT3G08670
AT3G08710
AT3G09560
AT3G09670
AT3G09710
AT3G09980
AT3G10020
AT3G10360
AT3G10480
AT3G10530
AT3G10540
AT3G10730
AT3G10920
AT3G11820
AT3G12020
AT3G12390
AT3G12480
AT3G12780
AT3G13225
AT3G13235
AT3G13530
AT3G13920
AT3G13990
AT3G14840
AT3G15040
AT3G15260
AT3G15280
AT3G15450
AT3G15640
AT3G15670
AT3G15950
AT3G15970
AT3G16060
AT3G16270
AT3G16310
AT3G16420
AT3G16460
AT3G16620
AT3G16630
AT3G17420
AT3G17440
AT3G17520
AT3G17750
AT3G17850
AT3G17880
AT3G18230
AT3G18240
AT3G18390
AT3G18480
AT3G18640
AT3G18880
AT3G19420
AT3G19770
AT3G20050
AT3G20410
AT3G20550
AT3G21720
AT3G22190
AT3G22520
AT3G22850
AT3G23090
AT3G23900
AT3G23920
AT3G25840
AT3G26400
AT3G26910
AT3G26935
AT3G27350
AT3G27700
AT3G27850
AT3G28920
AT3G29575
AT3G42170
AT3G44200
AT3G45780
AT3G45830
AT3G46440
AT3G46510
AT3G46640
AT3G48050
AT3G48060
AT3G48530
AT3G48710
AT3G48800
AT3G49010
AT3G49260
AT3G49490
AT3G49590
AT3G49601
AT3G49800
AT3G50350
AT3G50370
AT3G50980
AT3G51160
AT3G51810
AT3G51880
AT3G51890
AT3G52240
AT3G52400
AT3G52860
AT3G52880
AT3G52920
AT3G52930
AT3G53040
AT3G53230
AT3G54170
AT3G54300
AT3G54610
AT3G54760
AT3G54780
AT3G55440
AT3G55460
AT3G55560
AT3G56150
AT3G56240
AT3G56490
AT3G56860
AT3G57930
AT3G58110
AT3G58170
AT3G58460
AT3G58680
AT3G58730
AT3G59290
AT3G60240
AT3G60750
AT3G61050
AT3G61260
AT3G61860
AT3G62240
AT3G62700
AT3G62900
AT3G63070
AT3G63130
AT4G00238
AT4G00752
AT4G01290
AT4G02510
AT4G03080
AT4G04210
AT4G05050
AT4G05150
AT4G06634
AT4G08350
AT4G09320
AT4G10480
AT4G11660
AT4G11740
AT4G11790
AT4G11860
AT4G12050
AT4G13350
AT4G14200
AT4G14380
AT4G14870
AT4G15410
AT4G15545
AT4G15790
AT4G15802
AT4G16110
AT4G16360
AT4G17060
AT4G17410
AT4G17520
AT4G17940
AT4G19150
AT4G19600
AT4G20150
AT4G20260
AT4G21160
AT4G21450
AT4G21460
AT4G22320
AT4G22670
AT4G22740
AT4G22770
AT4G23040
AT4G23640
AT4G23650
AT4G23670
AT4G24100
AT4G24230
AT4G24275
AT4G24280
AT4G24370
AT4G25070
AT4G25140
AT4G25340
AT4G25580
AT4G25770
AT4G26130
AT4G26450
AT4G26455
AT4G26630
AT4G26760
AT4G26840
AT4G27060
AT4G27150
AT4G27320
AT4G27430
AT4G27440
AT4G27450
AT4G27500
AT4G27585
AT4G28080
AT4G28300
AT4G28520
AT4G28610
AT4G28910
AT4G28990
AT4G29440
AT4G29790
AT4G30100
AT4G30160
AT4G30190
AT4G30480
AT4G31160
AT4G31880
AT4G32285
AT4G32610
AT4G32915
AT4G33400
AT4G34340
AT4G35450
AT4G35785
AT4G35800
AT4G35980
AT4G36500
AT4G36980
AT4G37000
AT4G37120
AT4G37300
AT4G37700
AT4G37790
AT4G37870
AT4G38550
AT4G38600
AT4G38710
AT4G38740
AT4G38900
AT4G39150
AT4G39260
AT4G39680
AT5G02020
AT5G02240
AT5G02550
AT5G02770
AT5G02850
AT5G03040
AT5G03230
AT5G03280
AT5G03630
AT5G03660
AT5G04040
AT5G04280
AT5G04420
AT5G04430
AT5G04990
AT5G05170
AT5G05190
AT5G06140
AT5G06160
AT5G06460
AT5G06560
AT5G07350
AT5G08610
AT5G08660
AT5G09250
AT5G09390
AT5G11090
AT5G11710
AT5G11970
AT5G12350
AT5G12850
AT5G13010
AT5G13020
AT5G13160
AT5G13260
AT5G13560
AT5G14050
AT5G14270
AT5G14540
AT5G14720
AT5G14740
AT5G15190
AT5G16050
AT5G16210
AT5G16260
AT5G16680
AT5G16730
AT5G16910
AT5G17330
AT5G17710
AT5G18590
AT5G19050
AT5G19520
AT5G20280
AT5G20670
AT5G20720
AT5G20810
AT5G20900
AT5G20935
AT5G21160
AT5G22120
AT5G22310
AT5G22450
AT5G23090
AT5G23540
AT5G23750
AT5G24460
AT5G24490
AT5G24630
AT5G24890
AT5G25270
AT5G25520
AT5G25590
AT5G25780
AT5G26610
AT5G26740
AT5G27540
AT5G28040
AT5G30490
AT5G35200
AT5G35330
AT5G38310
AT5G38480
AT5G38600
AT5G38640
AT5G39570
AT5G39730
AT5G40390
AT5G40450
AT5G41970
AT5G42880
AT5G42950
AT5G43830
AT5G43880
AT5G44120
AT5G44460
AT5G44610
AT5G44800
AT5G45690
AT5G46750
AT5G46790
AT5G46870
AT5G47210
AT5G47480
AT5G47490
AT5G47910
AT5G48240
AT5G49700
AT5G50020
AT5G51300
AT5G51410
AT5G52200
AT5G52300
AT5G52310
AT5G52430
AT5G52640
AT5G52960
AT5G53170
AT5G53330
AT5G53620
AT5G54190
AT5G54310
AT5G54430
AT5G54930
AT5G55160
AT5G55210
AT5G55230
AT5G55300
AT5G55310
AT5G55530
AT5G55670
AT5G55860
AT5G56010
AT5G56980
AT5G57000
AT5G57110
AT5G57290
AT5G57330
AT5G57610
AT5G57830
AT5G58140
AT5G58290
AT5G58440
AT5G58950
AT5G59210
AT5G59460
AT5G59610
AT5G61210
AT5G62390
AT5G62440
AT5G62810
AT5G63190
AT5G63260
AT5G63270
AT5G63420
AT5G63550
AT5G63640
AT5G64130
AT5G64160
AT5G64200
AT5G64220
AT5G64330
AT5G64430
AT5G64813
AT5G65780
AT5G65910
AT5G67220
ATCG00480
ATCG00490
AT1G03910
AT1G04080
AT1G06190
AT1G07650
AT1G08680
AT1G11310
AT1G13220
AT1G14380
AT1G14700
AT1G15400
AT1G16610
AT1G17520
AT1G21580
AT1G21630
AT1G24300
AT1G24706
AT1G24764
AT1G28330
AT1G33240
AT1G44910
AT1G47330
AT1G48490
AT1G54920
AT1G59900
AT1G60200
AT1G64790
AT1G67140
AT1G70180
AT1G73350
AT1G76970
AT1G77180
AT1G79570
AT1G79830
AT1G79950
AT1G80160
AT2G02790
AT2G03150
AT2G04880
AT2G16485
AT2G18960
AT2G20960
AT2G23140
AT2G25170
AT2G28290
AT2G29620
AT2G30500
AT2G30860
AT2G32080
AT2G32700
AT2G33540
AT2G33830
AT2G34310
AT2G34680
AT2G37160
AT2G37340
AT2G38880
AT2G39130
AT2G43160
AT2G43410
AT2G44970
AT2G45140
AT2G45200
AT2G45540
AT2G46020
AT2G47970
AT3G01090
AT3G01310
AT3G07020
AT3G12340
AT3G12640
AT3G12810
AT3G13224
AT3G13300
AT3G13810
AT3G13900
AT3G14172
AT3G19670
AT3G20250
AT3G20890
AT3G21290
AT3G21810
AT3G22380
AT3G24080
AT3G25070
AT3G25440
AT3G26060
AT3G28030
AT3G45190
AT3G49470
AT3G53930
AT3G55020
AT3G56130
AT3G56720
AT3G56990
AT3G58630
AT3G60600
AT3G61690
AT4G00930
AT4G02640
AT4G09160
AT4G10730
AT4G11560
AT4G11680
AT4G12780
AT4G15530
AT4G15930
AT4G16660
AT4G17330
AT4G17890
AT4G18950
AT4G20720
AT4G21280
AT4G22140
AT4G24680
AT4G25500
AT4G25880
AT4G27870
AT4G32330
AT4G32350
AT4G33640
AT4G34000
AT4G35240
AT4G35470
AT4G35890
AT4G36480
AT4G38470
AT5G01400
AT5G04490
AT5G06440
AT5G07120
AT5G09410
AT5G09620
AT5G09850
AT5G09960
AT5G11260
AT5G13200
AT5G15025
AT5G18230
AT5G18760
AT5G20360
AT5G20920
AT5G22000
AT5G22220
AT5G23080
AT5G26742
AT5G36880
AT5G37190
AT5G43310
AT5G45190
AT5G47430
AT5G47690
AT5G52040
AT5G53310
AT5G53440
AT5G54440
AT5G57120
AT5G57870
AT5G58040
AT5G58220
AT5G59710
AT5G62260
AT5G64070
AT1G42550
AT3G51800
AT3G54620
AT3G63400
AT5G43560
AT5G42860
AT5G66950
AT1G35620
AT1G69290
AT3G03980
AT3G29270
AT3G58600
AT5G54260
AT5G61980
AT3G01490

## Sheet: novel in Et
IDs of the 22 Novel phosphoproteins in Et	Description					IDs of the 11 phosphoproteins not predicted and so added to Un11RS
AT1G08590	ATPXL1_PXL1__Leucine-rich receptor-like protein kinase family protein					AT1G08830
AT1G08830	AtSOD1_CSD1_SOD1__copper/zinc superoxide dismutase 1					AT1G29020
AT1G20340	DRT112_PETE2__Cupredoxin superfamily protein					AT1G54860
AT1G24590	DRN-LIKE_DRNL_ESR2_SOB2__DORNROSCHEN-like					AT3G18880
AT1G29020	Calcium-binding EF-hand family protein					AT4G05050
AT1G54860	Glycoprotein membrane precursor GPI-anchored					AT4G20150
AT2G12875	Hypothetical protein					AT4G23670
AT2G40500	Protein kinase superfamily protein					AT5G54190
AT2G44790	UCC2__uclacyanin 2					AT3G13900
AT3G18880	Nucleic acid-binding, OB-fold-like protein					AT4G36480
AT4G05050	UBQ11__ubiquitin 11					AT5G04490
AT4G20150	exytatory amino acid transporter
AT4G23670	Polyketide cyclase/dehydrase and lipid transport superfamily protein
AT4G27150	AT2S2_SESA2__seed storage albumin 2
AT4G37000	ACD2_ATRCCR__accelerated cell death 2 (ACD2)
AT5G11090	serine-rich protein-related
AT5G54190	PORA__protochlorophyllide oxidoreductase A
AT5G65780	ATBCAT-5__branched-chain amino acid aminotransferase 5 / branched-chain amino acid transaminase 5 (BCAT5)
AT1G17520	Homeodomain-like/winged-helix DNA-binding family protein
AT3G13900	ALA7__ATPase E1-E2 type family protein / haloacid dehalogenase-like hydrolase family protein
AT4G36480	ATLCB1_EMB2779_FBR11_LCB1__long-chain base1
AT5G04490	VTE5__vitamin E pathway gene 5

## Sheet: Un11RS
Ids of the Un11RS
AT1G01040
AT1G01050
AT1G01060
AT1G01070
AT1G01080
AT1G01090
AT1G01100
AT1G01110
AT1G01120
AT1G01130
AT1G01140
AT1G01150
AT1G01180
AT1G01190
AT1G01200
AT1G01220
AT1G01225
AT1G01240
AT1G01250
AT1G01260
AT1G01290
AT1G01300
AT1G01310
AT1G01320
AT1G01350
AT1G01355
AT1G01370
AT1G01400
AT1G01440
AT1G01450
AT1G01453
AT1G01460
AT1G01470
AT1G01480
AT1G01500
AT1G01510
AT1G01540
AT1G01550
AT1G01560
AT1G01580
AT1G01600
AT1G01610
AT1G01650
AT1G01660
AT1G01670
AT1G01680
AT1G01690
AT1G01695
AT1G01700
AT1G01715
AT1G01725
AT1G01730
AT1G01740
AT1G01760
AT1G01770
AT1G01780
AT1G01790
AT1G01800
AT1G01810
AT1G01820
AT1G01830
AT1G01840
AT1G01860
AT1G01880
AT1G01930
AT1G01940
AT1G01950
AT1G01960
AT1G01980
AT1G02000
AT1G02010
AT1G02020
AT1G02030
AT1G02040
AT1G02050
AT1G02065
AT1G02070
AT1G02080
AT1G02090
AT1G02100
AT1G02110
AT1G02120
AT1G02130
AT1G02150
AT1G02170
AT1G02190
AT1G02220
AT1G02230
AT1G02260
AT1G02280
AT1G02290
AT1G02300
AT1G02305
AT1G02330
AT1G02340
AT1G02360
AT1G02380
AT1G02400
AT1G02405
AT1G02460
AT1G02475
AT1G02500
AT1G02520
AT1G02530
AT1G02540
AT1G02560
AT1G02575
AT1G02580
AT1G02610
AT1G02630
AT1G02650
AT1G02660
AT1G02670
AT1G02700
AT1G02730
AT1G02740
AT1G02750
AT1G02770
AT1G02780
AT1G02800
AT1G02810
AT1G02830
AT1G02840
AT1G02850
AT1G02860
AT1G02870
AT1G02880
AT1G02890
AT1G02910
AT1G02950
AT1G02960
AT1G02970
AT1G02980
AT1G02990
AT1G03000
AT1G03010
AT1G03030
AT1G03050
AT1G03055
AT1G03060
AT1G03080
AT1G03090
AT1G03100
AT1G03103
AT1G03110
AT1G03120
AT1G03130
AT1G03140
AT1G03150
AT1G03160
AT1G03170
AT1G03190
AT1G03250
AT1G03280
AT1G03290
AT1G03300
AT1G03310
AT1G03320
AT1G03340
AT1G03350
AT1G03360
AT1G03365
AT1G03370
AT1G03380
AT1G03395
AT1G03400
AT1G03440
AT1G03445
AT1G03457
AT1G03475
AT1G03490
AT1G03520
AT1G03530
AT1G03560
AT1G03590
AT1G03600
AT1G03610
AT1G03620
AT1G03630
AT1G03650
AT1G03680
AT1G03710
AT1G03730
AT1G03740
AT1G03750
AT1G03760
AT1G03770
AT1G03780
AT1G03790
AT1G03800
AT1G03810
AT1G03820
AT1G03830
AT1G03840
AT1G03850
AT1G03870
AT1G03880
AT1G03900
AT1G03905
AT1G03910
AT1G03920
AT1G03930
AT1G03950
AT1G03960
AT1G03970
AT1G03980
AT1G03982
AT1G03990
AT1G04000
AT1G04010
AT1G04020
AT1G04030
AT1G04050
AT1G04070
AT1G04080
AT1G04100
AT1G04110
AT1G04120
AT1G04130
AT1G04140
AT1G04150
AT1G04160
AT1G04190
AT1G04210
AT1G04220
AT1G04230
AT1G04240
AT1G04260
AT1G04270
AT1G04280
AT1G04300
AT1G04310
AT1G04330
AT1G04350
AT1G04360
AT1G04390
AT1G04400
AT1G04410
AT1G04420
AT1G04430
AT1G04440
AT1G04445
AT1G04450
AT1G04470
AT1G04480
AT1G04500
AT1G04510
AT1G04530
AT1G04540
AT1G04550
AT1G04570
AT1G04580
AT1G04590
AT1G04600
AT1G04620
AT1G04640
AT1G04650
AT1G04700
AT1G04710
AT1G04730
AT1G04750
AT1G04770
AT1G04778
AT1G04780
AT1G04790
AT1G04810
AT1G04820
AT1G04830
AT1G04840
AT1G04850
AT1G04860
AT1G04870
AT1G04880
AT1G04890
AT1G04900
AT1G04910
AT1G04920
AT1G04930
AT1G04940
AT1G04945
AT1G04950
AT1G04980
AT1G04985
AT1G04990
AT1G05020
AT1G05030
AT1G05040
AT1G05055
AT1G05060
AT1G05080
AT1G05087
AT1G05090
AT1G05140
AT1G05150
AT1G05180
AT1G05190
AT1G05200
AT1G05205
AT1G05230
AT1G05260
AT1G05270
AT1G05280
AT1G05310
AT1G05320
AT1G05350
AT1G05360
AT1G05370
AT1G05380
AT1G05400
AT1G05410
AT1G05420
AT1G05430
AT1G05440
AT1G05450
AT1G05460
AT1G05470
AT1G05490
AT1G05500
AT1G05520
AT1G05530
AT1G05570
AT1G05577
AT1G05580
AT1G05590
AT1G05630
AT1G05640
AT1G05660
AT1G05670
AT1G05680
AT1G05700
AT1G05710
AT1G05720
AT1G05790
AT1G05805
AT1G05810
AT1G05820
AT1G05830
AT1G05840
AT1G05860
AT1G05870
AT1G05880
AT1G05890
AT1G05894
AT1G05900
AT1G05910
AT1G05920
AT1G05940
AT1G05950
AT1G05960
AT1G05970
AT1G06000
AT1G06050
AT1G06070
AT1G06150
AT1G06160
AT1G06190
AT1G06200
AT1G06210
AT1G06220
AT1G06225
AT1G06230
AT1G06240
AT1G06250
AT1G06270
AT1G06280
AT1G06290
AT1G06310
AT1G06390
AT1G06400
AT1G06410
AT1G06430
AT1G06440
AT1G06460
AT1G06470
AT1G06490
AT1G06530
AT1G06550
AT1G06570
AT1G06580
AT1G06590
AT1G06630
AT1G06645
AT1G06650
AT1G06660
AT1G06670
AT1G06680
AT1G06690
AT1G06700
AT1G06710
AT1G06720
AT1G06730
AT1G06740
AT1G06750
AT1G06760
AT1G06770
AT1G06800
AT1G06810
AT1G06820
AT1G06840
AT1G06850
AT1G06870
AT1G06890
AT1G06900
AT1G06910
AT1G06920
AT1G06923
AT1G06930
AT1G06950
AT1G06970
AT1G06980
AT1G07000
AT1G07010
AT1G07020
AT1G07040
AT1G07060
AT1G07090
AT1G07110
AT1G07120
AT1G07140
AT1G07150
AT1G07180
AT1G07200
AT1G07210
AT1G07220
AT1G07240
AT1G07250
AT1G07260
AT1G07270
AT1G07280
AT1G07310
AT1G07320
AT1G07330
AT1G07350
AT1G07360
AT1G07370
AT1G07380
AT1G07390
AT1G07400
AT1G07410
AT1G07430
AT1G07470
AT1G07473
AT1G07476
AT1G07480
AT1G07490
AT1G07510
AT1G07520
AT1G07530
AT1G07540
AT1G07550
AT1G07560
AT1G07570
AT1G07590
AT1G07615
AT1G07620
AT1G07630
AT1G07640
AT1G07650
AT1G07660
AT1G07690
AT1G07700
AT1G07705
AT1G07720
AT1G07725
AT1G07740
AT1G07750
AT1G07790
AT1G07810
AT1G07820
AT1G07850
AT1G07860
AT1G07870
AT1G07880
AT1G07900
AT1G07910
AT1G07920
AT1G07930
AT1G07940
AT1G07970
AT1G07980
AT1G07985
AT1G07990
AT1G08030
AT1G08040
AT1G08050
AT1G08060
AT1G08065
AT1G08080
AT1G08090
AT1G08110
AT1G08125
AT1G08130
AT1G08150
AT1G08165
AT1G08170
AT1G08180
AT1G08190
AT1G08200
AT1G08260
AT1G08280
AT1G08290
AT1G08300
AT1G08310
AT1G08320
AT1G08340
AT1G08360
AT1G08370
AT1G08400
AT1G08410
AT1G08420
AT1G08430
AT1G08450
AT1G08465
AT1G08500
AT1G08530
AT1G08540
AT1G08550
AT1G08560
AT1G08570
AT1G08580
AT1G08590
AT1G08600
AT1G08620
AT1G08640
AT1G08645
AT1G08650
AT1G08660
AT1G08680
AT1G08700
AT1G08720
AT1G08730
AT1G08750
AT1G08760
AT1G08780
AT1G08790
AT1G08800
AT1G08820
AT1G08840
AT1G08880
AT1G08910
AT1G08930
AT1G08970
AT1G08985
AT1G08990
AT1G09000
AT1G09020
AT1G09040
AT1G09050
AT1G09060
AT1G09070
AT1G09080
AT1G09090
AT1G09100
AT1G09130
AT1G09140
AT1G09157
AT1G09160
AT1G09170
AT1G09176
AT1G09180
AT1G09190
AT1G09195
AT1G09200
AT1G09210
AT1G09230
AT1G09250
AT1G09280
AT1G09310
AT1G09320
AT1G09340
AT1G09380
AT1G09400
AT1G09410
AT1G09415
AT1G09420
AT1G09430
AT1G09440
AT1G09450
AT1G09480
AT1G09490
AT1G09500
AT1G09520
AT1G09530
AT1G09540
AT1G09570
AT1G09575
AT1G09600
AT1G09630
AT1G09640
AT1G09650
AT1G09660
AT1G09700
AT1G09710
AT1G09720
AT1G09730
AT1G09760
AT1G09770
AT1G09780
AT1G09790
AT1G09795
AT1G09800
AT1G09810
AT1G09812
AT1G09815
AT1G09840
AT1G09850
AT1G09900
AT1G09930
AT1G09932
AT1G09960
AT1G09970
AT1G09980
AT1G10020
AT1G10040
AT1G10050
AT1G10060
AT1G10070
AT1G10090
AT1G10095
AT1G10100
AT1G10120
AT1G10140
AT1G10150
AT1G10155
AT1G10170
AT1G10180
AT1G10200
AT1G10210
AT1G10220
AT1G10225
AT1G10230
AT1G10240
AT1G10270
AT1G10280
AT1G10290
AT1G10300
AT1G10310
AT1G10320
AT1G10340
AT1G10350
AT1G10385
AT1G10390
AT1G10395
AT1G10410
AT1G10417
AT1G10430
AT1G10450
AT1G10460
AT1G10470
AT1G10490
AT1G10500
AT1G10510
AT1G10520
AT1G10550
AT1G10560
AT1G10570
AT1G10580
AT1G10585
AT1G10586
AT1G10610
AT1G10620
AT1G10630
AT1G10640
AT1G10670
AT1G10690
AT1G10720
AT1G10730
AT1G10740
AT1G10750
AT1G10760
AT1G10780
AT1G10790
AT1G10810
AT1G10820
AT1G10830
AT1G10840
AT1G10850
AT1G10865
AT1G10870
AT1G10880
AT1G10890
AT1G10900
AT1G10910
AT1G10920
AT1G10930
AT1G10940
AT1G10950
AT1G10960
AT1G10980
AT1G10990
AT1G11040
AT1G11050
AT1G11060
AT1G11070
AT1G11100
AT1G11110
AT1G11125
AT1G11130
AT1G11160
AT1G11180
AT1G11210
AT1G11220
AT1G11230
AT1G11240
AT1G11260
AT1G11280
AT1G11300
AT1G11303
AT1G11310
AT1G11330
AT1G11340
AT1G11350
AT1G11360
AT1G11380
AT1G11410
AT1G11420
AT1G11440
AT1G11480
AT1G11510
AT1G11520
AT1G11540
AT1G11580
AT1G11590
AT1G11600
AT1G11630
AT1G11650
AT1G11660
AT1G11670
AT1G11680
AT1G11690
AT1G11700
AT1G11710
AT1G11720
AT1G11740
AT1G11750
AT1G11755
AT1G11760
AT1G11765
AT1G11780
AT1G11800
AT1G11810
AT1G11840
AT1G11860
AT1G11870
AT1G11920
AT1G11930
AT1G11940
AT1G11950
AT1G11960
AT1G11990
AT1G12000
AT1G12020
AT1G12030
AT1G12040
AT1G12070
AT1G12080
AT1G12090
AT1G12110
AT1G12120
AT1G12150
AT1G12170
AT1G12210
AT1G12220
AT1G12240
AT1G12244
AT1G12250
AT1G12270
AT1G12280
AT1G12300
AT1G12310
AT1G12330
AT1G12350
AT1G12360
AT1G12380
AT1G12410
AT1G12420
AT1G12430
AT1G12440
AT1G12450
AT1G12460
AT1G12470
AT1G12480
AT1G12520
AT1G12530
AT1G12550
AT1G12570
AT1G12580
AT1G12600
AT1G12610
AT1G12630
AT1G12650
AT1G12680
AT1G12700
AT1G12750
AT1G12760
AT1G12770
AT1G12780
AT1G12790
AT1G12800
AT1G12805
AT1G12830
AT1G12840
AT1G12850
AT1G12860
AT1G12870
AT1G12900
AT1G12910
AT1G12920
AT1G12930
AT1G12950
AT1G12970
AT1G12980
AT1G13020
AT1G13030
AT1G13040
AT1G13050
AT1G13090
AT1G13100
AT1G13120
AT1G13140
AT1G13160
AT1G13170
AT1G13180
AT1G13190
AT1G13195
AT1G13210
AT1G13220
AT1G13245
AT1G13250
AT1G13260
AT1G13270
AT1G13280
AT1G13290
AT1G13320
AT1G13330
AT1G13340
AT1G13350
AT1G13360
AT1G13370
AT1G13380
AT1G13390
AT1G13420
AT1G13430
AT1G13440
AT1G13450
AT1G13470
AT1G13480
AT1G13510
AT1G13520
AT1G13550
AT1G13570
AT1G13580
AT1G13590
AT1G13608
AT1G13610
AT1G13630
AT1G13635
AT1G13640
AT1G13650
AT1G13670
AT1G13690
AT1G13710
AT1G13730
AT1G13740
AT1G13750
AT1G13780
AT1G13790
AT1G13800
AT1G13860
AT1G13870
AT1G13880
AT1G13890
AT1G13910
AT1G13920
AT1G13930
AT1G13940
AT1G13950
AT1G13960
AT1G13970
AT1G13980
AT1G13990
AT1G14000
AT1G14020
AT1G14040
AT1G14048
AT1G14060
AT1G14100
AT1G14110
AT1G14150
AT1G14170
AT1G14180
AT1G14185
AT1G14190
AT1G14200
AT1G14205
AT1G14230
AT1G14250
AT1G14270
AT1G14280
AT1G14320
AT1G14330
AT1G14345
AT1G14350
AT1G14370
AT1G14380
AT1G14390
AT1G14410
AT1G14420
AT1G14430
AT1G14440
AT1G14455
AT1G14460
AT1G14490
AT1G14510
AT1G14520
AT1G14540
AT1G14560
AT1G14570
AT1G14580
AT1G14590
AT1G14600
AT1G14610
AT1G14630
AT1G14640
AT1G14650
AT1G14660
AT1G14680
AT1G14686
AT1G14687
AT1G14690
AT1G14700
AT1G14710
AT1G14740
AT1G14750
AT1G14770
AT1G14790
AT1G14810
AT1G14840
AT1G14850
AT1G14860
AT1G14900
AT1G14910
AT1G14940
AT1G14960
AT1G14970
AT1G14980
AT1G15000
AT1G15020
AT1G15030
AT1G15040
AT1G15050
AT1G15060
AT1G15085
AT1G15125
AT1G15130
AT1G15140
AT1G15190
AT1G15200
AT1G15210
AT1G15220
AT1G15230
AT1G15240
AT1G15260
AT1G15270
AT1G15280
AT1G15290
AT1G15320
AT1G15340
AT1G15385
AT1G15400
AT1G15410
AT1G15415
AT1G15420
AT1G15430
AT1G15440
AT1G15460
AT1G15470
AT1G15480
AT1G15490
AT1G15500
AT1G15510
AT1G15520
AT1G15530
AT1G15540
AT1G15550
AT1G15570
AT1G15580
AT1G15630
AT1G15660
AT1G15670
AT1G15690
AT1G15700
AT1G15710
AT1G15720
AT1G15740
AT1G15750
AT1G15760
AT1G15780
AT1G15790
AT1G15800
AT1G15810
AT1G15820
AT1G15830
AT1G15840
AT1G15860
AT1G15880
AT1G15885
AT1G15890
AT1G15930
AT1G15940
AT1G15950
AT1G15960
AT1G15970
AT1G15980
AT1G15990
AT1G16010
AT1G16020
AT1G16030
AT1G16060
AT1G16070
AT1G16080
AT1G16110
AT1G16120
AT1G16130
AT1G16150
AT1G16160
AT1G16170
AT1G16180
AT1G16210
AT1G16220
AT1G16230
AT1G16260
AT1G16270
AT1G16280
AT1G16290
AT1G16300
AT1G16330
AT1G16340
AT1G16350
AT1G16360
AT1G16380
AT1G16390
AT1G16420
AT1G16440
AT1G16490
AT1G16500
AT1G16510
AT1G16520
AT1G16540
AT1G16610
AT1G16630
AT1G16640
AT1G16650
AT1G16670
AT1G16680
AT1G16700
AT1G16710
AT1G16720
AT1G16730
AT1G16740
AT1G16750
AT1G16760
AT1G16770
AT1G16780
AT1G16790
AT1G16800
AT1G16810
AT1G16830
AT1G16840
AT1G16850
AT1G16860
AT1G16870
AT1G16880
AT1G16890
AT1G16916
AT1G16920
AT1G16950
AT1G16970
AT1G17000
AT1G17040
AT1G17065
AT1G17070
AT1G17110
AT1G17120
AT1G17130
AT1G17140
AT1G17145
AT1G17160
AT1G17200
AT1G17210
AT1G17220
AT1G17230
AT1G17240
AT1G17260
AT1G17270
AT1G17280
AT1G17285
AT1G17290
AT1G17300
AT1G17310
AT1G17340
AT1G17345
AT1G17360
AT1G17370
AT1G17400
AT1G17420
AT1G17440
AT1G17450
AT1G17455
AT1G17460
AT1G17480
AT1G17490
AT1G17500
AT1G17520
AT1G17530
AT1G17540
AT1G17580
AT1G17590
AT1G17600
AT1G17615
AT1G17620
AT1G17630
AT1G17650
AT1G17665
AT1G17680
AT1G17690
AT1G17700
AT1G17720
AT1G17730
AT1G17745
AT1G17750
AT1G17760
AT1G17770
AT1G17780
AT1G17790
AT1G17820
AT1G17840
AT1G17850
AT1G17870
AT1G17880
AT1G17910
AT1G17920
AT1G17930
AT1G17940
AT1G17980
AT1G17990
AT1G18000
AT1G18010
AT1G18020
AT1G18030
AT1G18040
AT1G18050
AT1G18070
AT1G18090
AT1G18150
AT1G18160
AT1G18170
AT1G18190
AT1G18200
AT1G18210
AT1G18260
AT1G18265
AT1G18270
AT1G18290
AT1G18300
AT1G18330
AT1G18335
AT1G18340
AT1G18350
AT1G18360
AT1G18370
AT1G18390
AT1G18400
AT1G18410
AT1G18420
AT1G18450
AT1G18460
AT1G18480
AT1G18485
AT1G18500
AT1G18540
AT1G18550
AT1G18560
AT1G18570
AT1G18590
AT1G18600
AT1G18620
AT1G18630
AT1G18640
AT1G18660
AT1G18670
AT1G18680
AT1G18690
AT1G18700
AT1G18710
AT1G18720
AT1G18740
AT1G18760
AT1G18790
AT1G18800
AT1G18810
AT1G18830
AT1G18835
AT1G18840
AT1G18860
AT1G18870
AT1G18880
AT1G18890
AT1G18900
AT1G18910
AT1G18950
AT1G18960
AT1G18990
AT1G19000
AT1G19010
AT1G19020
AT1G19025
AT1G19050
AT1G19090
AT1G19100
AT1G19115
AT1G19140
AT1G19150
AT1G19170
AT1G19180
AT1G19190
AT1G19200
AT1G19210
AT1G19220
AT1G19230
AT1G19250
AT1G19260
AT1G19270
AT1G19290
AT1G19300
AT1G19310
AT1G19330
AT1G19340
AT1G19350
AT1G19360
AT1G19370
AT1G19380
AT1G19390
AT1G19400
AT1G19410
AT1G19430
AT1G19440
AT1G19450
AT1G19460
AT1G19470
AT1G19480
AT1G19485
AT1G19490
AT1G19510
AT1G19520
AT1G19530
AT1G19565
AT1G19620
AT1G19650
AT1G19670
AT1G19680
AT1G19690
AT1G19700
AT1G19720
AT1G19740
AT1G19750
AT1G19770
AT1G19780
AT1G19790
AT1G19800
AT1G19835
AT1G19850
AT1G19870
AT1G19880
AT1G19890
AT1G19900
AT1G19920
AT1G19930
AT1G19950
AT1G19980
AT1G19990
AT1G20000
AT1G20020
AT1G20060
AT1G20070
AT1G20080
AT1G20100
AT1G20110
AT1G20120
AT1G20130
AT1G20132
AT1G20140
AT1G20150
AT1G20160
AT1G20200
AT1G20220
AT1G20225
AT1G20240
AT1G20260
AT1G20290
AT1G20300
AT1G20310
AT1G20330
AT1G20340
AT1G20360
AT1G20370
AT1G20380
AT1G20400
AT1G20440
AT1G20450
AT1G20470
AT1G20480
AT1G20500
AT1G20530
AT1G20540
AT1G20550
AT1G20560
AT1G20580
AT1G20620
AT1G20630
AT1G20650
AT1G20670
AT1G20680
AT1G20693
AT1G20696
AT1G20720
AT1G20730
AT1G20735
AT1G20740
AT1G20750
AT1G20760
AT1G20770
AT1G20780
AT1G20795
AT1G20823
AT1G20830
AT1G20840
AT1G20870
AT1G20875
AT1G20880
AT1G20890
AT1G20900
AT1G20910
AT1G20920
AT1G20930
AT1G20940
AT1G20950
AT1G20960
AT1G20970
AT1G20980
AT1G20990
AT1G21000
AT1G21010
AT1G21060
AT1G21080
AT1G21090
AT1G21100
AT1G21110
AT1G21120
AT1G21130
AT1G21150
AT1G21160
AT1G21170
AT1G21190
AT1G21200
AT1G21210
AT1G21230
AT1G21240
AT1G21245
AT1G21250
AT1G21270
AT1G21310
AT1G21320
AT1G21326
AT1G21350
AT1G21370
AT1G21380
AT1G21390
AT1G21400
AT1G21440
AT1G21500
AT1G21510
AT1G21560
AT1G21580
AT1G21590
AT1G21610
AT1G21630
AT1G21640
AT1G21650
AT1G21651
AT1G21660
AT1G21670
AT1G21680
AT1G21695
AT1G21700
AT1G21710
AT1G21722
AT1G21730
AT1G21738
AT1G21740
AT1G21750
AT1G21810
AT1G21830
AT1G21860
AT1G21870
AT1G21880
AT1G21890
AT1G21910
AT1G21920
AT1G21980
AT1G21990
AT1G22000
AT1G22015
AT1G22020
AT1G22030
AT1G22040
AT1G22060
AT1G22080
AT1G22100
AT1G22150
AT1G22160
AT1G22170
AT1G22180
AT1G22200
AT1G22210
AT1G22230
AT1G22240
AT1G22250
AT1G22260
AT1G22270
AT1G22275
AT1G22280
AT1G22290
AT1G22300
AT1G22310
AT1G22330
AT1G22340
AT1G22360
AT1G22370
AT1G22410
AT1G22420
AT1G22430
AT1G22450
AT1G22460
AT1G22470
AT1G22490
AT1G22500
AT1G22520
AT1G22530
AT1G22550
AT1G22590
AT1G22600
AT1G22610
AT1G22620
AT1G22630
AT1G22640
AT1G22650
AT1G22660
AT1G22670
AT1G22680
AT1G22700
AT1G22730
AT1G22740
AT1G22750
AT1G22760
AT1G22770
AT1G22790
AT1G22800
AT1G22830
AT1G22840
AT1G22850
AT1G22860
AT1G22870
AT1G22880
AT1G22882
AT1G22885
AT1G22890
AT1G22910
AT1G22920
AT1G22930
AT1G22950
AT1G22980
AT1G22985
AT1G23000
AT1G23010
AT1G23030
AT1G23080
AT1G23090
AT1G23130
AT1G23145
AT1G23147
AT1G23170
AT1G23180
AT1G23190
AT1G23200
AT1G23210
AT1G23230
AT1G23240
AT1G23250
AT1G23270
AT1G23280
AT1G23300
AT1G23310
AT1G23320
AT1G23340
AT1G23360
AT1G23380
AT1G23410
AT1G23420
AT1G23440
AT1G23460
AT1G23465
AT1G23510
AT1G23540
AT1G23550
AT1G23570
AT1G23580
AT1G23590
AT1G23610
AT1G23640
AT1G23650
AT1G23660
AT1G23670
AT1G23710
AT1G23720
AT1G23730
AT1G23740
AT1G23750
AT1G23760
AT1G23770
AT1G23780
AT1G23790
AT1G23800
AT1G23810
AT1G23820
AT1G23860
AT1G23870
AT1G23880
AT1G23890
AT1G23900
AT1G23910
AT1G23935
AT1G23960
AT1G23970
AT1G23980
AT1G24020
AT1G24030
AT1G24040
AT1G24050
AT1G24062
AT1G24095
AT1G24100
AT1G24110
AT1G24130
AT1G24140
AT1G24150
AT1G24160
AT1G24180
AT1G24190
AT1G24210
AT1G24220
AT1G24240
AT1G24250
AT1G24256
AT1G24265
AT1G24267
AT1G24270
AT1G24280
AT1G24290
AT1G24300
AT1G24310
AT1G24320
AT1G24330
AT1G24340
AT1G24350
AT1G24360
AT1G24380
AT1G24388
AT1G24400
AT1G24420
AT1G24430
AT1G24450
AT1G24460
AT1G24485
AT1G24490
AT1G24510
AT1G24520
AT1G24530
AT1G24560
AT1G24570
AT1G24577
AT1G24580
AT1G24590
AT1G24600
AT1G24650
AT1G24706
AT1G24764
AT1G24793
AT1G24851
AT1G25025
AT1G25054
AT1G25112
AT1G25145
AT1G25180
AT1G25210
AT1G25250
AT1G25260
AT1G25275
AT1G25280
AT1G25320
AT1G25330
AT1G25350
AT1G25360
AT1G25370
AT1G25390
AT1G25400
AT1G25410
AT1G25420
AT1G25425
AT1G25440
AT1G25480
AT1G25490
AT1G25530
AT1G25540
AT1G25550
AT1G25560
AT1G25570
AT1G25580
AT1G25682
AT1G26110
AT1G26120
AT1G26130
AT1G26150
AT1G26170
AT1G26180
AT1G26190
AT1G26200
AT1G26220
AT1G26230
AT1G26240
AT1G26260
AT1G26270
AT1G26290
AT1G26300
AT1G26310
AT1G26330
AT1G26340
AT1G26355
AT1G26360
AT1G26370
AT1G26390
AT1G26400
AT1G26410
AT1G26460
AT1G26470
AT1G26480
AT1G26520
AT1G26540
AT1G26550
AT1G26560
AT1G26570
AT1G26580
AT1G26590
AT1G26600
AT1G26610
AT1G26620
AT1G26630
AT1G26660
AT1G26665
AT1G26680
AT1G26690
AT1G26700
AT1G26750
AT1G26760
AT1G26761
AT1G26790
AT1G26800
AT1G26810
AT1G26830
AT1G26840
AT1G26850
AT1G26870
AT1G26880
AT1G26900
AT1G26910
AT1G26920
AT1G26930
AT1G26940
AT1G26945
AT1G26970
AT1G27000
AT1G27020
AT1G27030
AT1G27050
AT1G27060
AT1G27070
AT1G27080
AT1G27090
AT1G27100
AT1G27120
AT1G27130
AT1G27170
AT1G27190
AT1G27200
AT1G27210
AT1G27270
AT1G27280
AT1G27300
AT1G27320
AT1G27360
AT1G27370
AT1G27380
AT1G27390
AT1G27430
AT1G27440
AT1G27460
AT1G27461
AT1G27470
AT1G27500
AT1G27510
AT1G27530
AT1G27540
AT1G27580
AT1G27595
AT1G27600
AT1G27610
AT1G27650
AT1G27660
AT1G27670
AT1G27680
AT1G27690
AT1G27700
AT1G27720
AT1G27730
AT1G27750
AT1G27752
AT1G27760
AT1G27770
AT1G27820
AT1G27840
AT1G27850
AT1G27880
AT1G27890
AT1G27900
AT1G27910
AT1G27920
AT1G27940
AT1G27950
AT1G27980
AT1G28000
AT1G28010
AT1G28030
AT1G28060
AT1G28070
AT1G28080
AT1G28090
AT1G28100
AT1G28130
AT1G28150
AT1G28160
AT1G28170
AT1G28180
AT1G28190
AT1G28210
AT1G28220
AT1G28240
AT1G28260
AT1G28280
AT1G28290
AT1G28300
AT1G28305
AT1G28310
AT1G28327
AT1G28330
AT1G28340
AT1G28350
AT1G28375
AT1G28380
AT1G28390
AT1G28395
AT1G28420
AT1G28440
AT1G28470
AT1G28490
AT1G28520
AT1G28530
AT1G28560
AT1G28580
AT1G28630
AT1G28690
AT1G28695
AT1G28760
AT1G28765
AT1G28960
AT1G29000
AT1G29010
AT1G29025
AT1G29040
AT1G29041
AT1G29050
AT1G29060
AT1G29090
AT1G29110
AT1G29120
AT1G29150
AT1G29160
AT1G29170
AT1G29195
AT1G29200
AT1G29220
AT1G29230
AT1G29240
AT1G29250
AT1G29260
AT1G29280
AT1G29290
AT1G29300
AT1G29320
AT1G29340
AT1G29350
AT1G29355
AT1G29370
AT1G29390
AT1G29395
AT1G29400
AT1G29410
AT1G29470
AT1G29480
AT1G29530
AT1G29550
AT1G29560
AT1G29570
AT1G29580
AT1G29590
AT1G29600
AT1G29630
AT1G29640
AT1G29660
AT1G29670
AT1G29680
AT1G29690
AT1G29700
AT1G29710
AT1G29720
AT1G29730
AT1G29740
AT1G29750
AT1G29760
AT1G29775
AT1G29800
AT1G29820
AT1G29830
AT1G29870
AT1G29880
AT1G29890
AT1G29900
AT1G29910
AT1G29920
AT1G29930
AT1G29940
AT1G29950
AT1G29960
AT1G30000
AT1G30010
AT1G30020
AT1G30050
AT1G30060
AT1G30090
AT1G30100
AT1G30130
AT1G30135
AT1G30140
AT1G30160
AT1G30170
AT1G30190
AT1G30220
AT1G30230
AT1G30240
AT1G30250
AT1G30270
AT1G30280
AT1G30290
AT1G30320
AT1G30350
AT1G30360
AT1G30370
AT1G30380
AT1G30400
AT1G30410
AT1G30420
AT1G30440
AT1G30450
AT1G30455
AT1G30460
AT1G30470
AT1G30475
AT1G30480
AT1G30490
AT1G30500
AT1G30510
AT1G30515
AT1G30540
AT1G30560
AT1G30570
AT1G30580
AT1G30590
AT1G30600
AT1G30610
AT1G30620
AT1G30630
AT1G30640
AT1G30650
AT1G30670
AT1G30680
AT1G30690
AT1G30730
AT1G30740
AT1G30755
AT1G30780
AT1G30810
AT1G30820
AT1G30825
AT1G30840
AT1G30845
AT1G30850
AT1G30860
AT1G30880
AT1G30900
AT1G30910
AT1G30930
AT1G30960
AT1G31010
AT1G31050
AT1G31070
AT1G31080
AT1G31090
AT1G31120
AT1G31140
AT1G31150
AT1G31160
AT1G31175
AT1G31190
AT1G31200
AT1G31220
AT1G31230
AT1G31240
AT1G31250
AT1G31255
AT1G31260
AT1G31280
AT1G31290
AT1G31310
AT1G31320
AT1G31330
AT1G31335
AT1G31340
AT1G31350
AT1G31360
AT1G31370
AT1G31380
AT1G31400
AT1G31410
AT1G31420
AT1G31440
AT1G31450
AT1G31460
AT1G31470
AT1G31480
AT1G31490
AT1G31500
AT1G31510
AT1G31530
AT1G31540
AT1G31600
AT1G31650
AT1G31670
AT1G31690
AT1G31710
AT1G31730
AT1G31760
AT1G31780
AT1G31790
AT1G31800
AT1G31810
AT1G31812
AT1G31814
AT1G31817
AT1G31830
AT1G31840
AT1G31850
AT1G31860
AT1G31870
AT1G31880
AT1G31910
AT1G31920
AT1G31930
AT1G31940
AT1G31950
AT1G31970
[truncated: 16,281 more rows]
