# Supplementary material for: A novel strategy to uncover specific GO terms/phosphorylation pathways in phosphoproteomic data in Arabidopsis thaliana
Source: BMC Plant Biol. 2021 Dec 14;21:592. doi: 10.1186/s12870-021-03377-9 (PMC8670200; doi:10.1186/s12870-021-03377-9)
Supplement: Supplementary file 2 — Additional file 2 : Table S2. Overrepresented GO terms IDs for BP, MF and CC from the different groups of Fig. 1. [file 12870_2021_3377_MOESM2_ESM.xlsx]

## Sheet: BP
Supplementary Table 2. Over-represented GO terms IDs of the different groups (G1-G7) of Table 1 for BP. Parent-Child Fisher FDR is indicated for each comparison.
Beside each group name the significant comparison/s is/are indicated between brackets
G1 (PredRS vs GenRS and ExpRS vs GenRS and UnRS vs GenRS)	PredRS vs GenRS	ExpRS vs GenRS	UnRS vs GenRS		G2 (ExpRS vs GenRS)	ExpRS vs GenRS			G3 (PredRS vs GenRS and UnRS vs GenRS)	PredRS vs GenRS	UnRS vs GenRS		G4 (PredRS vs GenRS)	PredRS vs GenRS		G5 (ExpRS vs GenRS and UnRS vs GenRS)	ExpRS vs GenRS	UnRS vs GenRS		G6 (PredRS vs GenRS and ExpRS vs GenRS)	PredRS vs GenRS	ExpRS vs GenRS		G7 (UnRS vs GenRS)	UnRS vs GenRS
	FDR	FDR	FDR			FDR				FDR	FDR			FDR			FDR	FDR			FDR	FDR			FDR
GO.ID: GO:0000003 <br>GO.name: reproduction	3.55E-04	5.40E-04	2.47E-05		GO.ID: GO:0000910 <br>GO.name: cytokinesis	4.07E-03			GO.ID: GO:0000165 <br>GO.name: MAPK cascade	1.90E-03	9.82E-03		GO.ID: GO:0006816 <br>GO.name: calcium ion transport	3.05E-03		GO.ID: GO:0007165 <br>GO.name: signal transduction	2.17E-03	9.26E-03		GO.ID: GO:0009890 <br>GO.name: negative regulation of biosynthetic process	6.62E-04	5.64E-05		GO.ID: GO:0006403 <br>GO.name: RNA localization	3.38E-03
GO.ID: GO:0006139 <br>GO.name: nucleobase-containing compound metabolic process	2.13E-03	7.34E-03	1.39E-03		GO.ID: GO:0006006 <br>GO.name: glucose metabolic process	1.22E-03			GO.ID: GO:0002229 <br>GO.name: defense response to oomycetes	2.06E-09	9.85E-08		GO.ID: GO:0006974 <br>GO.name: cellular response to DNA damage stimulus	3.55E-04		GO.ID: GO:0016049 <br>GO.name: cell growth	3.42E-04	3.34E-03		GO.ID: GO:0010605 <br>GO.name: negative regulation of macromolecule metabolic process	3.36E-03	4.44E-07		GO.ID: GO:0010556 <br>GO.name: regulation of macromolecule biosynthetic process	1.80E-03
GO.ID: GO:0006259 <br>GO.name: DNA metabolic process	4.82E-06	3.67E-04	1.46E-03		GO.ID: GO:0006090 <br>GO.name: pyruvate metabolic process	1.57E-03			GO.ID: GO:0002239 <br>GO.name: response to oomycetes	6.90E-06	3.52E-05		GO.ID: GO:0031497 <br>GO.name: chromatin assembly	2.13E-03		GO.ID: GO:0035821 <br>GO.name: modulation of process of other organism	8.53E-03	6.84E-03		GO.ID: GO:0016071 <br>GO.name: mRNA metabolic process	8.78E-03	3.61E-10		GO.ID: GO:0052546 <br>GO.name: cell wall pectin metabolic process	9.90E-04
GO.ID: GO:0006325 <br>GO.name: chromatin organization	6.62E-05	7.02E-03	1.86E-03		GO.ID: GO:0006096 <br>GO.name: glycolytic process	1.83E-06			GO.ID: GO:0008152 <br>GO.name: metabolic process	6.40E-20	1.13E-16		GO.ID: GO:0046839 <br>GO.name: phospholipid dephosphorylation	6.54E-03		GO.ID: GO:0040007 <br>GO.name: growth	6.40E-05	1.24E-03		GO.ID: GO:0048523 <br>GO.name: negative regulation of cellular process	3.01E-03	5.40E-04		GO.ID: GO:0080090 <br>GO.name: regulation of primary metabolic process	8.03E-03
GO.ID: GO:0006396 <br>GO.name: RNA processing	3.73E-04	3.01E-10	1.17E-03		GO.ID: GO:0006457 <br>GO.name: protein folding	1.60E-03			GO.ID: GO:0009311 <br>GO.name: oligosaccharide metabolic process	4.67E-03	1.10E-03		GO.ID: GO:0046856 <br>GO.name: phosphatidylinositol dephosphorylation	1.77E-03		GO.ID: GO:0048583 <br>GO.name: regulation of response to stimulus	3.55E-05	6.44E-03		GO.ID: GO:1902679 <br>GO.name: negative regulation of RNA biosynthetic process	4.67E-03	1.61E-05
GO.ID: GO:0006464 <br>GO.name: cellular protein modification process	1.76E-21	2.49E-09	1.16E-19		GO.ID: GO:0006897 <br>GO.name: endocytosis	4.07E-03			GO.ID: GO:0009889 <br>GO.name: regulation of biosynthetic process	1.17E-03	1.17E-03		GO.ID: GO:0051276 <br>GO.name: chromosome organization	7.04E-03		GO.ID: GO:0050657 <br>GO.name: nucleic acid transport	4.96E-03	6.09E-03		GO.ID: GO:1903507 <br>GO.name: negative regulation of nucleic acid-templated transcription	4.67E-03	6.88E-06
GO.ID: GO:0006468 <br>GO.name: protein phosphorylation	1.00E-27	8.03E-18	1.51E-27		GO.ID: GO:0006914 <br>GO.name: autophagy	1.60E-03			GO.ID: GO:0010468 <br>GO.name: regulation of gene expression	1.72E-04	1.00E-04		GO.ID: GO:0051321 <br>GO.name: meiotic cell cycle	6.54E-03		GO.ID: GO:0061572 <br>GO.name: actin filament bundle organization	9.58E-03	6.44E-03
GO.ID: GO:0006757 <br>GO.name: ATP generation from ADP	2.38E-03	4.52E-04	4.53E-03		GO.ID: GO:0009132 <br>GO.name: nucleoside diphosphate metabolic process	7.34E-03			GO.ID: GO:0031323 <br>GO.name: regulation of cellular metabolic process	2.08E-04	5.34E-05		GO.ID: GO:0065004 <br>GO.name: protein-DNA complex assembly	7.04E-03		GO.ID: GO:0070646 <br>GO.name: protein modification by small protein removal	1.42E-04	8.03E-03
GO.ID: GO:0006793 <br>GO.name: phosphorus metabolic process	1.00E-27	1.32E-26	1.51E-27		GO.ID: GO:0009414 <br>GO.name: response to water deprivation	9.19E-03			GO.ID: GO:0031326 <br>GO.name: regulation of cellular biosynthetic process	8.68E-05	1.77E-04		GO.ID: GO:0071824 <br>GO.name: protein-DNA complex subunit organization	7.72E-04
GO.ID: GO:0006807 <br>GO.name: nitrogen compound metabolic process	1.00E-27	2.01E-24	6.32E-26		GO.ID: GO:0009737 <br>GO.name: response to abscisic acid	9.18E-07			GO.ID: GO:0032774 <br>GO.name: RNA biosynthetic process	3.71E-05	9.86E-05		GO.ID: GO:1903046 <br>GO.name: meiotic cell cycle process	1.38E-03
GO.ID: GO:0006928 <br>GO.name: movement of cell or subcellular component	2.68E-05	3.83E-11	4.60E-04		GO.ID: GO:0009738 <br>GO.name: abscisic acid-activated signaling pathway	4.53E-03			GO.ID: GO:0042221 <br>GO.name: response to chemical	8.24E-03	1.44E-04
GO.ID: GO:0006996 <br>GO.name: organelle organization	8.03E-12	1.98E-16	5.76E-11		GO.ID: GO:0009790 <br>GO.name: embryo development	6.58E-03			GO.ID: GO:0048518 <br>GO.name: positive regulation of biological process	2.33E-03	3.45E-03
GO.ID: GO:0007017 <br>GO.name: microtubule-based process	3.44E-07	3.54E-13	1.38E-05		GO.ID: GO:0009791 <br>GO.name: post-embryonic development	8.12E-03			GO.ID: GO:0051252 <br>GO.name: regulation of RNA metabolic process	3.08E-03	3.01E-03
GO.ID: GO:0007018 <br>GO.name: microtubule-based movement	1.32E-03	1.87E-04	4.71E-03		GO.ID: GO:0010035 <br>GO.name: response to inorganic substance	1.29E-04			GO.ID: GO:2000112 <br>GO.name: regulation of cellular macromolecule biosynthetic process	5.02E-05	5.18E-06
GO.ID: GO:0007049 <br>GO.name: cell cycle	6.92E-13	1.20E-14	3.56E-11		GO.ID: GO:0010038 <br>GO.name: response to metal ion	3.42E-03
GO.ID: GO:0009606 <br>GO.name: tropism	3.69E-04	2.87E-03	5.70E-04		GO.ID: GO:0010118 <br>GO.name: stomatal movement	1.57E-04
GO.ID: GO:0009615 <br>GO.name: response to virus	1.80E-04	5.47E-04	1.23E-04		GO.ID: GO:0010119 <br>GO.name: regulation of stomatal movement	2.42E-03
GO.ID: GO:0009617 <br>GO.name: response to bacterium	2.26E-25	1.35E-15	3.91E-25		GO.ID: GO:0010608 <br>GO.name: posttranscriptional regulation of gene expression	2.39E-04
GO.ID: GO:0009628 <br>GO.name: response to abiotic stimulus	1.33E-06	2.83E-08	8.28E-08		GO.ID: GO:0015977 <br>GO.name: carbon fixation	4.25E-03
GO.ID: GO:0009892 <br>GO.name: negative regulation of metabolic process	1.06E-06	4.97E-11	2.08E-04		GO.ID: GO:0016036 <br>GO.name: cellular response to phosphate starvation	2.66E-03
GO.ID: GO:0009987 <br>GO.name: cellular process	1.00E-27	6.02E-27	3.37E-27		GO.ID: GO:0016192 <br>GO.name: vesicle-mediated transport	2.98E-12
GO.ID: GO:0010558 <br>GO.name: negative regulation of macromolecule biosynthetic process	3.16E-04	1.61E-05	4.42E-03		GO.ID: GO:0018105 <br>GO.name: peptidyl-serine phosphorylation	1.15E-04
GO.ID: GO:0010629 <br>GO.name: negative regulation of gene expression	3.40E-06	1.31E-09	2.27E-04		GO.ID: GO:0019637 <br>GO.name: organophosphate metabolic process	1.57E-03
GO.ID: GO:0015833 <br>GO.name: peptide transport	2.30E-07	1.78E-06	8.77E-05		GO.ID: GO:0022406 <br>GO.name: membrane docking	1.69E-05
GO.ID: GO:0016310 <br>GO.name: phosphorylation	1.76E-21	3.11E-09	2.89E-20		GO.ID: GO:0030004 <br>GO.name: cellular monovalent inorganic cation homeostasis	6.95E-05
GO.ID: GO:0016458 <br>GO.name: gene silencing	9.65E-05	1.83E-06	3.56E-03		GO.ID: GO:0030203 <br>GO.name: glycosaminoglycan metabolic process	9.82E-04
GO.ID: GO:0018209 <br>GO.name: peptidyl-serine modification	3.12E-03	9.43E-06	2.53E-03		GO.ID: GO:0031324 <br>GO.name: negative regulation of cellular metabolic process	2.90E-03
GO.ID: GO:0019222 <br>GO.name: regulation of metabolic process	8.21E-12	2.44E-04	5.70E-13		GO.ID: GO:0043087 <br>GO.name: regulation of GTPase activity	6.17E-03
GO.ID: GO:0019538 <br>GO.name: protein metabolic process	7.84E-06	4.23E-07	4.30E-05		GO.ID: GO:0043484 <br>GO.name: regulation of RNA splicing	2.51E-03
GO.ID: GO:0022402 <br>GO.name: cell cycle process	4.45E-11	2.06E-12	2.23E-10		GO.ID: GO:0044267 <br>GO.name: cellular protein metabolic process	8.86E-08
GO.ID: GO:0022414 <br>GO.name: reproductive process	6.46E-04	9.82E-04	4.48E-05		GO.ID: GO:0044403 <br>GO.name: symbiotic process	3.04E-03
GO.ID: GO:0023052 <br>GO.name: signaling	3.40E-05	7.91E-05	3.31E-05		GO.ID: GO:0045892 <br>GO.name: negative regulation of transcription, DNA-templated	2.19E-04
GO.ID: GO:0031327 <br>GO.name: negative regulation of cellular biosynthetic process	1.23E-04	8.22E-06	4.44E-03		GO.ID: GO:0046686 <br>GO.name: response to cadmium ion	5.62E-04
GO.ID: GO:0031347 <br>GO.name: regulation of defense response	6.51E-05	7.48E-05	6.82E-05		GO.ID: GO:0046903 <br>GO.name: secretion	6.17E-03
GO.ID: GO:0032501 <br>GO.name: multicellular organismal process	1.90E-08	1.78E-06	9.26E-11		GO.ID: GO:0046907 <br>GO.name: intracellular transport	3.01E-04
GO.ID: GO:0032502 <br>GO.name: developmental process	4.68E-09	2.18E-06	7.17E-12		GO.ID: GO:0048856 <br>GO.name: anatomical structure development	5.61E-04
GO.ID: GO:0033554 <br>GO.name: cellular response to stress	1.91E-10	2.04E-05	4.82E-12		GO.ID: GO:0050684 <br>GO.name: regulation of mRNA processing	1.22E-04
GO.ID: GO:0036211 <br>GO.name: protein modification process	1.00E-27	2.65E-18	1.51E-27		GO.ID: GO:0051017 <br>GO.name: actin filament bundle assembly	8.12E-03
GO.ID: GO:0042742 <br>GO.name: defense response to bacterium	2.47E-24	5.48E-15	8.60E-26		GO.ID: GO:0051128 <br>GO.name: regulation of cellular component organization	3.84E-04
GO.ID: GO:0042886 <br>GO.name: amide transport	6.46E-04	1.23E-06	3.22E-03		GO.ID: GO:0051179 <br>GO.name: localization	1.44E-13
GO.ID: GO:0043170 <br>GO.name: macromolecule metabolic process	2.51E-14	1.36E-04	6.02E-11		GO.ID: GO:0051236 <br>GO.name: establishment of RNA localization	7.34E-03
GO.ID: GO:0043412 <br>GO.name: macromolecule modification	1.81E-08	5.69E-13	1.27E-08		GO.ID: GO:0051641 <br>GO.name: cellular localization	1.76E-05
GO.ID: GO:0044237 <br>GO.name: cellular metabolic process	1.00E-27	1.96E-19	1.51E-27		GO.ID: GO:0055067 <br>GO.name: monovalent inorganic cation homeostasis	2.19E-04
GO.ID: GO:0044238 <br>GO.name: primary metabolic process	2.11E-23	1.51E-14	2.24E-18		GO.ID: GO:0070988 <br>GO.name: demethylation	8.87E-03
GO.ID: GO:0044260 <br>GO.name: cellular macromolecule metabolic process	3.09E-20	8.03E-07	8.03E-18		GO.ID: GO:0071805 <br>GO.name: potassium ion transmembrane transport	3.29E-03
GO.ID: GO:0045087 <br>GO.name: innate immune response	1.78E-09	1.45E-05	6.74E-11		GO.ID: GO:0080134 <br>GO.name: regulation of response to stress	5.10E-04
GO.ID: GO:0045184 <br>GO.name: establishment of protein localization	5.66E-04	3.01E-09	5.38E-04		GO.ID: GO:0097305 <br>GO.name: response to alcohol	3.88E-05
GO.ID: GO:0045934 <br>GO.name: negative regulation of nucleobase-containing compound metabolic process	6.11E-04	2.09E-04	4.70E-03		GO.ID: GO:0140029 <br>GO.name: exocytic process	6.58E-03
GO.ID: GO:0048511 <br>GO.name: rhythmic process	5.00E-04	9.19E-03	3.86E-03		GO.ID: GO:0140352 <br>GO.name: export from cell	1.40E-06
GO.ID: GO:0048519 <br>GO.name: negative regulation of biological process	1.20E-08	5.16E-12	1.30E-05		GO.ID: GO:1901564 <br>GO.name: organonitrogen compound metabolic process	3.51E-06
GO.ID: GO:0050789 <br>GO.name: regulation of biological process	1.12E-25	3.12E-13	1.87E-22		GO.ID: GO:1903311 <br>GO.name: regulation of mRNA metabolic process	6.17E-03
GO.ID: GO:0050794 <br>GO.name: regulation of cellular process	1.12E-08	1.17E-03	4.62E-08		GO.ID: GO:1905634 <br>GO.name: regulation of protein localization to chromatin	2.42E-03
GO.ID: GO:0050896 <br>GO.name: response to stimulus	1.22E-07	7.11E-15	1.70E-07
GO.ID: GO:0051234 <br>GO.name: establishment of localization	1.51E-05	5.68E-08	1.01E-06
GO.ID: GO:0051253 <br>GO.name: negative regulation of RNA metabolic process	8.38E-05	3.11E-05	1.39E-03
GO.ID: GO:0051301 <br>GO.name: cell division	3.57E-08	1.79E-08	5.44E-08
GO.ID: GO:0051607 <br>GO.name: defense response to virus	5.95E-03	8.87E-03	3.42E-03
GO.ID: GO:0051640 <br>GO.name: organelle localization	4.18E-07	2.74E-08	7.10E-09
GO.ID: GO:0051649 <br>GO.name: establishment of localization in cell	1.95E-03	7.91E-06	3.60E-03
GO.ID: GO:0051656 <br>GO.name: establishment of organelle localization	7.84E-06	1.95E-03	4.12E-04
GO.ID: GO:0051716 <br>GO.name: cellular response to stimulus	5.39E-13	6.02E-10	4.35E-13
GO.ID: GO:0065007 <br>GO.name: biological regulation	1.15E-22	8.03E-15	5.02E-20
GO.ID: GO:0071704 <br>GO.name: organic substance metabolic process	3.26E-22	3.28E-15	5.02E-20
GO.ID: GO:0071840 <br>GO.name: cellular component organization or biogenesis	3.34E-13	8.25E-10	1.70E-13
GO.ID: GO:1900150 <br>GO.name: regulation of defense response to fungus	1.53E-04	8.12E-03	8.72E-04
GO.ID: GO:2000113 <br>GO.name: negative regulation of cellular macromolecule biosynthetic process	3.76E-04	7.91E-06	5.73E-03

## Sheet: MF
Supplementary Table 2. Over-represented GO terms IDs of the different groups (G1-G7) of Table 1 for MF. Parent-Child Fisher FDR is indicated for each comparison.
Beside each group name the significant comparison/s is/are indicated between brackets
G1 (PredRS vs GenRS and ExpRS vs GenRS and UnRS vs GenRS)	PredRS vs GenRS	ExpRS vs GenRS	UnRS vs GenRS		G2 (ExpRS)	ExpRS vs GenRS		G3 (PredRS and UnRS)	PredRS vs GenRS	UnRS vs GenRS		G4 (Pred vs GenRS)	PredRS vs GenRS		G5 (ExpRS vs GenRS and UnRS)	ExpRS vs GenRS	UnRS vs GenRS		G6 (PredRS vs GenRS and ExpRS vs GenRS)				G7 (UnRS vs GenRS)
	FDR	FDR	FDR			FDR			FDR	FDR			FDR			FDR	FDR
GO.ID: GO:0000166 <br>GO.name: nucleotide binding	1.34E-10	8.04E-10	4.66E-12		GO.ID: GO:0003729 <br>GO.name: mRNA binding	2.51E-05		GO.ID: GO:0000978 <br>GO.name: RNA polymerase II cis-regulatory region sequence-specific DNA binding	4.43E-03	5.82E-03		GO.ID: GO:0004175 <br>GO.name: endopeptidase activity	1.52E-03		GO.ID: GO:0008047 <br>GO.name: enzyme activator activity	1.36E-04	3.11E-04
GO.ID: GO:0003682 <br>GO.name: chromatin binding	4.14E-09	9.64E-03	7.88E-07		GO.ID: GO:0003774 <br>GO.name: motor activity	9.11E-05		GO.ID: GO:0003724 <br>GO.name: RNA helicase activity	6.73E-04	4.69E-03		GO.ID: GO:0008017 <br>GO.name: microtubule binding	9.94E-03		GO.ID: GO:0008270 <br>GO.name: zinc ion binding	3.94E-03	3.95E-03
GO.ID: GO:0003723 <br>GO.name: RNA binding	2.23E-03	2.82E-28	3.40E-05		GO.ID: GO:0004525 <br>GO.name: ribonuclease III activity	5.64E-03		GO.ID: GO:0004674 <br>GO.name: protein serine/threonine kinase activity	6.00E-06	1.82E-05		GO.ID: GO:0016887 <br>GO.name: ATPase activity	1.76E-03		GO.ID: GO:0042803 <br>GO.name: protein homodimerization activity	3.22E-05	5.96E-03
GO.ID: GO:0003887 <br>GO.name: DNA-directed DNA polymerase activity	2.69E-04	1.01E-07	4.05E-05		GO.ID: GO:0004564 <br>GO.name: beta-fructofuranosidase activity	5.66E-03		GO.ID: GO:0005261 <br>GO.name: cation channel activity	6.73E-04	3.80E-04		GO.ID: GO:0017056 <br>GO.name: structural constituent of nuclear pore	6.97E-03
GO.ID: GO:0004672 <br>GO.name: protein kinase activity	2.59E-28	2.82E-28	3.11E-28		GO.ID: GO:0004693 <br>GO.name: cyclin-dependent protein serine/threonine kinase activity	5.66E-03		GO.ID: GO:0005524 <br>GO.name: ATP binding	2.13E-12	3.70E-09
GO.ID: GO:0005085 <br>GO.name: guanyl-nucleotide exchange factor activity	2.07E-03	2.59E-06	3.95E-03		GO.ID: GO:0005215 <br>GO.name: transporter activity	4.52E-03		GO.ID: GO:0016760 <br>GO.name: cellulose synthase (UDP-forming) activity	4.66E-05	8.13E-04
GO.ID: GO:0005216 <br>GO.name: ion channel activity	1.07E-05	5.06E-03	2.48E-05		GO.ID: GO:0008237 <br>GO.name: metallopeptidase activity	9.26E-03		GO.ID: GO:0030554 <br>GO.name: adenyl nucleotide binding	8.99E-11	2.86E-07
GO.ID: GO:0005488 <br>GO.name: binding	2.59E-28	2.82E-28	3.11E-28		GO.ID: GO:0008242 <br>GO.name: omega peptidase activity	4.04E-03		GO.ID: GO:0032559 <br>GO.name: adenyl ribonucleotide binding	4.93E-11	1.19E-07
GO.ID: GO:0005516 <br>GO.name: calmodulin binding	5.00E-10	7.48E-07	9.15E-12		GO.ID: GO:0015079 <br>GO.name: potassium ion transmembrane transporter activity	5.97E-03		GO.ID: GO:0038023 <br>GO.name: signaling receptor activity	1.13E-07	1.38E-06
GO.ID: GO:0008092 <br>GO.name: cytoskeletal protein binding	2.27E-07	2.66E-16	2.86E-07		GO.ID: GO:0016614 <br>GO.name: oxidoreductase activity, acting on CH-OH group of donors	1.59E-03		GO.ID: GO:0052866 <br>GO.name: phosphatidylinositol phosphate phosphatase activity	6.52E-04	5.06E-03
GO.ID: GO:0015399 <br>GO.name: primary active transmembrane transporter activity	3.01E-05	1.69E-04	5.41E-05		GO.ID: GO:0016830 <br>GO.name: carbon-carbon lyase activity	3.77E-05		GO.ID: GO:0140030 <br>GO.name: modification-dependent protein binding	6.52E-04	5.22E-03
GO.ID: GO:0016301 <br>GO.name: kinase activity	1.80E-18	3.57E-08	2.44E-17		GO.ID: GO:0019899 <br>GO.name: enzyme binding	5.78E-04		GO.ID: GO:0140110 <br>GO.name: transcription regulator activity	5.96E-04	1.80E-04
GO.ID: GO:0016740 <br>GO.name: transferase activity	1.63E-10	3.27E-08	8.23E-10		GO.ID: GO:0019904 <br>GO.name: protein domain specific binding	6.21E-05
GO.ID: GO:0016759 <br>GO.name: cellulose synthase activity	2.46E-06	2.48E-03	5.69E-05		GO.ID: GO:0030276 <br>GO.name: clathrin binding	9.03E-03
GO.ID: GO:0016772 <br>GO.name: transferase activity, transferring phosphorus-containing groups	2.59E-28	2.82E-28	3.11E-28		GO.ID: GO:0045182 <br>GO.name: translation regulator activity	5.06E-03
GO.ID: GO:0016773 <br>GO.name: phosphotransferase activity, alcohol group as acceptor	2.59E-28	2.07E-13	3.11E-28		GO.ID: GO:0060589 <br>GO.name: nucleoside-triphosphatase regulator activity	2.47E-04
GO.ID: GO:0016799 <br>GO.name: hydrolase activity, hydrolyzing N-glycosyl compounds	1.07E-05	1.32E-11	3.00E-05		GO.ID: GO:0070122 <br>GO.name: isopeptidase activity	9.26E-03
GO.ID: GO:0016817 <br>GO.name: hydrolase activity, acting on acid anhydrides	2.59E-28	2.82E-28	3.11E-28		GO.ID: GO:0090599 <br>GO.name: alpha-glucosidase activity	7.03E-03
GO.ID: GO:0017076 <br>GO.name: purine nucleotide binding	1.08E-06	9.23E-04	6.49E-08		GO.ID: GO:0097472 <br>GO.name: cyclin-dependent protein kinase activity	3.99E-03
GO.ID: GO:0032553 <br>GO.name: ribonucleotide binding	3.11E-10	8.37E-07	9.50E-13		GO.ID: GO:0140034 <br>GO.name: methylation-dependent protein binding	5.56E-03
GO.ID: GO:0035639 <br>GO.name: purine ribonucleoside triphosphate binding	2.07E-16	3.11E-08	2.87E-19		GO.ID: GO:0140297 <br>GO.name: DNA-binding transcription factor binding	5.56E-03
GO.ID: GO:0036094 <br>GO.name: small molecule binding	2.59E-28	2.82E-28	3.11E-28
GO.ID: GO:0042393 <br>GO.name: histone binding	9.32E-07	3.35E-06	4.57E-05
GO.ID: GO:0042578 <br>GO.name: phosphoric ester hydrolase activity	6.97E-03	9.81E-04	8.13E-04
GO.ID: GO:0042802 <br>GO.name: identical protein binding	1.47E-04	2.48E-04	4.88E-06
GO.ID: GO:0043167 <br>GO.name: ion binding	6.21E-11	5.18E-19	7.57E-13
GO.ID: GO:0043168 <br>GO.name: anion binding	2.59E-28	2.82E-28	3.11E-28
GO.ID: GO:0051020 <br>GO.name: GTPase binding	6.83E-05	7.48E-03	1.26E-04
GO.ID: GO:0060089 <br>GO.name: molecular transducer activity	8.12E-19	1.00E-04	5.80E-16
GO.ID: GO:0097159 <br>GO.name: organic cyclic compound binding	2.59E-28	2.82E-28	3.11E-28
GO.ID: GO:0097367 <br>GO.name: carbohydrate derivative binding	2.59E-28	2.82E-28	3.11E-28
GO.ID: GO:0140096 <br>GO.name: catalytic activity, acting on a protein	2.59E-28	1.65E-18	7.50E-26
GO.ID: GO:1901265 <br>GO.name: nucleoside phosphate binding	2.59E-28	2.82E-28	9.03E-28
GO.ID: GO:1901363 <br>GO.name: heterocyclic compound binding	2.59E-28	2.82E-28	3.11E-28

## Sheet: CC
Supplementary Table 2. Over-represented GO terms IDs of the different groups (G1-G7) of Table 1 for CC. Parent-Child Fisher FDR is indicated for each comparison.
Beside each group name the significant comparison/s is/are indicated between brackets
G1 (PredRS vs GenRS and ExpRS vs GenRS and UnRS vs GenRS)	PredRS vs GenRS	ExpRS vs GenRS	UnRS vs GenRS		G2 (ExpRS)	ExpRS vs GenRS		G3 (PredRS and UnRS)	PredRS vs GenRS	UnRS vs GenRS		G4 (PredRS vs GenRS)	PredRS vs GenRS		G5 (ExpRS vs GenRS and UnRS)	ExpRS vs GenRS	UnRS vs GenRS		G6 (PredRS vs GenRS and ExpRS vs GenRS)	PredRS vs GenRS	ExpRS vs GenRS		G7 (UnRS vs GenRS)	UnRS vs GenRS
	FDR	FDR	FDR			FDR			FDR	FDR			FDR			FDR	FDR			FDR	FDR			FDR
GO.ID: GO:0000785 <br>GO.name: chromatin	1.09E-06	3.34E-03	3.73E-06		GO.ID: GO:0005635 <br>GO.name: nuclear envelope	1.12E-03		GO.ID: GO:0005694 <br>GO.name: chromosome	6.16E-05	4.70E-04		GO.ID: GO:0042170 <br>GO.name: plastid membrane	3.25E-04		GO.ID: GO:0019867 <br>GO.name: outer membrane	9.75E-04	2.46E-03		GO.ID: GO:0005856 <br>GO.name: cytoskeleton	3.01E-03	1.15E-07		GO.ID: GO:0005657 <br>GO.name: replication fork	8.91E-03
GO.ID: GO:0005622 <br>GO.name: intracellular	3.47E-28	1.49E-28	2.60E-28		GO.ID: GO:0005730 <br>GO.name: nucleolus	9.57E-03		GO.ID: GO:0009536 <br>GO.name: plastid	4.59E-08	3.34E-05		GO.ID: GO:1990234 <br>GO.name: transferase complex	5.07E-03		GO.ID: GO:0098805 <br>GO.name: whole membrane	1.65E-14	1.35E-04		GO.ID: GO:0009504 <br>GO.name: cell plate	1.86E-03	2.11E-06		GO.ID: GO:0099023 <br>GO.name: vesicle tethering complex	4.11E-03
GO.ID: GO:0005634 <br>GO.name: nucleus	1.25E-21	1.35E-22	1.14E-23		GO.ID: GO:0005741 <br>GO.name: mitochondrial outer membrane	9.13E-05		GO.ID: GO:0043229 <br>GO.name: intracellular organelle	1.29E-05	3.40E-04
GO.ID: GO:0005654 <br>GO.name: nucleoplasm	2.92E-07	6.15E-11	1.68E-07		GO.ID: GO:0005881 <br>GO.name: cytoplasmic microtubule	1.62E-03		GO.ID: GO:0043231 <br>GO.name: intracellular membrane-bounded organelle	1.62E-03	2.08E-03
GO.ID: GO:0005737 <br>GO.name: cytoplasm	1.04E-19	1.49E-28	2.60E-28		GO.ID: GO:0005887 <br>GO.name: integral component of plasma membrane	5.47E-05
GO.ID: GO:0005829 <br>GO.name: cytosol	2.53E-19	1.49E-28	2.50E-26		GO.ID: GO:0005938 <br>GO.name: cell cortex	2.54E-04
GO.ID: GO:0005875 <br>GO.name: microtubule associated complex	6.00E-05	3.24E-08	2.56E-03		GO.ID: GO:0009524 <br>GO.name: phragmoplast	6.16E-08
GO.ID: GO:0005886 <br>GO.name: plasma membrane	3.47E-28	1.49E-28	2.60E-28		GO.ID: GO:0012505 <br>GO.name: endomembrane system	6.07E-09
GO.ID: GO:0009526 <br>GO.name: plastid envelope	1.27E-07	1.84E-07	9.36E-07		GO.ID: GO:0012506 <br>GO.name: vesicle membrane	1.12E-03
GO.ID: GO:0009532 <br>GO.name: plastid stroma	1.91E-19	2.03E-14	4.58E-18		GO.ID: GO:0030117 <br>GO.name: membrane coat	2.31E-03
GO.ID: GO:0009570 <br>GO.name: chloroplast stroma	2.74E-04	1.04E-05	3.08E-04		GO.ID: GO:0030133 <br>GO.name: transport vesicle	1.75E-04
GO.ID: GO:0009579 <br>GO.name: thylakoid	1.59E-07	5.72E-05	6.50E-08		GO.ID: GO:0031410 <br>GO.name: cytoplasmic vesicle	7.80E-03
GO.ID: GO:0009941 <br>GO.name: chloroplast envelope	2.89E-04	1.21E-04	1.10E-03		GO.ID: GO:0034399 <br>GO.name: nuclear periphery	5.38E-03
GO.ID: GO:0010287 <br>GO.name: plastoglobule	4.77E-06	3.96E-08	1.82E-04		GO.ID: GO:0036464 <br>GO.name: cytoplasmic ribonucleoprotein granule	8.55E-03
GO.ID: GO:0010319 <br>GO.name: stromule	7.36E-03	1.20E-06	8.58E-03		GO.ID: GO:0042788 <br>GO.name: polysomal ribosome	3.37E-05
GO.ID: GO:0016021 <br>GO.name: integral component of membrane	1.40E-03	7.63E-16	4.58E-05		GO.ID: GO:0043232 <br>GO.name: intracellular non-membrane-bounded organelle	7.15E-15
GO.ID: GO:0016604 <br>GO.name: nuclear body	2.74E-04	1.43E-07	7.15E-04		GO.ID: GO:0045261 <br>GO.name: proton-transporting ATP synthase complex, catalytic core F(1)	7.23E-03
GO.ID: GO:0030054 <br>GO.name: cell junction	4.59E-08	5.67E-22	2.24E-08		GO.ID: GO:0048475 <br>GO.name: coated membrane	1.38E-04
GO.ID: GO:0031965 <br>GO.name: nuclear membrane	7.34E-04	4.97E-04	2.08E-03		GO.ID: GO:0060187 <br>GO.name: cell pole	9.51E-04
GO.ID: GO:0031974 <br>GO.name: membrane-enclosed lumen	8.58E-19	8.97E-27	9.49E-19		GO.ID: GO:0070062 <br>GO.name: extracellular exosome	1.75E-05
GO.ID: GO:0031975 <br>GO.name: envelope	7.80E-05	1.94E-05	8.40E-05		GO.ID: GO:0080008 <br>GO.name: Cul4-RING E3 ubiquitin ligase complex	8.52E-03
GO.ID: GO:0031981 <br>GO.name: nuclear lumen	9.66E-03	4.95E-11	4.53E-03		GO.ID: GO:0097708 <br>GO.name: intracellular vesicle	1.12E-03
GO.ID: GO:0031984 <br>GO.name: organelle subcompartment	6.83E-08	8.39E-07	4.42E-10		GO.ID: GO:0098590 <br>GO.name: plasma membrane region	5.60E-05
GO.ID: GO:0032991 <br>GO.name: protein-containing complex	1.27E-07	1.49E-28	2.27E-10		GO.ID: GO:0098687 <br>GO.name: chromosomal region	2.16E-03
GO.ID: GO:0034357 <br>GO.name: photosynthetic membrane	4.52E-06	4.38E-03	4.97E-06		GO.ID: GO:0098807 <br>GO.name: chloroplast thylakoid membrane protein complex	2.84E-03
GO.ID: GO:0043226 <br>GO.name: organelle	3.47E-28	1.49E-28	2.60E-28
GO.ID: GO:0043228 <br>GO.name: non-membrane-bounded organelle	7.28E-03	4.98E-16	8.88E-03
GO.ID: GO:0043233 <br>GO.name: organelle lumen	7.63E-08	1.68E-14	1.68E-07
GO.ID: GO:0048046 <br>GO.name: apoplast	1.04E-15	2.54E-24	4.51E-18
GO.ID: GO:0055044 <br>GO.name: symplast	6.83E-08	1.56E-21	3.42E-08
GO.ID: GO:0070013 <br>GO.name: intracellular organelle lumen	2.65E-07	1.35E-13	8.76E-07
GO.ID: GO:0071944 <br>GO.name: cell periphery	1.73E-16	1.49E-28	5.79E-21
GO.ID: GO:0098588 <br>GO.name: bounding membrane of organelle	6.62E-04	3.84E-10	2.72E-06
GO.ID: GO:0099080 <br>GO.name: supramolecular complex	1.11E-07	2.40E-20	5.41E-08
