# Supplementary material for: A novel strategy to uncover specific GO terms/phosphorylation pathways in phosphoproteomic data in Arabidopsis thaliana
Source: BMC Plant Biol. 2021 Dec 14;21:592. doi: 10.1186/s12870-021-03377-9 (PMC8670200; doi:10.1186/s12870-021-03377-9)
Supplement: Supplementary file 3 — Additional file 3 : Table S3. Phosphoproteome of 5 day old dark-grown Arabidopsis seedlings. The table contains information of the IDs, the phosphopeptide intensity for each repetition and the phosphosites. [file 12870_2021_3377_MOESM3_ESM.xlsx]

## Sheet: phosphoproteins in et
Supplementary Table 3. Phosphoproteome of 5 -d old -dark-grown Arabidopsis seedlings.
Uniprot	Gene
A0A178VAV0	AT3G53930
A0A178VCD6	AT3G01490
A0A178VEL3	AT3G01310
A0A178VL84	AT3G20250
A0A1I9LLZ2	AT3G45190
A0A1I9LM37	AT3G21810
A0A1I9LM68	AT3G28030
A0A1I9LM87	AT3G19670
A0A1I9LMJ4	AT3G25070
A0A1I9LMT6	AT3G12640
A0A1I9LNC1	AT3G24080
A0A1I9LNZ9	AT3G55020
A0A1I9LQ49	AT3G22380
A0A1I9LQ76	AT3G12340
A0A1I9LQB8	AT3G21290
A0A1I9LQH7	AT3G12810
A0A1I9LQK1	AT3G56720
A0A1I9LR04	AT3G49470
A0A1I9LR16	AT3G13810
A0A1I9LR27	AT3G26060
A0A1I9LR52	AT3G25440
A0A1I9LRS8	AT3G13300
A0A1I9LS39	AT3G14172
A0A1I9LS69	AT3G20890
A0A1I9LSC9	AT3G56990
A0A1I9LT30	AT3G56130
A0A1I9LT31	AT3G61690
A0A1I9LT86	AT3G13900
A0A1I9LTC4	AT3G13224
A0A1P8AM09	AT1G06190
A0A1P8AMJ7	AT1G11310
A0A1P8ANR5	AT1G08680
A0A1P8AP63	AT1G70180
A0A1P8APF3	AT1G73350
A0A1P8APP7	AT1G54920
A0A1P8APW3	AT1G16610
A0A1P8AQ08	AT1G21630
A0A1P8AQ09	AT1G07650
A0A1P8AQ25	AT1G17520
A0A1P8AQ29	AT1G79950
A0A1P8AQD0	AT1G47330
A0A1P8AQI3	AT1G76970
A0A1P8AQI9	AT1G24300
A0A1P8AQS2	AT1G59900
A0A1P8AQY7	AT1G79830
A0A1P8ARN1	AT1G60200
A0A1P8ARZ0	AT1G24706
A0A1P8ASQ6	AT1G79570
A0A1P8ATD2	AT1G24764
A0A1P8ATH2	AT1G04080
A0A1P8ATX4	AT1G33240
A0A1P8AUH0	AT1G21580
A0A1P8AUZ9	AT1G13220
A0A1P8AVQ0	AT1G48490
A0A1P8AWK4	AT1G14380
A0A1P8AXG2	AT2G43410
A0A1P8AXX8	AT2G34310
A0A1P8AXY9	AT2G03150
A0A1P8AYN4	AT2G20960
A0A1P8AYN7	AT2G23140
A0A1P8AYX4	AT2G18960
A0A1P8AZ97	AT2G30500
A0A1P8AZC3	AT2G29620
A0A1P8AZP2	AT2G25170
A0A1P8AZZ0	AT2G44970
A0A1P8B082	AT2G37160
A0A1P8B0B7	AT2G02790
A0A1P8B0T4	AT2G39130
A0A1P8B0X3	AT2G34680
A0A1P8B1D0	AT2G16485
A0A1P8B1Q1	AT2G45140
A0A1P8B2G0	AT2G33540
A0A1P8B2Y3	AT2G28290
A0A1P8B475	AT4G27870
A0A1P8B479	AT4G35240
A0A1P8B481	AT4G38470
A0A1P8B497	AT4G11560
A0A1P8B4K6	AT4G32350
A0A1P8B4T6	AT4G09160
A0A1P8B539	AT4G25500
A0A1P8B569	AT4G35890
A0A1P8B6A6	AT4G10730
A0A1P8B6K1	AT4G24680
A0A1P8B708	AT4G12780
A0A1P8B721	AT4G20720
A0A1P8B770	AT4G17330
A0A1P8B789	AT4G36480
A0A1P8B7A6	AT4G02640
A0A1P8B7F1	AT4G15930
A0A1P8B7K5	AT4G33640
A0A1P8B8I3	AT4G35470
A0A1P8B8R9	AT4G16660
A0A1P8B8Y6	AT4G11680
A0A1P8B9A9	AT4G00930
A0A1P8B9D0	AT5G45190
A0A1P8B9E0	AT5G59710
A0A1P8B9H2	AT5G01400
A0A1P8B9Q7	AT5G18230
A0A1P8BA70	AT5G04490
A0A1P8BAJ3	AT5G52040
A0A1P8BB55	AT5G11260
A0A1P8BB63	AT5G54260
A0A1P8BC46	AT5G13200
A0A1P8BC59	AT5G64070
A0A1P8BCE3	AT5G09620
A0A1P8BCV2	AT5G36880
A0A1P8BD90	AT5G53440
A0A1P8BDH1	AT5G53310
A0A1P8BDI8	AT5G54440
A0A1P8BDM3	AT5G37190
A0A1P8BDX9	AT5G47690
A0A1P8BE77	AT5G09850
A0A1P8BEK7	AT5G22000
A0A1P8BF56	AT5G07120
A0A1P8BFD5	AT5G15025
A0A1P8BFE3	AT5G43310
A0A1P8BFI4	AT5G09410
A0A1P8BFZ5	AT5G58040
A0A1P8BGC9	AT5G62260
A0A1P8BGX8	AT5G06440
A0A1P8BH61	AT5G09960
A0A1P8BHR8	AT5G20360
A0A1R7T3G9	AT5G18760
A0A1R7T3I7	AT5G57120
A4GSN8	AT1G79280
A6QR87	AT5G20670
A8MQK8	AT1G01100
A8MQY4	AT5G14740
A8MR12	AT5G23540
A8MR61	AT1G70830
A8MR62	AT1G11480
A8MR97	AT3G60240
A8MRC4	AT1G30230
B3H4F6	AT2G43680
B3H4G6	AT4G24230
B3H4N7	AT5G57290
B3H5T3	AT1G80210
B3H653	AT1G28280
B3H688	AT5G09250
B3H6J5	AT3G49601
B3H6U2	AT3G04910
B3H6W7	AT3G02180
B3H7G1	AT3G10020
B3H7I9	AT1G64110
B6EUA7	AT5G48240
B6EUA9-2	AT1G44910
B9DFG6	AT5G02020
B9DFV2-2	AT5G47430
B9DGG8-5	AT1G28330
B9DHK3	AT5G14540
C0LGN2	AT3G14840
C0Z2J1	AT1G11360
C0Z2P1	AT1G74840
C0Z2R6	AT4G18950
F4HP45	AT1G19350
F4HPG4	AT1G33050
F4HPS0	AT1G53165
F4HQ87	AT1G73450
F4HQI8	AT1G01130
F4HQS1	AT1G13360
F4HRE0	AT1G45688
F4HRQ9	AT1G61100
F4HRS2-3	AT1G67140
F4HRT5	AT1G67230
F4HS98	AT1G01320
F4HST2	AT1G20450
F4HSX9	AT1G27500
F4HTH9	AT1G61210
F4HV67	AT1G54080
F4HV96	AT1G54270
F4HVJ2	AT1G67950
F4HVZ5	AT1G02330
F4HW26	AT1G08420
F4HWC3	AT1G20970
F4HXD1	AT1G74910
F4HXQ7	AT1G08800
F4HY56	AT1G28420
F4HZK3	AT1G15280
F4HZU8	AT1G29020
F4HZY9	AT1G35580
F4I0I6	AT1G69030
F4I0J1	AT1G69070
F4I0K2	AT1G69200
F4I133	AT1G09730
F4I1B4	AT1G22280
F4I2F0	AT1G76510
F4I2J8-2	AT1G03910
F4I3P9	AT1G63680
F4I420	AT1G76810
F4I6B4	AT1G30470
F4I6Z9	AT1G77300
F4I893-2	AT1G64790
F4I8B9	AT1G65010
F4I9A2	AT1G24460
F4I9J7	AT1G51510
F4I9M3	AT1G51690
F4IA60	AT1G78230
F4IDB2	AT1G72390
F4IDB3	AT1G72410
F4IDJ0	AT1G79150
F4IEC7	AT1G32790
F4IEU4	AT1G66410
F4IFD0	AT2G04865
F4IFM1	AT2G20950
F4IG73-2	AT2G45540
F4IGJ9	AT2G21230
F4IHI1	AT2G21470
F4IHK9	AT2G21660
F4IHU8	AT2G34357
F4IJ46	AT2G41110
F4IJK1	AT2G22560
F4IMJ8	AT2G23520
F4INH0	AT2G17410
F4INW2	AT2G30620
F4IP39	AT2G36960
F4IP55	AT2G42590
F4IPB2	AT2G01750
F4IQT9	AT2G31370
F4IRX7	AT2G37970
F4ITF9	AT2G19710
F4ITZ6	AT2G38880
F4IUA7	AT2G12875
F4IUD7	AT2G20050
F4IUS3	AT2G32910
F4IV99	AT2G13370
F4IVU7	AT2G33435
F4IVZ7	AT2G39730
F4IWP7	AT3G49010
F4IZK5	AT3G62900
F4IZM8	AT3G63070
F4J061	AT3G22190
F4J0L7	AT3G50370
F4J1A4	AT3G09710
F4J3S8	AT3G10480
F4J504	AT3G10920
F4J563	AT3G17440
F4J573	AT3G17520
F4J5A9	AT3G23900
F4J5M9	AT3G51890
F4J5V3	AT3G58460
F4J6F6	AT3G17850
F4J849	AT3G52880
F4J8L3	AT3G12020
F4J959	AT3G46640
F4J9K9	AT3G05900
F4J9M5	AT3G06010
F4JBY2	AT3G60750
F4JC80	AT3G13225
F4JC86	AT3G13235
F4JCD2	AT3G19770
F4JCS8	AT3G48050
F4JE18	AT3G54760
F4JE24	AT3G54780
F4JEL5	AT3G13920
F4JFK6	AT3G07610
F4JGM3	AT4G05050
F4JGT7	AT4G06634
F4JJI7	AT4G21450
F4JKH6	AT4G28080
F4JL28-2	AT4G22140
F4JL78	AT4G28300
F4JN13	AT4G35450
F4JNM3	AT4G29440
F4JP52	AT4G17410
F4JPJ7	AT4G30190
F4JPR7	AT4G11740
F4JQB2	AT4G30480
F4JR78	AT4G36980
F4JSG6	AT4G19150
F4JSK5	AT4G25340
F4JUM8	AT4G14200
F4JV80	AT4G32915
F4JVC0	AT4G39260
F4JWQ4	AT5G25270
F4JXK3	AT5G65780
F4K000	AT5G41970
F4K0X5	AT5G12350
F4K2E9	AT5G13010
F4K2F0	AT5G13020
F4K3E4	AT5G55230
F4K3F4	AT5G55300
F4K4Y6	AT5G55670
F4K5T4	AT5G28040
F4K6X0	AT5G20935
F4K703	AT5G21160
F4K956	AT5G56980
F4K958	AT5G57000
F4K9A6	AT5G63260
F4K9W2	AT5G22450
F4KBG1	AT5G23090
F4KBP5	AT5G44800
F4KCL2	AT5G09390
F4KDE6	AT5G57830
F4KDJ3	AT5G58140
F4KE59	AT5G16680
F4KEA0	AT5G23750
F4KG52	AT5G52300
F4KGP6	AT5G03660
F4KH76	AT5G24630
F4KHD5	AT5G40450
F4KHT9	AT5G59210
O03042	ATCG00490
O04310	AT3G16460
O04314	AT3G16420
O04326	AT3G16310
O04342	AT2G30530
O04499	AT1G09780
O22130	AT2G45430
O22151-1	AT2G45200
O22315	AT1G02840
O22558	AT2G17700
O22607	AT2G19520
O22757	AT2G17480
O22873	AT2G40620
O22885	AT2G40500
O22907	AT2G47330
O23052	AT1G05150
O23144	AT4G27500
O23157	AT4G37300
O23174	AT4G37120
O23231	AT4G36500
O23294	AT4G14380
O23342	AT4G14870
O23404-4	AT4G15530
O23550	AT4G17060
O23593	AT4G17520
O48683	AT1G24160
O48713	AT2G26460
O48724	AT2G26570
O48802	AT1G62390
O48844	AT2G32730
O48847-3	AT2G32700
O48963	AT3G45780
O49160	AT3G56150
O49336	AT2G30710
O49595	AT3G51880
O49637	AT4G22320
O49658	AT4G22770
O64517	AT1G79340
O64768	AT2G35050
O64870	AT2G44360
O65282	AT5G20720
O65370	AT1G12080
O65570	AT4G30160
O65655	AT4G39680
O80386	AT4G27430
O80439	AT2G38140
O80452	AT2G38280
O80517	AT2G44790
O80576	AT2G44060
O80653-2	AT1G77180
O80837	AT2G45820
O80852-2	AT2G30860
O80858	AT2G30930
O80910	AT2G38410
O80925	AT2G37550
O80934	AT2G37660
O80986	AT2G26110
O81283	AT4G02510
O81644	AT2G41740
O82089	AT3G56240
O82264-2	AT2G47970
O82299	AT2G35410
O82762	AT2G25970
P0C7R4	AT1G69290
P0CB21	AT4G26450
P15455	AT5G44120
P15456	AT1G03880
P15458	AT4G27150
P18616	AT4G35800
P19366	ATCG00480
P21218	AT4G27440
P21238	AT2G28000
P21240	AT1G55490
P24704	AT1G08830
P25863	AT3G50980
P26568	AT1G06760
P27323	AT5G52640
P28187	AT2G43130
P28297	AT3G21720
P28769	AT3G20050
P29525	AT4G25140
P31168	AT1G20440
P34790	AT4G38740
P36212	AT3G27850
P39207	AT4G09320
P42644	AT5G38480
P42645	AT5G16050
P42698	AT1G30480
P42699	AT1G20340
P42763	AT1G76180
P42777	AT1G03970
P46604	AT4G37790
P48491	AT3G55440
P49688	AT2G41840
P51407	AT2G27720
P51818	AT5G56010
P55852	AT4G26840
P92948	AT1G09770
P92964	AT3G61860
P92974	AT5G06460
P93017-2	AT2G33830
P93031	AT3G51160
P93755	AT2G41900
P94088	AT5G51410
Q02973	AT2G40170
Q06738	AT5G52310
Q07187	AT3G51810
Q08A72	AT2G44440
Q0WL38	AT2G17550
Q0WLY0	AT1G33680
Q0WPH8	AT3G44200
Q0WPK4	AT1G79090
Q0WQK2	AT3G26935
Q0WTS1	AT4G32610
Q0WUK0	AT3G13990
Q0WUY5	AT3G07660
Q0WUZ1	AT4G17940
Q0WWX4	AT5G18590
Q147M4	AT5G26610
Q147P6	AT4G25770
Q1ECF5	AT1G01780
Q29PZ2	AT3G03170
Q2V2Y5	AT5G54930
Q38868	AT3G20410
Q38997-2	AT3G01090
Q39117	AT1G76890
Q39132	AT1G14950
Q39221	AT2G01470
Q3ECU3	AT1G48610
Q3EDG6	AT1G07985
Q41969-2	AT5G20920
Q42344	AT2G17560
Q42479	AT4G23650
Q42521	AT5G17330
Q42536	AT5G54190
Q43867	AT1G53840
Q494N5	AT4G35785
Q4V3C8	AT3G10540
Q4V3D1	AT1G48620
Q4V3D3	AT4G00752
Q501B2	AT2G35530
Q501B9	AT1G49520
Q501D2	AT1G18840
Q56WK6	AT1G72150
Q56YP1	AT4G01290
Q56Z59	AT1G72160
Q56ZI2	AT1G22530
Q5HZ03	AT5G55530
Q5XV72	AT4G25070
Q67YI9-2	AT2G43160
Q683K3	AT4G21460
Q6EVK6-2	AT2G46020
Q6NL08	AT1G29530
Q6NM69	AT5G46870
Q6NMI3	AT1G31780
Q6NPP4	AT5G64220
Q6NQ63	AT1G01440
Q6WWW4	AT4G38600
Q7Y175	AT4G15410
Q84JB7	AT5G63550
Q84JU6	AT2G39810
Q84JZ7	AT3G29270
Q84M97	AT5G19520
Q84R15	AT2G07360
Q84R17	AT4G24275
Q84TF0	AT2G37790
Q84W56	AT5G63420
Q84WL6	AT3G23090
Q84WU5	AT5G14720
Q84WV7	AT3G58600
Q8GUM1	AT5G25780
Q8GUN2	AT3G56490
Q8GUP3	AT4G31880
Q8GW48	AT4G15802
Q8GW49	AT5G15190
Q8GWV6	AT5G20810
Q8GX81	AT5G30490
Q8GXA4	AT4G26455
Q8GXG9	AT1G44835
Q8GXN9-2	AT5G23080
Q8GXW8	AT1G04780
Q8GY23	AT1G55860
Q8GY46	AT5G13560
Q8GYC1	AT2G02080
Q8GYC5	AT1G24267
Q8GYC9	AT3G52240
Q8GYM6	AT4G19600
Q8GYX6	AT5G25520
Q8GYX9	AT3G04630
Q8GZ14	AT1G76380
Q8H0T4	AT1G70320
Q8H0Z4	AT1G15040
Q8H100-2	AT4G17890
Q8H102	AT1G05805
Q8H110	AT2G21150
Q8H111	AT2G17150
Q8H129-2	AT1G14700
Q8H1F0	AT4G38900
Q8L3P4	AT2G43650
Q8L3X8	AT3G55460
Q8L4D8	AT1G74690
Q8L4N1	AT4G27320
Q8L557	AT5G62440
Q8L5Y4	AT2G38770
Q8L5Z7	AT5G58440
Q8L601	AT2G22400
Q8L768	AT1G78150
Q8L7A9	AT1G31730
Q8L7B9	AT3G26910
Q8L7S8-2	AT5G26742
Q8L7T5	AT1G07990
Q8L7U5	AT4G03080
Q8L7W1	AT1G58200
Q8L7W3	AT2G29210
Q8L8X4	AT1G22790
Q8L969	AT4G35980
Q8L9W8	AT5G24890
Q8LA53	AT5G35330
Q8LBB2	AT3G48530
Q8LCA1	AT2G46820
Q8LD26	AT1G56220
Q8LDU4	AT4G37000
Q8LE63	AT4G11860
Q8LEG3	AT4G26760
Q8LF20	AT2G25430
Q8LG05	AT4G00238
Q8LG11	AT5G53330
Q8LLD0	AT1G80680
Q8LPK7	AT1G24560
Q8RWK5	AT1G02870
Q8RWN3	AT3G25840
Q8RWN5	AT5G04280
Q8RWU7	AT4G04210
Q8RWU9	AT4G24100
Q8RWW9	AT5G25590
Q8RWY6	AT2G20190
Q8RX85	AT3G17750
Q8RXD9	AT2G40840
Q8RXF8	AT5G27540
Q8RXX9	AT3G05200
Q8RXZ8	AT3G09980
Q8RY15	AT4G25580
Q8RY18	AT5G43560
Q8S3U9	AT1G76850
Q8S8I5	AT2G27285
Q8S8R1	AT2G23120
Q8S8S8	AT2G19385
Q8S9J8	AT4G32285
Q8VWF5	AT1G29400
Q8VWG7	AT3G17880
Q8VY07	AT5G11710
Q8VYA5-3	AT2G37340
Q8VYC1	AT1G69220
Q8VYF2	AT4G15790
Q8VYJ6	AT2G30880
Q8VYN9	AT5G54430
Q8VYS8	AT5G50020
Q8VYV0	AT1G43690
Q8VYW7	AT5G16210
Q8VZ95-3	AT3G60600
Q8VZG7	AT5G07350
Q8VZL1	AT5G13260
Q8VZS3	AT1G68670
Q8VZS8	AT5G46790
Q8VZT4	AT1G29370
Q8W4D8	AT3G20550
Q8W4K6	AT4G13350
Q8W4M5	AT1G12000
Q8W555	AT3G07810
Q8W5R6	AT1G21730
Q93V56	AT1G01050
Q93V62	AT4G27450
Q93VP3	AT1G26630
Q93VP9	AT4G27585
Q93W28	AT4G15545
Q93WJ8	AT5G03630
Q93WK6	AT1G19530
Q93XX4	AT1G53590
Q93XY1	AT5G53620
Q93YP4	AT3G59290
Q93YR3	AT4G22670
Q93YS6	AT5G14270
Q93YW4	AT5G38600
Q93Z49	AT5G64130
Q93ZH3	AT4G11790
Q93ZH7	AT5G03040
Q93ZM2	AT5G22310
Q93ZS6	AT3G05090
Q93ZT6-2	AT5G57870
Q93ZX4	AT1G56290
Q940B8	AT3G16630
Q940N4	AT4G22740
Q940N7	AT4G05150
Q940Y8	AT3G16060
Q941A4	AT5G45690
Q941L0	AT5G05170
Q944Q6	AT2G14835
Q949Z2	AT5G26740
Q94A09	AT1G36310
Q94AI7	AT1G15750
Q94AK8	AT1G25260
Q94AL6	AT4G20150
Q94BR1	AT5G63190
Q94BT0	AT5G20280
Q94C20	AT5G64160
Q94C48-2	AT4G32330
Q94C59	AT1G30690
Q94CL7	AT4G28610
Q94EG6	AT5G02240
Q94F09	AT1G35620
Q94F39	AT3G29575
Q94IU8	AT5G19050
Q94K56	AT5G17710
Q94K97	AT5G24490
Q96262	AT4G20260
Q96270	AT1G52690
Q96318	AT4G28520
Q96327	AT3G51800
Q96524	AT1G04400
Q9AR19	AT3G54610
Q9ASS2	AT1G20110
Q9ASW3	AT3G49260
Q9C500	AT1G47200
Q9C505	AT1G69410
Q9C508	AT1G57990
Q9C551	AT1G31970
Q9C576	AT5G22120
Q9C5B1	AT5G08660
Q9C5E7-2	AT4G25880
Q9C5F6	AT4G38550
Q9C5G7	AT4G23040
Q9C5H4	AT3G16270
Q9C5J9	AT5G64813
Q9C5K8	AT5G20900
Q9C5W7	AT1G32400
Q9C5X3	AT1G12360
Q9C671	AT1G26270
Q9C690	AT1G51140
Q9C6I8	AT1G50920
Q9C6K3	AT1G76880
Q9C6N3	AT1G27850
Q9C6P8	AT1G50620
Q9C6S8	AT1G31870
Q9C787	AT1G69510
Q9C7Y9	AT1G47970
Q9C829	AT1G52380
Q9C8E6	AT1G42550
Q9C8W7	AT1G71950
Q9C9M1	AT1G66680
Q9C9U4	AT1G73670
Q9C9U5	AT1G73660
Q9C9V7	AT1G67910
Q9C9X0	AT1G68060
Q9C9X1	AT1G68070
Q9C9Y6	AT3G08710
Q9C9Y9	AT3G08670
Q9C9Z9	AT3G08550
Q9CA42	AT1G68790
Q9CAI4	AT1G72690
Q9CAI5	AT1G72710
Q9FE20	AT5G13160
Q9FE38	AT4G23640
Q9FE54	AT1G16850
Q9FF75	AT5G04990
Q9FFQ0	AT5G63640
Q9FFV8	AT5G38640
Q9FG01	AT5G06160
Q9FG14	AT5G06560
Q9FG38	AT5G06140
Q9FG81	AT5G43830
Q9FGD5	AT5G66950
Q9FGE4	AT5G24460
Q9FGF3	AT5G64430
Q9FGK8	AT5G47490
Q9FGK9	AT5G47480
Q9FGM0	AT5G53170
Q9FH91	AT5G67220
Q9FHB7	AT5G52430
Q9FHK4	AT5G05190
Q9FHP0	AT5G65910
Q9FI19	AT5G44460
Q9FIJ0	AT5G47910
Q9FIL6	AT5G58950
Q9FIQ0	AT5G46750
Q9FIT8	AT5G61980
Q9FIX1	AT5G39730
Q9FJ79	AT5G55310
Q9FKA5	AT5G39570
Q9FKL3	AT5G57610
Q9FKN2	AT5G38310
Q9FL69	AT5G54310
Q9FLP2	AT5G55210
Q9FLP6	AT5G55160
Q9FMF5	AT5G64330
Q9FMG4	AT5G64200
Q9FMJ6	AT5G63270
Q9FMM3	AT5G42950
Q9FMN1	AT5G42880
Q9FMN3	AT5G42860
Q9FMU5	AT5G14050
Q9FNA0	AT5G59610
Q9FND9	AT5G40390
Q9FNM7	AT5G08610
Q9FQ08	AT1G16970
Q9FRL3	AT1G75220
Q9FRL5	AT1G75240
Q9FRS6	AT1G08590
Q9FV71-2	AT5G22220
Q9FVJ3	AT4G21160
Q9FVW4	AT1G33980
Q9FWQ7	AT1G16730
Q9FX54	AT1G13440
Q9FXI5	AT1G19870
Q9FXT6	AT5G62810
Q9FY56	AT5G11090
Q9FYG2	AT1G67310
Q9FYK5	AT1G24590
Q9FZ45	AT1G16860
Q9FZD2	AT1G26470
Q9FZG2	AT1G47820
Q9FZH6	AT1G67050
Q9FZK5	AT1G27300
Q9LD57	AT3G12780
Q9LDA7	AT3G15260
Q9LDN8	AT3G15280
Q9LE22	AT1G18210
Q9LE80	AT3G15450
Q9LE82	AT3G63130
Q9LES2	AT3G56860
Q9LEX1	AT3G61050
Q9LF02	AT5G16260
Q9LF79	AT5G57110
Q9LF88	AT3G53040
Q9LF98	AT3G52930
Q9LF99	AT3G52920
Q9LFA5	AT3G52860
Q9LFE4	AT5G16730
Q9LFL0	AT5G16910
Q9LFX8	AT1G27090
Q9LHF0	AT3G28920
Q9LHG0	AT3G12480
Q9LHG9	AT3G12390
Q9LHN1	AT3G18880
Q9LHS0	AT5G35200
Q9LIH5	AT3G18640
Q9LIL3	AT3G22850
Q9LIN5	AT3G26400
Q9LIR6	AT3G23920
Q9LJ94	AT3G22520
Q9LJD8	AT3G13530
Q9LJQ6	AT3G18240
Q9LJQ7	AT3G18230
Q9LKA1	AT3G15040
Q9LKC1	AT5G43880
Q9LM78	AT1G20760
Q9LM88	AT1G20670
Q9LME6	AT1G22310
Q9LMK7	AT1G07140
Q9LMN5	AT1G21200
Q9LNC6	AT1G06210
Q9LNE0	AT1G06070
Q9LNV5	AT1G07360
Q9LP50	AT1G29220
Q9LPC5	AT1G01960
Q9LPJ2	AT1G32710
Q9LPL6	AT1G21380
Q9LPP3	AT3G10530
Q9LPS7	AT1G50570
Q9LPT6	AT1G50670
Q9LPV9	AT1G12910
Q9LQ55	AT1G59610
Q9LQ71	AT1G01840
Q9LR65	AT1G03590
Q9LRP3	AT3G17420
Q9LS42	AT3G18480
Q9LS51	AT3G18390
Q9LSB4	AT3G15950
Q9LT75	AT3G19420
Q9LTA2	AT5G49700
Q9LTI4	AT5G59460
Q9LTK0	AT5G52200
Q9LTZ4	AT3G27350
Q9LU05	AT5G44610
Q9LU44	AT5G51300
Q9LUS2	AT3G16620
Q9LVA0	AT5G62390
Q9LVC5	AT5G57330
Q9LVM5-2	AT5G58220
Q9LVQ4	AT5G55860
Q9LVT8	AT5G47210
Q9LVV6	AT5G52960
Q9LVX1	AT3G27700
Q9LW12	AT3G15670
Q9LW15	AT3G15640
Q9LW88	AT3G15970
Q9LXT3	AT3G58680
Q9LXV4	AT5G12850
Q9LY75	AT3G63400
Q9LYH6	AT5G11970
Q9LYW2	AT5G03230
Q9LZ00	AT5G02850
Q9LZ08	AT5G02770
Q9LZ47	AT5G02550
Q9LZ82	AT5G04430
Q9LZ83	AT5G04420
Q9LZA6	AT5G04040
Q9LZJ5	AT3G62700
Q9LZU7	AT3G45830
Q9M086	AT4G31160
Q9M1G6	AT3G54620
Q9M1Q0	AT3G62240
Q9M2D8	AT3G61260
Q9M2F4	AT3G58630
Q9M2J9	AT3G58170
Q9M2K5	AT3G58110
Q9M2N5	AT3G42170
Q9M2Q5	AT3G57930
Q9M2S3	AT3G55560
Q9M2X8	AT3G49800
Q9M303	AT3G48800
Q9M376	AT3G54300
Q9M7Q3-2	AT4G34000
Q9M8T0	AT3G02880
Q9M8Z7-2	AT3G07020
Q9M9M4	AT3G03050
Q9M9N3	AT3G03140
Q9MA55	AT3G05420
Q9MA92	AT3G05270
Q9MAB2	AT3G05070
Q9MAC8	AT3G01180
Q9MAU3	AT1G04950
Q9MB58	AT1G07110
Q9S791	AT1G70770
Q9S7I0	AT1G68720
Q9S7P9	AT5G61210
Q9S7V6	AT3G07790
Q9S814	AT5G03280
Q9S9P0	AT1G15940
Q9SA50	AT1G16520
Q9SAD7	AT1G13020
Q9SAG7	AT1G80930
Q9SCK0	AT3G49590
Q9SCK9	AT3G49490
Q9SCN8	AT3G53230
Q9SCY5	AT4G16360
Q9SE83	AT1G10290
Q9SEI4	AT5G58290
Q9SF36	AT3G09670
Q9SF47	AT3G09560
Q9SG79	AT3G10730
Q9SGS5	AT1G76070
Q9SHI0	AT1G17210
Q9SI37-2	AT2G04880
Q9SIN1	AT2G42580
Q9SIN3	AT2G42560
Q9SJ62	AT2G35880
Q9SJA6	AT2G24590
Q9SJW3	AT2G03680
Q9SK39	AT2G24940
Q9SK69	AT2G20330
Q9SKP0	AT2G36640
Q9SKY5	AT2G32150
Q9SKY8	AT2G32120
Q9SKZ1-2	AT2G32080
Q9SL48	AT2G17980
Q9SL91	AT2G25720
Q9SL96	AT2G25670
Q9SLC7	AT2G42320
Q9SLJ2	AT1G54410
Q9SMM8	AT3G48710
Q9SN95	AT3G46440
Q9SNC6	AT3G46510
Q9SND2	AT3G50350
Q9SQR4	AT3G03980
Q9SS47	AT3G10360
Q9SSC1	AT1G80180
Q9SSC3	AT1G80160
Q9STN3	AT4G08350
Q9STV7	AT4G24370
Q9STW6	AT4G24280
Q9SU69	AT3G48060
Q9SUA1	AT4G26630
Q9SUR0	AT4G23670
Q9SV55	AT4G28910
Q9SVC2	AT3G52400
Q9SXC7	AT1G27540
Q9SXE9	AT1G62480
Q9SY56	AT1G10140
Q9SYA9	AT1G61730
Q9SYZ9	AT4G34340
Q9SZ70	AT4G12050
Q9SZB7	AT4G33400
Q9SZD0	AT4G28990
Q9SZG2	AT4G37700
Q9SZI4	AT4G26130
Q9SZP8	AT4G38710
Q9SZQ2	AT4G29790
Q9SZW3	AT4G30100
Q9SZY1	AT4G10480
Q9T024	AT4G39150
Q9T041	AT4G27060
Q9T074	AT4G37870
Q9T0D3	AT4G11660
Q9XFT3-2	AT4G21280
Q9XGM1	AT3G58730
Q9XI01	AT1G21750
Q9XI12	AT1G21660
Q9XI29-3	AT1G15400
Q9XI36	AT1G15340
Q9XI45	AT1G15230
Q9XI87	AT1G14000
Q9XI93	AT1G13930
Q9XIB5	AT1G49480
Q9XIC8	AT1G34220
Q9XIE2	AT1G59870
Q9XIF7	AT1G59710
Q9ZNU3	AT2G46630
Q9ZSD4	AT3G11820
Q9ZSZ8	AT3G54170
Q9ZTZ7	AT1G01790
Q9ZU48	AT2G01190
Q9ZUL3	AT2G02070
Q9ZUP4	AT2G19470
Q9ZVA7	AT1G78880
Q9ZVD0	AT2G27100
Q9ZVD1	AT2G27090
Q9ZVL0	AT1G54860
Q9ZVT6	AT1G03350
Q9ZVW9	AT2G16940
Q9ZW07	AT2G29200
Q9ZWB3	AT1G03930
Q9ZWJ9	AT4G16110

## Sheet: phosphopeptides
Leading razor protein	Sequence	Proteins	Gene names	Score	Norm Intensity WT_dark_a	Norm Intensity WT_dark_b	Norm Intensity WT_dark_c	Peptides ids	Protein group IDs	Best MS/MS	Oxidation (M) site IDs	Phospho (STY) site IDs	MS/MS Count
A0A178VAV0	SHSPPVEFIK	A0A178VAV0;A0A1I9LQJ6;F4JBP3;A8MR56	At3g53930	84.687	4.2902e+06	4.00525e+06	3.9674e+06	2434	0	19920		0	1
A0A178VCD6	SLSDGEDNVNNTR	A0A178VCD6;Q9SSA4	F4P13.4	99.161	1.70746e+06	717704	2.29897e+06	2518	1	20573		1;2	1
A0A178VEL3	QGSGIIGTFGQSEELR	A0A178VEL3;F4J8C6;F4J8C7;A0A1P8BBN0;A0A1P8BBK5;Q84WW3;A0A1P8BBL1;Q84WW3-2	At3g01310;At5g15070	120.84	4.82248e+06	178652	5.20086e+06	2062	2	16130		5	6
A0A178VEL3	ESDSDAEDLEHAEK	A0A178VEL3;F4J8C6;F4J8C7	At3g01310	77.204	1.23791e+06	500363	4.00411e+06	823	2	6224		3;4	3
A0A178VL84	SESAPPSMEGSFAALR	A0A178VL84;Q9LJX4-2;Q9LJX4	APUM5	137.73	1.8507e+07	2.55686e+07	1.70083e+07	2350	3	18894	0	8;9	24
A0A178VL84	AIENYDSEEEIR	A0A178VL84;Q9LJX4-2;Q9LJX4	APUM5	116.9	150229	3.81657e+06	261943	138	3	1103		6	8
A0A1I9LLZ2	SPPVPSLFGK	A0A1I9LLZ2;F4J5I0	At3g45190	92.866	1.24051e+06	2.04245e+07	6.41873e+06	2595	5	21277		14	8
A0A1I9LLZ2	IPNGSSSSEGEISPR	A0A1I9LLZ2;F4J5I0	At3g45190	113.67	1.96011e+06	1.93311e+06	2.07695e+06	1283	5	9991		13	10
A0A1I9LM37	DVGLDIVSDEETNGR	A0A1I9LM37;Q93XW7		78.932	150229	1.94133e+06	2.19082e+06	575	6	4740		15	5
A0A1I9LM68	VAPHETEDNNTSDKDSPIANEK	A0A1I9LM68;A0A1I9LM67;A0A1I9LM66;Q9ATY5	UVH3	64.5	2.01814e+06	1.7298e+06	1.629e+06	3062	7	25087		16;2725	2
A0A1I9LM87	QPASVPGSSSPVENVDR	A0A1I9LM87;F4JCC1	PRP40B	76.526	150229	178652	261943	2089	8	16273		17;18	2
A0A1I9LMJ4	ASQNNSYDNKSPLHKNSYDGTGK	A0A1I9LMJ4;Q8GYN5	RIN4	62.831	618002	569698	261943	263	10	2492		21;3378	3
A0A1I9LMJ4	ADESPEKVTVVPK	A0A1I9LMJ4;Q8GYN5	RIN4	201.08	6.29228e+07	1.10184e+08	7.63206e+07	40	10	286		20	30
A0A1I9LMJ4	IMNPNDPEYNSDSQSQAPPHPPSSR	A0A1I9LMJ4;Q8GYN5	RIN4	132.48	1.81019e+07	1.79727e+07	1.13352e+07	1275	10	9804	2	22;23;24;3379	38
A0A1I9LMJ4	ASQNNSYDNKSPLHK	A0A1I9LMJ4;Q8GYN5	RIN4	75.682	668989	6.83714e+06	261943	262	10	2486		3378	6
A0A1I9LMT6	ISHSTGSETLDQNMVLGEVSPKDEESR	A0A1I9LMT6;F4J9U9;Q9LTX1	At3g12640	110.25	2.82701e+07	1.85712e+06	261943	1301	12	10096	3	25	15
A0A1I9LNC1	AEGNESGEDDDFLR	A0A1I9LNC1;A0A1I9LNC2;B3H494;F4J5D3	At3g24080	146.96	8.90144e+06	1.18147e+07	261943	79	16	659		28	15
A0A1I9LNZ9	LGSDVTPDNASEEEGHPDAEK	A0A1I9LNZ9;A0A1I9LNZ8;F4JF82	At3g55020	69.122	3.36006e+06	5.66835e+06	4.55788e+06	1614	19	13072		34	10
A0A1I9LQ49	AGSFRDSPEEEGPVELPEAAR	A0A1I9LQ49;B3H7F6;Q94KE2	TIC	106.06	1.80194e+07	1.52392e+07	6.35301e+06	121	23	948		40;41	19
A0A1I9LQ49	SSGSGEGNSSVLDSIIPLTR	A0A1I9LQ49;B3H7F6;Q94KE2	TIC	95.651	150229	178652	261943	2688	23	21868		43;44;45	6
A0A1I9LQ49	ENATQHSETVGEDSPSTADSR	A0A1I9LQ49;B3H7F6;Q94KE2	TIC	113.62	2.77641e+06	3.21032e+06	1.47488e+06	780	23	6040		42	8
A0A1I9LQ76	SSAIIIDSDDGEGK	A0A1I9LQ76;F4J9Q6	FKBP43	96.673	150229	2.83631e+06	261943	2662	24	21678		46	2
A0A1I9LQB8	NVSGLSIGSSPLDSQR	A0A1I9LQB8;F4IXI9	At3g21290	142.32	5.59808e+06	3.70144e+06	261943	1997	25	15617		47;48;49	14
A0A1I9LQH7	ETSPVKDENEDNLTSVSR	A0A1I9LQH7;Q7X9V2	PIE1	79.514	1.31125e+06	3.07753e+06	1.81922e+06	879	26	6565		50	1
A0A1I9LQK1	MDTELNSPPHDDGGDTTTAFR	A0A1I9LQK1;A0A1I9LQJ9;A0A1I9LQK2;A1A6N0;F4J0R5;C0Z252	At3g56720	121.45	1.31417e+07	1.71488e+07	1.02997e+07	1759	27	13762	5	51;2731	37
A0A1I9LR04	MPEIGATSQR	A0A1I9LR04;Q94JX9		94.82	1.5472e+06	1.77549e+06	261943	1805	29	14224		55	1
A0A1I9LR16	NQPGNPDPESEVIALSPK	A0A1I9LR16;A0A1I9LR14;Q9LRW7	IDD11	109.5	150229	178652	2.12096e+06	1946	30	15194		56	4
A0A1I9LR27	AGAEVIGISGDDSASHK	A0A1I9LR27;F4JBC9;Q9LU86	ATPRX Q;PRXQ	113.14	3.58115e+06	178652	1.83041e+06	113	31	904		57;58;59	10
A0A1I9LR52	AKSEGEENDDDKSPNFDEVDK	A0A1I9LR52;A8MSD6;Q67XL4	At3g25440	80.142	1.20749e+06	2.03026e+06	261943	151	32	1140		60	2
A0A1I9LRS8	DSNVTPDDDVSGMRSPSAFFK	A0A1I9LRS8;Q9LTT8-2;Q9LTT8	VCS	69.081	150229	4.20246e+06	261943	538	34	4454	8	62	1
A0A1I9LRS8	TSGLPSQTSGAGSAYATLPQLPLSPR	A0A1I9LRS8;Q9LTT8-2;Q9LTT8	VCS	54.072	150229	3.04737e+06	3.53302e+06	2993	34	24442		65	4
A0A1I9LRS8	TLSYPTPPLNLQSPR	A0A1I9LRS8;Q9LTT8-2;Q9LTT8	VCS	101.42	2.91127e+06	2.36742e+06	261943	2920	34	23890		63;3381	8
A0A1I9LRS8	VFCSQVSNLSTEMAR	A0A1I9LRS8;Q9LTT8-2;Q9LTT8	VCS	87.824	150229	2.38372e+06	261943	3111	34	25580		66	8
A0A1I9LRS8	TPSADYSVDR	A0A1I9LRS8;Q9LTT8-2;Q9LTT8	VCS	103.21	1.54789e+06	2.31915e+06	1.9759e+06	2947	34	24128		64	3
A0A1I9LS39	LSSDLSSSAGMEK	A0A1I9LS39;F4JFS2;F4JFS3	At3g14172	84.297	3.51314e+06	2.91824e+06	261943	1702	36	13530		68	3
A0A1I9LS39	KDQHPISSFQSEEDEDGSR	A0A1I9LS39;F4JFS2;F4JFS3	At3g14172	64.749	150229	860715	261943	1380	36	10890		67	1
A0A1I9LS69	ARSSDDGKEDIEHTGILR	A0A1I9LS69;F4IWB2	At3g20890	82.593	2.61925e+06	1.01129e+06	261943	229	37	2078		69;70	2
A0A1I9LS69	SSDDGKEDIEHTGILR	A0A1I9LS69;F4IWB2	At3g20890	137.81	1.13181e+07	1.12979e+07	9.34587e+06	2669	37	21764		69;70	5
A0A1I9LSC9	LHGDESEEENKTAEDGEATKK	A0A1I9LSC9;A0A1I9LSC8;Q9M1J9	F24I3.70	60.938	385780	570033	261943	1619	39	13124		2735	3
A0A1I9LT30	SSTTTISDGSSDASVSDGKK	A0A1I9LT30;F4IY75;Q93W03	At3g56130	52.321	1.42928e+06	178652	301931	2736	42	22211		74	2
A0A1I9LT31	SSPELTETHGEALLQSR	A0A1I9LT31;F4JFF2	At3g61690	85.576	150229	2.82093e+06	261943	2703	43	21989		79;80	5
A0A1I9LT31	GAAASAHMSSPDDPSSPHFPR	A0A1I9LT31;F4JFF2	At3g61690	76.691	1.37138e+06	4.42205e+06	261943	972	43	7390	9	75;76	2
A0A1I9LT31	GDDLENSHSPVR	A0A1I9LT31;F4JFF2	At3g61690	63.662	150229	1.89823e+06	537808	989	43	7485		77	4
A0A1I9LT86	QMAIDLDEEQGEEVTHLPR	A0A1I9LT86;A0A1I9LT85;Q9LVK9	ALA7	61.127	150229	178652	1.44972e+07	2084	45	16234		2740	1
A0A1I9LTC4	SLNRSPPSYGSHPR	A0A1I9LTC4;Q9LHL2	At3g13224	130.77	578355	1.85255e+06	342468	2505	47	20484		91	5
A0A1P8AM09	KAELVELLGSDSS	A0A1P8AM09;A0A1P8AM12;Q94K75	RHON1	180.61	150229	3.89728e+07	1.10881e+07	1348	49	10584		93;94	13
A0A1P8AM09	AELVELLGSDSS	A0A1P8AM09;A0A1P8AM12;Q94K75	RHON1	79.036	3.22252e+06	178652	261943	84	49	667		93;94	1
A0A1P8AMJ7	SVENYPSSPSPR	A0A1P8AMJ7;Q9SXB6	MLO2	165.49	4.45002e+06	1.03686e+07	5.76016e+06	2782	51	22625		97;98;99	19
A0A1P8ANR5	SDIQSPNFQQEAEFR	A0A1P8ANR5;F4HXP0;Q8RXE7-2;Q8RXE7;Q8RXE7-3	ZIGA4;AGD14	125.33	8.94017e+06	6.80242e+06	3.07378e+06	2304	52	18425		106;107	14
A0A1P8ANR5	ASDYSVSSAGDPFR	A0A1P8ANR5;F4HXP0;Q8RXE7-2;Q8RXE7	ZIGA4;AGD14	171.21	1.15441e+07	1.07171e+07	8.32437e+06	241	52	2272		100;101;102;103	25
A0A1P8ANR5	ASSFVYSPGR	A0A1P8ANR5;F4HXP0;Q8RXE7-2;Q8RXE7	ZIGA4;AGD14	131.42	1.52713e+07	1.58742e+07	2.5058e+07	267	52	2527		104;105	9
A0A1P8AP63	AASDIDDGYELPR	A0A1P8AP63;A0A1P8APA4;A0A1P8AP47;F4I5C6;Q8VZ94	At1g70180;F20P5.10	104.41	3.95406e+06	5.14769e+06	4.83792e+06	23	55	155		113	6
A0A1P8APF3	ISTPSSPSLSPPVR	A0A1P8APF3;B3H5Y5;A0A1P8APF6;Q84WW0;A8MS11;A0A1P8APD7	At1g73350	123.68	1.14438e+07	1.55742e+07	1.01353e+07	1309	57	10134		115;116;117;118;2745	31
A0A1P8APP7	LETTNSFQSSVEK	A0A1P8APP7;F4HYM0;F4HYL9;F4HYL8	At1g54920	87.498	150229	178652	261943	1598	58	12952		119	4
A0A1P8APW3	RRSPLPLR	A0A1P8APW3;A0A1P8APZ4;A0A1P8APZ9;Q9SEE9-2;Q9SEE9;Q9SEE9-3	SR45	85.064	5.1752e+06	9.1738e+06	261943	2210	60	17019		120	2
A0A1P8AQ08	STSEPDPFASR	A0A1P8AQ08;F4HY33;A0A1P8APZ6;F4HY32	At1g21630	70.908	1.59298e+06	178652	261943	2759	63	22368		128;2746	1
A0A1P8AQ08	FDSFNYQR	A0A1P8AQ08;F4HY33;A0A1P8APZ6;F4HY32	At1g21630	98.582	150229	178652	4.81168e+06	925	63	6985		126	3
A0A1P8AQ08	FDSFNSNNNDAFSLSR	A0A1P8AQ08;F4HY33;A0A1P8APZ6;F4HY32	At1g21630	200.33	6.3293e+06	3.34448e+06	2.75742e+06	923	63	6947		125	17
A0A1P8AQ08	TVNYDSHDETDSVSSVNPDNGK	A0A1P8AQ08;F4HY33;A0A1P8APZ6;F4HY32	At1g21630	105.52	2.87724e+06	178652	9.08813e+06	3034	63	24970		129;130	5
A0A1P8AQ08	YDSFNAQSYDSSSNNNASETPK	A0A1P8AQ08;F4HY33;A0A1P8APZ6;F4HY32	At1g21630	174.72	3.17281e+07	2.80143e+07	1.96317e+07	3273	63	27077		131;132;3385;3386	32
A0A1P8AQ08	EGEDVSFSDADSK	A0A1P8AQ08;F4HY33;A0A1P8APZ6;F4HY32	At1g21630	98.592	150229	178652	4.60761e+06	689	63	5492		124	5
A0A1P8AQ08	FDSIGSTR	A0A1P8AQ08;F4HY33;A0A1P8APZ6;F4HY32	At1g21630	136.52	6.62258e+06	2.13915e+07	1.73545e+07	926	63	6989		127	12
A0A1P8AQ09	TASANSLVDAEEK	A0A1P8AQ09;A0A1P8APW9;F4HSE1;C0LGE0	At1g07650	106.42	150229	178652	5.50695e+06	2831	61	23061		121;122	5
A0A1P8AQ25	SGSSDLSIDDSFNIVVDPK	A0A1P8AQ25;A0A1P8APY3;A0A1P8APZ7		90.714	150229	178652	261943	2419	62	19827		123	1
A0A1P8AQ29	LVELSDDEETPVER	A0A1P8AQ29;F4HQE2	At1g79950	70.622	150229	178652	261943	1726	64	13649		133	2
A0A1P8AQD0	KPSVSSPTREPSDSSHSMAPK	A0A1P8AQD0;Q8RY60	CBSDUF7	58.758	4.58355e+06	3.04875e+06	1.48295e+06	1481	67	12129		137	3
A0A1P8AQI3	APPPVQIVDINHDDEDDESDDEFAR	A0A1P8AQI3;A0A1P8AQI5;Q6NQK0	At1g76970	110.25	1.43005e+07	3.6821e+06	5.10415e+06	198	68	1620		138	20
A0A1P8AQI9	NNSLLSGIIDGGR	A0A1P8AQI9;F4I982;F4I983	At1g24300	101.2	150229	178652	4.36467e+06	1924	69	14959		143	4
A0A1P8AQI9	AFSDEQINR	A0A1P8AQI9;F4I982;F4I983	At1g24300	156.16	2.31117e+06	4.97637e+06	3.41737e+06	109	69	890		142	5
A0A1P8AQI9	SPTPMPMGNPSDPNLK	A0A1P8AQI9;F4I982;F4I983	At1g24300	84.41	6.97689e+06	5.55551e+06	1.92199e+06	2616	69	21450	13;14	144	6
A0A1P8AQS2	YHGHSMSDPGSTYR	A0A1P8AQS2;P52901;Q8H1Y0	E1 ALPHA;IAR4	116.96	7.26135e+06	323606	381998	3295	70	27174	15	145	11
A0A1P8AQY7	DTVHSPVLDGQHK	A0A1P8AQY7;F4HQB9;Q0WVL7	GC5	74.475	150229	3.279e+06	2.04162e+06	569	71	4713		146	7
A0A1P8AQY7	QNSAFENGSLPR	A0A1P8AQY7;F4HQB9;Q0WVL7	GC5	136.93	3.35193e+06	178652	261943	2086	71	16242		147	6
A0A1P8ARN1	ILSGQAAIGSETVQTSPIENDHK	A0A1P8ARN1;Q8VY15		107.87	1.35925e+07	6.78551e+06	1.13364e+07	1273	74	9793		151;152	13
A0A1P8ARN1	SDAAANDVETSGEHNRPDTSSPDWSK	A0A1P8ARN1;Q8VY15		58.952	1.81762e+07	3.95712e+06	5.3244e+06	2288	74	17975		153;154;2750	4
A0A1P8ARZ0	EKSLPLKEDFEASK	A0A1P8ARZ0;A0A1P8AS05;A0A1P8ARZ4;F4IAT3;A0A1P8ARY6;A0A1P8AS07;F4IAT2	THO2	97.223	1.90944e+07	3.63184e+07	1.16729e+07	754	76	5922		156	6
A0A1P8ARZ0	RRSEENLSVSVDDAK	A0A1P8ARZ0;A0A1P8AS05;A0A1P8ARZ4;F4IAT3;A0A1P8ARY6;A0A1P8AS07;F4IAT2	THO2	93.812	2.0563e+07	3.36717e+07	1.55402e+07	2209	76	17018		158;159	8
A0A1P8ARZ0	SLPLKEDFEASK	A0A1P8ARZ0;A0A1P8AS05;A0A1P8ARZ4;F4IAT3;A0A1P8ARY6;A0A1P8AS07;F4IAT2	THO2	145.61	6.81624e+06	1.57737e+07	6.71634e+06	2508	76	20506		156	7
A0A1P8ARZ0	ETDETPRISDENPVKPASK	A0A1P8ARZ0;A0A1P8AS05;A0A1P8ARZ4;F4IAT3;A0A1P8ARY6;A0A1P8AS07;F4IAT2	THO2	71.946	4.29192e+06	7.01196e+06	4.07792e+06	858	76	6433		157	3
A0A1P8ARZ0	RSEENLSVSVDDAK	A0A1P8ARZ0;A0A1P8AS05;A0A1P8ARZ4;F4IAT3;A0A1P8ARY6;A0A1P8AS07;F4IAT2	THO2	122.16	2.35651e+06	5.34033e+06	2.76255e+06	2212	76	17025		158;159	7
A0A1P8ARZ0	SEENLSVSVDDAK	A0A1P8ARZ0;A0A1P8AS05;A0A1P8ARZ4;F4IAT3;A0A1P8ARY6;A0A1P8AS07;F4IAT2	THO2	127.36	150229	5.97201e+06	261943	2328	76	18647		158;159	9
A0A1P8ASQ6	LSKSDNSLSSQFVTSESPANTAQQDSGK	A0A1P8ASQ6;A0A1P8ASK1;Q9SAJ2	T8K14.1	101.86	150229	5.09926e+06	261943	1696	78	13522		162;163;164	4
A0A1P8ASQ6	NSTLLGLDSSSANNLAELDVR	A0A1P8ASQ6;A0A1P8ASK1;Q9SAJ2	T8K14.1	61.703	150229	178652	261943	1976	78	15368		165;166;167;168	7
A0A1P8ATD2	HSLSINSTSVLK	A0A1P8ATD2;A0A1P8ATC8;Q8L7S4	MAP70.2	170.26	1.24013e+07	1.5926e+07	1.29399e+07	1173	82	8656		174	12
A0A1P8ATD2	ALLNGPGNYSFNK	A0A1P8ATD2;A0A1P8ATC8;Q8L7S4	MAP70.2	140.31	8.62269e+06	8.5671e+06	5.24704e+06	162	82	1304		173	14
A0A1P8ATD2	SPSNTAQILAGR	A0A1P8ATD2;A0A1P8ATC8;Q8L7S4	MAP70.2	74.165	150229	4.79743e+06	3.7061e+06	2605	82	21380		175	4
A0A1P8ATH2	SQVDGSTEQSPKLESASSTEPEELKK	A0A1P8ATH2;F4I450;Q93ZR3;F4I448	PRP39	84.125	1.73971e+07	8.63715e+06	2.34219e+07	2643	84	21586		177;178;2752	14
A0A1P8ATH2	SQVDGSTEQSPKLESASSTEPEELK	A0A1P8ATH2;F4I450;Q93ZR3;F4I448	PRP39	60.171	150229	178652	6.80514e+06	2642	84	21575		177;178;2752	1
A0A1P8ATX4	SAAFEIAFQSPANR	A0A1P8ATX4;Q9C882-3		209.79	9.83927e+06	1.34713e+07	1.45094e+07	2256	86	17441		180	20
A0A1P8AUH0	NVDSLSPENDSSR	A0A1P8AUH0;A0A1P8AUF2;A0A1P8AUJ2;A0A1P8AUH4;P0C945		68.83	150229	1.67757e+06	717755	1988	89	15498		189	2
A0A1P8AUZ9	AKPALNPTSSVK	A0A1P8AUZ9;Q9SAF6-3;Q9SAF6	CRWN2	148.89	3.03369e+06	4.27235e+06	2.93011e+06	150	92	1137		191;2754	3
A0A1P8AUZ9	LRPSSSSIPEEDEEYTDSR	A0A1P8AUZ9;Q9SAF6-3;Q9SAF6	CRWN2	126.62	150229	3.91205e+06	261943	1684	92	13455		192;193;194;195	9
A0A1P8AUZ9	VQETSEGSQLSEFQSSR	A0A1P8AUZ9;Q9SAF6-3;Q9SAF6	CRWN2	144.08	150229	8.60349e+06	261943	3185	92	26319		196;197;2755	12
A0A1P8AUZ9	PALNPTSSVK	A0A1P8AUZ9;Q9SAF6-3;Q9SAF6	CRWN2	113.69	1.2007e+06	2.38798e+06	1.6269e+06	2012	92	15715		191;2754	1
A0A1P8AVQ0	EASLEVHSSSPGK	A0A1P8AVQ0;F4HYG2	IRE3	91.265	150229	920151	485529	613	98	4978		199;200	2
A0A1P8AWK4	LSTTTMSPR	A0A1P8AWK4;F4HUK0;Q8GZ87	IQD28	109.39	2.20844e+06	3.57641e+06	2.08701e+06	1710	100	13563		201;202	5
A0A1P8AXG2	DGSVDGFTPMGVDER	A0A1P8AXG2;Q8LPQ9-3;Q8LPQ9-2;Q8LPQ9	FPA	60.549	150229	993979	261943	424	104	3663		205	1
A0A1P8AXX8	SDEKEEILSPR	A0A1P8AXX8;O80780	At2g34310	181.76	3.5494e+07	5.51424e+07	2.21924e+07	2298	105	18390		210	22
A0A1P8AXX8	DPSPPPLSSLGK	A0A1P8AXX8;O80780	At2g34310	125.36	2.43467e+07	4.82286e+07	2.59342e+07	506	105	4159		206	23
A0A1P8AXX8	DSDGNLSSPGSQGNEEFGTR	A0A1P8AXX8;O80780	At2g34310	77.633	150229	2.25656e+06	261943	527	105	4397		207;208;209	4
A0A1P8AXY9	FASGSYLSPSSHGYGQK	A0A1P8AXY9;F4IS91	emb1579	98.156	5.89569e+06	1.145e+07	261943	915	106	6877		211;212;213;214	15
A0A1P8AXY9	SGYVPTLPDSPK	A0A1P8AXY9;F4IS91	emb1579	115.12	2.65945e+07	5.14891e+07	2.85965e+07	2427	106	19879		215	22
A0A1P8AYN4	SKTPEPQPTYFEPSSR	A0A1P8AYN4;A0A1P8AYH5;Q9SKR5	pEARLI4	119.74	2.15599e+07	2.65539e+07	1.96298e+07	2484	108	20361		2761	13
A0A1P8AYN4	GDEDDDVSPRPFGTQPK	A0A1P8AYN4;A0A1P8AYH5;Q9SKR5	pEARLI4	83.252	1.50491e+07	1.32614e+07	8.38989e+06	991	108	7491		216;2759	5
A0A1P8AYN7	ADANENSEESAHATPYSSDASGEIR	A0A1P8AYN7;F4ILG6;O22193	At2g23140;PUB4	90.912	3.47289e+06	178652	261943	38	109	266		217;218	8
A0A1P8AYN7	RGSLNDFEDR	A0A1P8AYN7;F4ILG6;O22193	At2g23140;PUB4	117.7	2.64408e+06	3.04022e+06	2.25595e+06	2164	109	16689		219	9
A0A1P8AYN7	SGPLAATTSAATR	A0A1P8AYN7;F4ILG6;O22193	At2g23140;PUB4	83.087	150229	4.14474e+06	261943	2409	109	19655		220	4
A0A1P8AYN7	SPSATSTVSNEEFPR	A0A1P8AYN7;F4ILG6;O22193	At2g23140;PUB4	147.56	8.0925e+06	1.4935e+07	6.90362e+06	2601	109	21345		221;222;223;2762	20
A0A1P8AYX4	GLDIDTAGHHYTV	A0A1P8AYX4;P20649	AHA1	106.67	150229	2.76428e+06	261943	1047	110	7792		2763	1
A0A1P8AZ97	SVDLDKEDTKEDAVATK	A0A1P8AZ97;Q84VY2	NET4B	108.47	2.24457e+06	2.19869e+06	1.85029e+06	2777	112	22590		226	4
A0A1P8AZC3	ISYDSDEHEPSER	A0A1P8AZC3;O82393	At2g29620	63.292	1.32083e+06	2.20768e+06	1.95688e+06	1310	113	10162		227	6
A0A1P8AZP2	KPVYNLDDSDDDDFVPK	A0A1P8AZP2;A0A1P8AZP6;Q9S775	PKL	66.308	3.09249e+06	3.26255e+06	261943	1487	115	12168		229	5
A0A1P8AZZ0	STSGVDGNSPVSVCISPGER	A0A1P8AZZ0;F4IV43;Q84WV5	At2g44970	111.83	3.28519e+06	178652	261943	2762	117	22389		231;232;233;2764	12
A0A1P8B082	DKPAPSTPTGTSSSSTASSGFR	A0A1P8B082;A0A1P8B079;F4IQ11;F4IQ10	At2g37160	86.625	3.96358e+06	3.52936e+06	2.92715e+06	458	118	3855		234;2765;2766	6
A0A1P8B0B7	IQEPDAQISSENGNVASENTKPSDR	A0A1P8B0B7;F4IRA9	IQD29	76.909	7.26198e+06	178652	261943	1292	119	10034		235;236	4
A0A1P8B0T4	RHTPESLPTVTKPLLEEQADEQALPK	A0A1P8B0T4;F4IUW3	At2g39130	75.225	150229	178652	261943	2168	124	16707		2771	3
A0A1P8B0X3	EDNATIANESRSPESVSAVSVVSNR	A0A1P8B0X3;F4IIU4	AIR9	79.94	150229	178652	261943	634	125	5053		245;246;2772	7
A0A1P8B0X3	SPESVSAVSVVSNR	A0A1P8B0X3;F4IIU4	AIR9	186.13	7.69947e+06	1.57417e+07	1.07937e+07	2581	125	21226		246	13
A0A1P8B0X3	VSSPSAGSSPSVSSSIR	A0A1P8B0X3;F4IIU4	AIR9	63.76	150229	4.19103e+06	261943	3210	125	26514		247	2
A0A1P8B1D0	AIAPPELSPR	A0A1P8B1D0;Q9SIV5	NERD	105.46	3.75887e+06	5.69987e+06	261943	136	128	1074		249	4
A0A1P8B1Q1	VVYVAPPRPPSPVREGSEEGSSPR	A0A1P8B1Q1;Q9SHC8	PVA12	67.586	1.8568e+07	178652	8.52903e+06	3252	132	26990		252;253;254	8
A0A1P8B2G0	DHDADSLPSPTR	A0A1P8B2G0;Q8LL04	CPL3	147.96	2.15072e+06	2.28427e+06	2.54191e+06	425	136	3668		262;2773	10
A0A1P8B2Y3	ANEGSTSNPDQVSPVHSATTALR	A0A1P8B2Y3;A0A1P8B2X1;F4IHS2-3;F4IHS2-2;F4IHS2	SYD	108.22	7.01625e+06	1.08639e+07	5.01436e+06	181	137	1501		263	12
A0A1P8B2Y3	SFDRESPSNLDSTSGISQPHNR	A0A1P8B2Y3;A0A1P8B2X1;F4IHS2-3;F4IHS2-2;F4IHS2	SYD	119.72	8.42268e+06	4.91515e+06	2.71558e+06	2363	137	19036		266;267;268	7
A0A1P8B2Y3	TNVPDAQSPGEMNLHTVETHK	A0A1P8B2Y3;A0A1P8B2X1;F4IHS2-3;F4IHS2-2;F4IHS2	SYD	101.23	1.27912e+07	1.17316e+07	6.94507e+06	2935	137	23993	24	270	14
A0A1P8B2Y3	IETNSEELQASR	A0A1P8B2Y3;A0A1P8B2X1;F4IHS2-3;F4IHS2-2;F4IHS2	SYD	92.856	150229	1.21019e+06	556655	1226	137	9528		265	4
A0A1P8B475	GSAAELTEPTTGTEK	A0A1P8B475;Q8LPT3	MEBL	161.21	8.8754e+06	1.19771e+07	1.04134e+07	1089	142	8089		283	15
A0A1P8B479	SMPPSVVYEQRPTSPQR	A0A1P8B479;F4JMA6	At4g35240	82.578	1.4397e+06	1.74046e+06	261943	2543	143	20812	26	3390	4
A0A1P8B479	FVASGGANVGDSPR	A0A1P8B479;F4JMA6	At4g35240	75.97	150229	178652	261943	966	143	7323		284	4
A0A1P8B481	AQTGVMTAETGTYR	A0A1P8B481;A0A1P8B466;F4JTP5	At4g38470	192.54	4.24963e+07	6.15505e+06	4.16929e+07	219	141	2013	25	2778;2779	22
A0A1P8B497	FAQVSSDEEDDVPITR	A0A1P8B497;Q8RXT5	At4g11560	142.08	4.37871e+06	4.28834e+06	261943	914	144	6860		285;286	19
A0A1P8B4K6	SRSLPAEQLAGPSEPAK	A0A1P8B4K6;Q8RXT2	At4g32350	151.03	150229	3.65149e+06	261943	2653	146	21642		293	4
A0A1P8B4K6	SLPAEQLAGPSEPAK	A0A1P8B4K6;Q8RXT2	At4g32350	110.6	5.55097e+06	9.08304e+06	6.99164e+06	2507	146	20496		293	10
A0A1P8B4T6	SLGSFKEETNK	A0A1P8B4T6;A0A1P8B4R9;Q9M0R2	PATL5	184.96	1.0405e+07	1.02872e+07	2.59974e+07	2498	147	20462		294;2781	12
A0A1P8B539	MSPNHSPFKKESPR	A0A1P8B539;P92965-3;P92965-2;P92965	RS40	81.003	8.07917e+06	3.39946e+06	261943	1822	149	14333	28	298;299;300	11
A0A1P8B539	SRSSPENGQVESPGSIGR	A0A1P8B539;P92965-3;P92965-2;P92965	RS40	67.01	150229	178652	261943	2658	149	21667		302;303	2
A0A1P8B539	NGVGEVESPIER	A0A1P8B539;P92965-3;P92965-2;P92965	RS40	199.96	1.45627e+07	1.80366e+07	2.64631e+07	1878	149	14677		301	16
A0A1P8B539	GASPVAAYR	A0A1P8B539;P92965-3;P92965-2;P92965	RS40	80.755	4.64419e+06	1.44786e+07	1.46766e+07	986	149	7465		297	11
A0A1P8B539	DSDGGYDGAESPMQK	A0A1P8B539;P92965-3;P92965-2;P92965	RS40	210.07	150229	3.70098e+06	1.51106e+06	526	149	4391		295;296	8
A0A1P8B569	RISGNHGSPTASVAQSPR	A0A1P8B569;Q94K80	LARP1C	148.33	535382	478479	261943	2170	151	16725		309;310;311	16
A0A1P8B569	GESEPIAAAAAVAGPSSPQSR	A0A1P8B569;Q94K80	LARP1C	129.2	150229	3.68484e+06	261943	1001	151	7526		307;308	5
A0A1P8B569	ISGNHGSPTASVAQSPR	A0A1P8B569;Q94K80	LARP1C	116.85	6.66576e+06	6.36231e+06	2.99879e+06	1298	151	10076		309;310;311	10
A0A1P8B569	ASATSNNPASSSMSPR	A0A1P8B569;Q94K80	LARP1C	135.29	4.98141e+06	178652	261943	236	151	2100	29	304;305;306	11
A0A1P8B6A6	LQTHSGPLSSGVVLINSDSEK	A0A1P8B6A6;F4JMF4	At4g10730	62.823	150229	2.07732e+06	2.29818e+06	1682	155	13448		318	1
A0A1P8B6A6	RAPSFSGPLNLPNR	A0A1P8B6A6;F4JMF4	At4g10730	92.952	4.33205e+06	1.04556e+06	261943	2130	155	16534		316	1
A0A1P8B6A6	SASVGNWILDSK	A0A1P8B6A6;F4JMF4	At4g10730	101.45	150229	178652	261943	2279	155	17758		319	2
A0A1P8B6A6	APSFSGPLNLPNR	A0A1P8B6A6;F4JMF4	At4g10730	87.831	150229	178652	261943	202	155	1644		316	5
A0A1P8B6A6	ASANSLSAPIK	A0A1P8B6A6;F4JMF4	At4g10730	99.732	4.45827e+06	3.95636e+06	5.12192e+06	235	155	2087		317	9
A0A1P8B6K1	STRPQDAGPHARPPSSSGR	A0A1P8B6K1;Q9SB63	MOS1	109.36	5.63777e+06	7.34409e+06	261943	2756	156	22345		323	4
A0A1P8B6K1	SSLNAWGTSSLSPR	A0A1P8B6K1;Q9SB63;A0A1P8B6K2	MOS1	127.05	4.56425e+06	2.79656e+06	261943	2694	156	21941		320;321;322	9
A0A1P8B6K1	SVEGQGVDCTEEANDR	A0A1P8B6K1;Q9SB63	MOS1	148.52	4.34265e+06	5.70368e+06	3.67867e+06	2779	156	22596		324	18
A0A1P8B708	FENVFSSISSSPTK	A0A1P8B708;A0A1P8B700;A0A1P8B6Z5;F4JRG0;Q9SU08;F4JRF7;Q0WQ57	At4g12780;At4g12770	224.34	2.17428e+07	3.18809e+07	1.82542e+07	933	157	7027		328;2785	24
A0A1P8B708	ASVNSPTASQMDELDDFSIGR	A0A1P8B708;A0A1P8B700;A0A1P8B6Z5;F4JRG0;Q9SU08;F4JRF7;Q0WQ57	At4g12780;At4g12770	81.311	150229	906476	261943	279	157	2636	30	325;326;327;2784	8
A0A1P8B721	NSFKEDENLSLFEGK	A0A1P8B721;F4JVM4	At4g20720	94.454	2.40527e+06	2.80098e+06	261943	1957	158	15286		334	1
A0A1P8B770	KPEDQNISGFMSAGSPVLNR	A0A1P8B770;F4JP43	G2484-1	101.76	7.44167e+06	4.61941e+06	261943	1470	159	12078	31	339;340;341	14
A0A1P8B770	TDDGQEQVLVKDDSPTAVEEASVEEK	A0A1P8B770;F4JP43	G2484-1	164.72	8.77445e+06	6.90582e+06	261943	2837	159	23117		336;2786;2788	14
A0A1P8B770	DDSPTAVEEASVEEK	A0A1P8B770;F4JP43	G2484-1	113.4	150229	3.53667e+06	261943	380	159	3343		336;2786	6
A0A1P8B770	ETVSTSEGTFAGPK	A0A1P8B770;F4JP43	G2484-1	143.76	4.36113e+06	4.4656e+06	3.83813e+06	883	159	6575		337;338;2787	13
A0A1P8B789	VILDESNSFGVLGRSGRGLAEHHSVPIEK	A0A1P8B789;Q94IB8	LCB1	45.305	1.36992e+07	1.45449e+07	261943	3143	160	26044		342;343;344	1
A0A1P8B7A6	EYSDDEDLDEENETTGSLKPEDVK	A0A1P8B7A6;O22763-2;O22763;O22763-3	BZIP10	68.401	150229	178652	5.71536e+06	911	161	6834		345	1
A0A1P8B7F1	SSLPEVEASPPAGK	A0A1P8B7F1;Q84VW0	At4g15930	128.95	150229	178652	6.01159e+06	2695	163	21952		347	10
A0A1P8B7K5	VEITLRPTPPPPQAAAATAASS	A0A1P8B7K5;Q8LBN7		103.27	8.19791e+06	1.26827e+06	5.11008e+06	3103	166	25519		349	6
A0A1P8B8I3	SDSQSSLNFSER	A0A1P8B8I3;Q9SVW8	PIRL4	169.09	8.12552e+06	8.46659e+06	1.04546e+07	2317	172	18519		359;360	17
A0A1P8B8R9	SSDEAAKEEESHDEL	A0A1P8B8R9;F4JMJ1	HSP70-17	114.7	1.01345e+06	579109	482806	2671	173	21771		361	2
A0A1P8B8Y6	TISVDEESNPIHR	A0A1P8B8Y6;Q93Z92		94.363	1.33239e+06	3.38286e+06	261943	2901	175	23744		365;2790	5
A0A1P8B8Y6	SNSDGIIDTTPFLPPTVTR	A0A1P8B8Y6;Q93Z92		128.74	6.9299e+06	885233	261943	2564	175	20966		363;364	11
A0A1P8B9A9	VQGEVASQSCAVSPR	A0A1P8B9A9;A0A1P8B9A5;A0A1P8B994;A0A1P8B9C4;F4JHQ0	CIP4.1	98.227	1.1487e+06	1.19634e+06	261943	3186	176	26329		366;367	6
A0A1P8B9D0	NVDVGDALISQSPK	A0A1P8B9D0;F4KD43;Q9FKE6	At5g45190;CYCT1-5	238.83	1.42097e+07	2.66148e+07	1.4363e+07	1989	177	15507		370	22
A0A1P8B9D0	NTEEGEMVNNNVSPMMHSR	A0A1P8B9D0;F4KD43;Q9FKE6	At5g45190;CYCT1-5	98.882	2.89952e+07	1.66676e+07	7.45977e+06	1985	177	15462	34;35;36	368;369	26
A0A1P8B9E0	PGSAGGTQGHLGSLR	A0A1P8B9E0;Q9FPW4	VIP2	152.11	1.12768e+07	9.04162e+06	9.79091e+06	2019	178	15741		371	11
A0A1P8B9H2	SEMSQSQNSPIDTGR	A0A1P8B9H2;A0A1P8B9H4;Q9M033	T10O8_110	76.655	150229	178652	261943	2344	179	18859		372	2
A0A1P8B9Q7	SISLPTHHQEK	A0A1P8B9Q7;F4JWJ6;F4JWJ7	At5g18230	165.35	1.01434e+07	9.73314e+06	8.60442e+06	2456	180	20198		373	13
A0A1P8BA70	LVINGLSISPNSMLIKSVTR	A0A1P8BA70;Q9LZ76	VTE5	57.173	1.50961e+07	815730	7.62929e+06	1729	181	13663		374;375;376	1
A0A1P8BAJ3	ARLSPDYKR	A0A1P8BAJ3;P92966-3;P92966-4;P92966-5;P92966;P92966-2	RS41	99.215	5.02319e+06	1.00331e+07	4.82569e+06	225	183	2066		378;3395	7
A0A1P8BAJ3	ARLSPDYK	A0A1P8BAJ3;P92966-3;P92966-4;P92966-5;P92966;P92966-2	RS41	117.16	4.41707e+07	1.06321e+08	1.09983e+08	224	183	2040		378;3395	27
A0A1P8BAJ3	GYDGADSPIR	A0A1P8BAJ3;P92966-3;P92966-4;P92966-5;P92966;P92966-2	RS41	67.08	150229	958010	261943	1126	183	8304		379	3
A0A1P8BB55	EGIESDEEIR	A0A1P8BB55;O24646	HY5	100.09	4.74991e+06	1.17564e+07	261943	696	185	5522		380	8
A0A1P8BB63	LLSSKDDDEDEDDEDREK	A0A1P8BB63;Q9XGM2	MRE11	94.454	219460	1.98427e+06	1.19355e+06	1648	186	13300		381	3
A0A1P8BC46	TLETEHQPEPSSSSPDQKK	A0A1P8BC46;Q9LYV6		150.63	2.94003e+06	703526	261943	2912	194	23844		396;397;398;399	9
A0A1P8BC46	TLETEHQPEPSSSSPDQK	A0A1P8BC46;Q9LYV6		105.38	4.64152e+06	742206	4.13653e+06	2911	194	23827		396;397;398;399	11
A0A1P8BC59	VDDGNESEGDESPEFSLFK	A0A1P8BC59;Q9FMJ0	PI4KB1	70.117	150229	2.73763e+06	1.45246e+06	3074	195	25207		400	2
A0A1P8BCE3	SDRDTLNPIPSRPESEK	A0A1P8BCE3;Q9LXC6_ARATHGb		74.325	8.16362e+06	3.64418e+06	6.07888e+06	2310	196	18461		401;402	9
A0A1P8BCE3	FSYNSYPDSAESSPR	A0A1P8BCE3;Q9LXC6_ARATHGb		176.43	2.2158e+07	1.09153e+07	1.68708e+07	957	196	7258		403;404;405;406;3397	22
A0A1P8BCV2	HVESMSQLPSGAGK	A0A1P8BCV2;B9DGD6-2;B9DGD6	ACS	139.66	5.56265e+06	5.10414e+06	1.24169e+07	1182	199	8741	37	408;409	10
A0A1P8BD90	KDLSEDENMEEAEEKK	A0A1P8BD90;Q9LV05	At5g53440	83.423	240927	855750	261943	1378	202	10886	38	413	3
A0A1P8BD90	EYSDSEKETSLK	A0A1P8BD90;Q9LV05	At5g53440	149.57	3.37466e+06	6.58907e+06	4.8549e+06	912	202	6838		411	8
A0A1P8BD90	RSIEVEETGHR	A0A1P8BD90;Q9LV05	At5g53440	91.355	307687	991010	535874	2217	202	17037		414	2
A0A1P8BD90	SIEVEETGHR	A0A1P8BD90;Q9LV05	At5g53440	105.46	812298	3.05666e+06	2.42232e+06	2442	202	20047		414	3
A0A1P8BD90	KDLSEDENMEEAEEK	A0A1P8BD90;Q9LV05	At5g53440	279.12	3.10163e+07	5.23236e+07	2.78801e+07	1377	202	10883	38	413	62
A0A1P8BD90	KGANDGEEAEADDGDGDGSVVVGDVSPK	A0A1P8BD90;Q9LV05	At5g53440	146.44	2.48172e+07	4.96891e+07	1.74464e+07	1415	202	11636		412	34
A0A1P8BD90	SPDYQDYQDVITGSR	A0A1P8BD90;Q9LV05	At5g53440	174.24	6.74767e+06	8.47177e+06	4.59479e+06	2575	202	21026		415;3398	11
A0A1P8BD90	DATKEYSDSEKETSLK	A0A1P8BD90;Q9LV05	At5g53440	69.256	1.0092e+06	1.49795e+06	969164	357	202	3270		411	2
A0A1P8BDH1	FDGEESPPPDFDEDR	A0A1P8BDH1;Q9ASY2	At5g53310	108.36	2.97807e+06	7.41734e+06	3.77458e+06	919	205	6916		420	12
A0A1P8BDI8	TNSSPGNFESPLDR	A0A1P8BDI8;A0A1P8BDG9;F4K0C4	TRS130	62.237	150229	178652	261943	2932	204	23966		419	2
A0A1P8BDM3	GEVVSQSCAVSPR	A0A1P8BDM3;A0A1P8BDL0;Q9FHU3	CIP4	79.804	150229	2.29585e+06	261943	1004	206	7547		421	4
A0A1P8BDX9	SSALPIETEYSGEAGEEKSESEGK	A0A1P8BDX9;B3H5K3	At5g47690	84.561	150229	2.74037e+07	261943	2664	207	21690		430;431;432;2797;3399	11
A0A1P8BDX9	EAEENAETSDNETLGAWK	A0A1P8BDX9;B3H5K3;B6EUB3;F4JYL8	At5g47690	217.32	2.27898e+07	178652	1.31481e+07	598	207	4877		426;2794;2795	18
A0A1P8BDX9	SSALPIETEYSGEAGEEK	A0A1P8BDX9;B3H5K3	At5g47690	81.01	150229	6.66262e+06	261943	2663	207	21680		430;2797;3399	8
A0A1P8BDX9	ASEDELHLESDMDK	A0A1P8BDX9;B3H5K3;B6EUB3;F4JYL8	At5g47690	238.03	2.19187e+07	3.77423e+07	1.84445e+07	244	207	2309	41	422	22
A0A1P8BDX9	NVSLDSHDENSDQEK	A0A1P8BDX9;B3H5K3;B6EUB3;F4JYL8	At5g47690	191.51	3.67487e+06	1.25366e+07	5.72128e+06	1998	207	15631		423;424;425	9
A0A1P8BE77	FNQPGDLEPPSLIADEDSPVQK	A0A1P8BE77;F4KFC7	MED26C	114.85	8.43665e+06	2.30103e+06	261943	943	208	7129		433	9
A0A1P8BEK7	ENSRPSTASVSDVSENHTPETNNEHNR	A0A1P8BEK7;Q9ZT42-2;Q9ZT42	RHF2A	67.153	2.86847e+06	726826	1.15758e+06	796	210	6148		434;435;436	4
A0A1P8BEK7	QVSPSASDSNSRPLNQSSPSEQDR	A0A1P8BEK7;Q9ZT42-2;Q9ZT42	RHF2A	55.337	2.29892e+06	735856	261943	2118	210	16453		437;438;439	4
A0A1P8BF56	SPSSLSSDYIK	A0A1P8BF56;B9DFS6	SNX2B	127.52	9.95165e+06	178652	1.06956e+07	2610	212	21427		440;441	5
A0A1P8BFD5	IGDKEIDGSGSQNQHPVGSPR	A0A1P8BFD5		79.512	1.37601e+06	889177	1.37577e+06	1232	214	9540		443;444	2
A0A1P8BFD5	EIDGSGSQNQHPVGSPR	A0A1P8BFD5		95.197	2.04564e+06	1.58986e+06	2.59184e+06	717	214	5647		443;444	7
A0A1P8BFE3	FSDSEPGSLSPLQR	A0A1P8BFE3;F4K5Y6;F4K5Y4;F4K5Y5	At5g43310	100.22	150229	2.42331e+06	261943	950	215	7197		445;446	6
A0A1P8BFI4	VKSMVQYPEAR	A0A1P8BFI4;A0A1P8B262;F4KCL4;Q9FY74-2;Q9FY74;Q8GSA7	EICBP.B;CMTA1;CMTA3	83.617	3.48432e+06	938030	2.08543e+06	3154	134	26122	23	261	4
A0A1P8BFZ5	RPDTESAEHSPAQDEPHK	A0A1P8BFZ5;F4KDH9	FIPS5	75.703	395355	5.47708e+06	261943	2191	219	16891		450;451	11
A0A1P8BGC9	GEISPSGVVTVK	A0A1P8BGC9;Q9LVB0	AHL6	69.846	150229	4.67621e+06	3.99799e+06	999	220	7520		455	1
A0A1P8BGX8	NITPVPETEELSPNR	A0A1P8BGX8;Q8RWI8;F4K3U5;F4K3U7	At5g06440	109.83	3.9479e+06	4.81875e+06	6.11954e+06	1888	222	14745		458;2800	14
A0A1P8BH61	EFSPSHHHQPHSPSTR	A0A1P8BH61;A0A1P8BH76;Q67XU1	At5g09960	121	1.17073e+07	9.03035e+06	261943	685	224	5454		465;466;467;468	24
A0A1P8BH61	ASLGNEEELIKPPESATSTAELTTVQSENQR	A0A1P8BH61;A0A1P8BH76;Q67XU1	At5g09960	90.671	1.32153e+07	6.23013e+06	9.26358e+06	254	224	2431		461;462;463;2801	22
A0A1P8BHR8	SNQVEEKSEGEGEDVEPEKK	A0A1P8BHR8;A0A1R7T3E0;A0A1R7T3E1;F4K487	At5g20360	106.72	7.85503e+06	8.85309e+06	5.8393e+06	2560	225	20917		469	10
A0A1R7T3G9	KASLPNYER	A0A1R7T3G9;Q1H5A5	At5g18760	85.355	4.67378e+06	5.97779e+06	4.5563e+06	1357	227	10649		471	5
A0A1R7T3I7	SEPEETKEETEDDDEESKR	A0A1R7T3I7;Q9LU74	At5g57120	122.53	150229	178652	261943	2348	228	18872		2803	4
A4GSN8	RAPSPGGGSSTIVTLADR	A4GSN8;A4GSN8-3;A4GSN8-2	NUA	159.5	3.62896e+07	4.86292e+07	2.19931e+07	2132	232	16580		475;476;477;2804	41
A4GSN8	APSPGGGSSTIVTLADR	A4GSN8;A4GSN8-3;A4GSN8-2	NUA	159.14	6.53369e+06	9.27309e+06	2.36824e+06	204	232	1667		475;476;477;2804	13
A4GSN8	SPEKEEVQPETLATPTQSPSR	A4GSN8;A4GSN8-3;A4GSN8-2	NUA	196.86	1.44446e+07	7.13942e+07	2.75525e+07	2578	232	21076		478;479;480;2805;2806;2807	49
A6QR87	TSSSGALPGIDGVESR	A6QR87	At5g20670	67.519	150229	178652	261943	3002	233	24517		481;2808	2
A8MQK8	KKDEPAEESDGDLGFGLFD	A8MQK8;Q8LCW9;Q8LEQ0	At1g01100;RPP1A;RPP1C	124.98	150229	9.37893e+06	1.10504e+08	1431	237	11769		484	39
A8MQK8	KDEPAEESDGDLGFGLFD	A8MQK8;Q8LCW9;Q8LEQ0;O23095	At1g01100;RPP1A;RPP1C;RPP1B	144.17	1.73857e+07	6.16373e+07	1.47838e+08	1368	237	10736		484	45
A8MQY4	VLAESESSAFEDQCGR	A8MQY4;F4K875;F4K873;P42737-2;P42737	CA2;BCA2	133.48	3.0062e+06	178652	261943	3157	240	26131		487	4
A8MR12	AVQEEDELSPEK	A8MR12;Q9LT08	At5g23540;RPN11	122.46	1.74302e+06	178652	1.16192e+06	313	241	2984		488	6
A8MR61	EIDEHLLAEEEEVKTPETPSLVGK	A8MR61;Q9SSK9;F4I6Y3	MLP28	141.83	9.76244e+06	178652	2.38699e+07	714	243	5625		2811	22
A8MR62	SGLSTDEIPNQPAERPK	A8MR62;Q94C21	At1g11480	86.378	3.43123e+06	178652	1.94636e+06	2403	244	19632		489	3
A8MR97	STEGSSHASSEISGSSPQEK	A8MR97;Q76E23-2;Q76E23	EIF4G	106.42	1.98487e+06	6.20972e+06	261943	2743	245	22274		492;493	11
A8MR97	RGSSDEVSDNCINTEK	A8MR97;Q76E23-2;Q76E23	EIF4G	96.55	1.61031e+06	1.76163e+06	1.45302e+06	2165	245	16699		491	2
A8MR97	QVLQGPSATVNSPR	A8MR97;Q76E23-2;Q76E23	EIF4G	141.55	4.03787e+06	178652	261943	2117	245	16447		490	4
A8MRC4	ISGVSAEGSGVIVEGSAPITEEAVATPPAADSK	A8MRC4;P48006	At1g30230	118.67	7.61438e+06	178652	6.49194e+06	1300	246	10088		2813;2814	13
A8MRC4	DAAADEEDDDDVDLFGEETEEEKK	A8MRC4;P48006	At1g30230	147.17	1.61628e+07	3.77804e+06	1.27216e+07	335	246	3130		2812	17
B3H4F6	LDAARPTTPRPPSPLADAPR	B3H4F6;Q8LPG9	IQD14	57.936	150229	1.3292e+07	9.48639e+06	1571	253	12847		2815;2816	1
B3H4F6	AEPPTLDTPRPPSPR	B3H4F6;Q8LPG9	IQD14	101.78	1.69514e+07	7.3712e+06	1.81273e+07	91	253	724		500	5
B3H4F6	SLSPKPFDR	B3H4F6;Q8LPG9	IQD14	98.629	2.22044e+07	3.6125e+07	3.3483e+07	2527	253	20671		507	3
B3H4F6	GSLVMSNSSSHR	B3H4F6;Q8LPG9	IQD14	67.519	150229	930781	497015	1101	253	8155		505	1
B3H4F6	GASPQAISSKPPSPR	B3H4F6;Q8LPG9	IQD14	128.99	7.89376e+06	1.24858e+07	8.74493e+06	985	253	7449		501;502;503	14
B3H4F6	PTTPKPPSPR	B3H4F6;Q8LPG9	IQD14	97.69	1.00786e+06	1.20185e+06	1.40216e+06	2035	253	15829		506;2817	2
B3H4F6	TLSPKPPSPR	B3H4F6;Q8LPG9	IQD14	116.58	1.10425e+07	2.23295e+07	1.62909e+07	2918	253	23865		508;509	14
B3H4F6	GPGSPGGVVLEK	B3H4F6;Q8LPG9	IQD14	143.55	1.45125e+07	2.97778e+07	261943	1071	253	7997		504	13
B3H4F6	LDAPRPTTPKPPSPR	B3H4F6;Q8LPG9	IQD14	84.159	2.33302e+07	2.75484e+07	2.61493e+07	1572	253	12851		506;2817	7
B3H4G6	SSNMVEESDAEAENEEK	B3H4G6;Q9STX1;Q9STX1-2	ACBP3	67.995	150229	178652	1.68009e+06	2699	254	21975		510	2
B3H4N7	KKEESEEEEGDFGFDLFG	B3H4N7;Q9LVC9;Q9SVZ6	At5g57290;RPP3B;RPP3A	176.17	150229	178652	2.07794e+07	1435	255	11827		511	35
B3H4N7	KEESEEEEGDFGFDLFG	B3H4N7;Q9LVC9;Q9SVZ6	At5g57290;RPP3B;RPP3A	215.15	150229	1.28063e+06	261943	1396	255	11289		511	7
B3H5T3	SSSARGDNPELDTSDTATTSGSK	B3H5T3;Q8RW94	At1g80210	96.312	2.96353e+06	1.82483e+06	2.51034e+06	2707	261	22012		514;515;516	8
B3H653	EATNLIPSPR	B3H653;Q5M750	At1g28280;VQ4	85.973	150229	4.70545e+06	261943	618	262	4995		517	3
B3H653	SGSSNQSPNELAAEEK	B3H653;Q5M750	At1g28280;VQ4	81.346	1.88086e+06	2.1361e+06	957244	2420	262	19829		518	3
B3H688	KDEDVRASDDESETHAPAK	B3H688;A0A1P8BFY1;O65154	KIWI	74	1.44255e+07	3.92667e+06	261943	1366	218	10686		448	8
B3H688	VAKPADDSDQSDDIVVCNISK	B3H688;A0A1P8BFY1;O65154	KIWI	63.932	1.14095e+07	178652	7.7035e+06	3059	218	25073		449	2
B3H688	DEDVRASDDESETHAPAK	B3H688;A0A1P8BFY1;O65154	KIWI	171.29	6.29837e+06	4.42555e+06	261943	386	218	3408		448	9
B3H6J5	GKEVARDSDDSEAEYENR	B3H6J5	At3g49601	89.803	2.81469e+06	3.99185e+06	1.44283e+06	1041	264	7735		521;522	1
B3H6J5	RHDSDVSEPESEDNKQPLR	B3H6J5	At3g49601	62.193	2.9947e+06	3.00382e+06	261943	2166	264	16702		523;524;525	3
B3H6J5	AARDSDDSEIEYQNKK	B3H6J5	At3g49601	82.367	150229	1.13571e+06	395358	21	264	149		519;520;3404	3
B3H6J5	EVARDSDDSEAEYENR	B3H6J5	At3g49601	136.34	955862	1.42552e+06	261943	888	264	6647		521;522	6
B3H6J5	HDSDVSEPESEDNKQPLR	B3H6J5	At3g49601	82.367	1.46897e+06	2.48194e+06	1.02801e+06	1143	264	8422		523;524;525	5
B3H6J5	AARDSDDSEIEYQNK	B3H6J5	At3g49601	119.48	4.70235e+06	1.17369e+07	6.31413e+06	20	264	138		519;520;3404	14
B3H6U2	WPESGEEVEISPK	B3H6U2;F4J622;Q9CAV6	WNK1	119.21	150229	178652	261943	3262	265	27033		526	3
B3H6W7	GSPNNYFR	B3H6W7;Q9S7P8	SP1L3	91.265	1.03631e+07	1.42274e+07	1.12718e+07	1103	266	8186		527	11
B3H7G1	KSVDKFEVK	B3H7G1;Q9SR67	At3g10020;T22K18.16	148.13	8.55412e+06	2.40884e+07	8.29299e+06	1513	268	12348		529	8
B3H7G1	TRNPETIKSVER	B3H7G1;Q9SR67	At3g10020;T22K18.16	72.797	1.05847e+06	1.05063e+06	261943	2967	268	24304		530	5
B3H7G1	SVDKFEVK	B3H7G1;Q9SR67	At3g10020;T22K18.16	146.11	1.15435e+08	2.42986e+08	1.83527e+08	2776	268	22566		529	32
B3H7G1	NPETIKSVER	B3H7G1;Q9SR67	At3g10020;T22K18.16	131.06	1.16768e+06	2.40443e+06	1.70326e+06	1930	268	15107		530	2
B3H7G1	HPSDGIPLR	B3H7G1;Q9SR67	At3g10020;T22K18.16	74.841	2.5129e+06	5.42363e+06	3.85649e+06	1164	268	8553		528	7
B3H7I9	SSSWSFDEK	B3H7I9;Q940D1;F4I5A3	At1g64110	96.171	150229	178652	261943	2732	269;339	22164		533	1
B6EUA7	DYNSDDDEEEDDESKKQPEVTIR	B6EUA7;B3H5R1;F4K087	At5g48240	113.49	8.64047e+06	8.68786e+06	3.43139e+06	586	259	4804		513;3403	15
B6EUA9-2	EESDGETAMDVSEGHKDEK	B6EUA9-2;B6EUA9	PRP40A	103.71	4.14607e+06	413317	261943	660	271	5310	48	535	5
B6EUA9-2	REESDGETAMDVSEGHKDEK	B6EUA9-2;B6EUA9	PRP40A	123.03	1.55202e+06	559480	1.13614e+06	2147	271	16640	48	535	4
B9DFG6	ENPSSPSSSGILGSIFPPPSK	B9DFG6;Q9LZM9	At5g02020;T7H20_70	89.648	150229	178652	261943	788	273	6092		538;539	3
B9DFV2-2	ILEAGNDSTENVGSVGHIPDLESAR	B9DFV2-2;B9DFV2-3;B9DFV2;A0A1P8BBL5;A0A1P8BBL6;A0A1P8BBL8	At5g47430	60.765	5.23076e+06	3.49433e+06	261943	1266	189	9772		387;2793	4
B9DFV2-2	SPPVVVSDVSEDKLR	B9DFV2-2;B9DFV2-3;B9DFV2;A0A1P8BBL5	At5g47430	113.28	5.4382e+06	1.49655e+07	7.8002e+06	2597	189	21303		390	9
B9DFV2-2	KRSEPPSSEPPVPATK	B9DFV2-2;B9DFV2-3;B9DFV2;A0A1P8BBL5	At5g47430	58.93	1.34553e+06	1.14138e+06	1.36762e+06	1495	189	12208		389	2
B9DFV2-2	ALSPTTSVASK	B9DFV2-2;B9DFV2-3;B9DFV2;A0A1P8BBL5;A0A1P8BBL6;A0A1P8BBL8	At5g47430	62.338	150229	383743	261943	169	189	1407		384;385;2792	2
B9DFV2-2	ASAEVNVEKPVDACESTQGSVIVK	B9DFV2-2;B9DFV2-3;B9DFV2;A0A1P8BBL5;A0A1P8BBL6;A0A1P8BBL8	At5g47430	66.432	150229	178652	261943	233	189	2083		386	1
B9DFV2-2	ALSPTTSVASKGEK	B9DFV2-2;B9DFV2-3;B9DFV2;A0A1P8BBL5;A0A1P8BBL6;A0A1P8BBL8	At5g47430	82.578	3.96034e+06	8.55111e+06	5.0487e+06	170	189	1408		384;385;2792	3
B9DFV2-2	KPVLSNNNDASTLK	B9DFV2-2;B9DFV2-3;B9DFV2;A0A1P8BBL5;A0A1P8BBL6;A0A1P8BBL8	At5g47430	142.95	7.98837e+06	6.57871e+06	9.90379e+06	1485	189	12151		388	13
B9DFV2-2	SPPVVVSDVSEDK	B9DFV2-2;B9DFV2-3;B9DFV2;A0A1P8BBL5	At5g47430	153	1.01155e+07	2.51255e+07	1.24984e+07	2596	189	21287		390	18
B9DGG8-5	KITTQPINIR	B9DGG8-5;B9DGG8-2;B9DGG8-4;B9DGG8;B9DGG8-3	DYL1	147.3	2.12926e+07	1.70879e+07	1.61879e+07	1429	277	11743		2819;2820	4
B9DGG8-5	SLTMPAAVSPGTPTTPTTPTTPR	B9DGG8-5;B9DGG8-2;B9DGG8-4;B9DGG8;B9DGG8-3	DYL1	102.16	1.82219e+07	1.14217e+07	5.4065e+06	2534	277	20721	49	543;2821;2822;2823;2824;2825;2826;2827	27
B9DGG8-5	ITTQPINIR	B9DGG8-5;B9DGG8-2;B9DGG8-4;B9DGG8;B9DGG8-3	DYL1	96.665	9.5802e+06	9.21537e+06	261943	1321	277	10305		2819;2820	8
B9DHK3	PLPQGLPMASAISSGGSGGGSDSPR	B9DHK3	At5g14540	129.57	3.49829e+07	3.95286e+07	1.40954e+07	2024	280	15773	51	544;545;546;547;548	36
B9DHK3	SYGSMDSLEPSK	B9DHK3	At5g14540	155.88	3.97495e+07	9.71152e+07	5.49906e+07	2808	280	22781	52	549;550;551	42
C0LGN2	LDEEENTHISTR	C0LGN2;C0LGG9-2;C0LGG9	LRR-RLK	103.14	810838	178652	1.60756e+06	1574	282	12858		552	4
C0Z2J1	LHTVPEVAEEEGDKDEYHDASDKQ	C0Z2J1	At1g11360	131.86	1.84035e+07	1.0148e+07	4.57821e+06	1621	283	13136		558	15
C0Z2J1	SDRKSPTVVTVQPSSPR	C0Z2J1	At1g11360	102.97	3.21059e+06	3.53164e+06	4.02542e+06	2311	283	18466		555;556;557;559;2830	6
C0Z2J1	KSPTVVTVQPSSPR	C0Z2J1	At1g11360	273.54	1.63971e+08	1.48469e+08	1.4202e+08	1510	283	12244		555;556;557;2830	62
C0Z2J1	SPTVVTVQPSSPR	C0Z2J1	At1g11360	259.27	8.4938e+07	9.75888e+07	8.02104e+07	2617	283	21476		555;556;557;2830	32
C0Z2J1	SGDSGGENLMDSDK	C0Z2J1	At1g11360	165.64	5.3274e+06	7.33069e+06	261943	2390	283	19495		553;554	10
C0Z2P1	CVSLNNLSDYEQTAETPK	C0Z2P1;Q9S7N6	At1g74840;F9E10.31	97.095	150229	178652	261943	333	284	3085		560	6
C0Z2R6	IPEPSVHSEEEVFEDGEEIDGGVR	C0Z2R6;Q93Z30	At4g18950	77.53	150229	178652	261943	1280	285	9967		561;562	7
F4HP45	ISNSAPVTPPVSSPTSR	F4HP45;Q9LN63	BES1;BZR2	108.17	150229	3.18123e+06	3.31396e+06	1302	294	10111		567;568;569	5
F4HPG4	STDDLSGFR	F4HPG4;A0A1P8ATG6;B3H4M3;Q8VYZ1	At1g33050	126.31	150229	7.01166e+06	261943	2741	83	22265		176	2
F4HPS0	EFSSNANFSPLAR	F4HPS0;F4HPS1;F4HPR9	ATMAP4K ALPHA1	110.92	4.0566e+06	178652	2.24036e+06	686	297	5469		570;571	7
F4HPS0	SSSASEDSISNLAEAK	F4HPS0;F4HPS1;F4HPR9	ATMAP4K ALPHA1	118.19	150229	3.42306e+06	261943	2708	297	22017		572;573;574	4
F4HQ87	DSLAGGSSEGDFEYSR	F4HQ87;F4HQ88	At1g73450;At1g73460	114.31	150229	3.53743e+06	261943	536	298	4450		575;576;577	4
F4HQI8	IVMVSVPTSPESDYAR	F4HQI8	At1g01130	101.72	150229	2.36118e+06	261943	1334	300	10430	58	579;580;2832	7
F4HQS1	VRDESFDEAVLDSPEVK	F4HQS1;F4HQS0;Q9FX61	At1g13360;T6J4.11	123.4	8.44046e+06	1.23083e+07	261943	3189	301	26344		581	10
F4HQS1	DESFDEAVLDSPEVK	F4HQS1;F4HQS0;Q9FX61	At1g13360;T6J4.11	88.311	150229	178652	261943	393	301	3434		581	2
F4HRE0	TDSEVTSLAASSPARSPR	F4HRE0;Q9C636	At1g45688;F2G19.25	83.894	6.147e+06	1.56732e+07	4.17797e+06	2843	304	23181		584;585	2
F4HRQ9	MSFDDSILTSQGSDK	F4HRQ9;F4HRR0	At1g61100;CSL1	93.909	150229	178652	261943	1815	305	14287	59	586	4
F4HRS2-3	TESVAEEEPDLPGR	F4HRS2-3;F4HRS2-2;F4HRS2	SWEETIE	115.91	150229	6.18977e+06	261943	2864	306	23498		587	5
F4HRT5	AESETGTKEVEVTNVNSDGDQSDINSK	F4HRT5	CRWN1	69.152	150229	178652	261943	92	307	730		588;589;590;591;2833;2834;2835	3
F4HRT5	TRSVKDVVDDAK	F4HRT5	CRWN1	165.89	5.75346e+06	8.36836e+06	5.00173e+06	2971	307	24332		597;2839	10
F4HRT5	ALYGESINLYEPNDSTENVDDSTK	F4HRT5	CRWN1	58.516	6.06185e+06	5.96744e+06	3.75051e+06	176	307	1458		592;2836	8
F4HRT5	TCTTEQDGNESDGKSDSVTGGAHQR	F4HRT5	CRWN1	103.31	6.34447e+06	9.80091e+06	261943	2836	307	23093		598;2837;2838	17
F4HRT5	SVKDVVDDAK	F4HRT5	CRWN1	133.98	2.88098e+07	6.55891e+07	3.5125e+07	2787	307	22658		597	21
F4HRT5	RVTGEPALSK	F4HRT5	CRWN1	85.973	3.99768e+06	4.5052e+06	2.57566e+06	2247	307	17413		596	4
F4HRT5	AQEVAADSLSNLDVDGQSR	F4HRT5	CRWN1	245.67	4.00396e+07	6.90963e+07	3.89181e+07	212	307	1729		593;594	62
F4HRT5	EVEVTNVNSDGDQSDINSK	F4HRT5	CRWN1	229.02	2.80549e+07	2.93636e+07	2.18273e+07	894	307	6677		589;590;591;2835	38
F4HRT5	RTDESEAMSEDVNK	F4HRT5	CRWN1	120.21	6.19075e+06	9.6369e+06	4.73372e+06	2231	307	17261		595	17
F4HRT5	VASEQQGEVVGQR	F4HRT5	CRWN1	110.8	150229	178652	261943	3063	307	25093		599	5
F4HS98	TAGETSEEDGLKTDASSVEPPTLSSTVQSEAYHTK	F4HS98;A0A1P8AR50;F4HS99	At1g01320	90.323	3.47968e+06	1.09092e+07	261943	2824	73	22993		148;149;150;2748;2749	16
F4HST2	TQISEPESFVAK	F4HST2;P42759	ERD10	65.495	150229	4.16971e+06	261943	2956	308	24263		600	1
F4HSX9	NLCELQSSNQSPSR	F4HSX9;A0A1P8ARZ2	At1g27500	162.76	2.39626e+06	2.49123e+06	261943	1894	77	14759		160;161	7
F4HTH9	FEQALLPESPTDEAK	F4HTH9;F4HTH8;A0A1P8AV57	At1g61210	66.246	150229	2.74966e+06	261943	934	310	7048		601	2
F4HV67	SVVELTNGSSEDGR	F4HV67;Q9SYG4	UBP1A	68.83	150229	178652	1.68577e+06	2800	314	22743		606	2
F4HV96	VHACVGGTSVR	F4HV96;P41377;A8MRZ7;A0A1I9LSZ7;F4JEL5;F4JEL4;P41376	EIF4A-2;TIF4A-2;EIF4A1;TIF4A-1	130.69	4.19597e+07	1.43949e+07	1.27046e+08	3131	315;433	25900		2842	38
F4HV96	AGSAPEGTQFDTR	F4HV96;P41377	EIF4A-2;TIF4A-2	110.38	150229	178652	261943	120	315	937		607	3
F4HVJ2	EIITLDPSSPK	F4HVJ2;Q8LAY5;F4HVJ1;F4HVJ0	At1g67950	143.31	150229	2.44433e+06	4.33408e+06	723	316	5666		608	3
F4HVZ5	KRSFEEEEEDNDVNK	F4HVZ5	At1g02330	172.99	530664	854760	261943	1496	317	12213		609	5
F4HW26	QLSIDQFENEGR	F4HW26;Q9SJF0;F4IFQ0;Q9SHS7-2;Q9SHS7	BSL2;BSL3	163.71	6.67084e+06	2.87377e+06	4.61492e+06	2081	318	16215		611	10
F4HWC3	NNVEEPEVEIESDSETDVEGHQGDKIEAQEK	F4HWC3	At1g20970	94.019	2.77939e+07	8.12044e+06	3.50599e+06	1927	319	14979		612;613;2843	20
F4HWC3	NNVEEPEVEIESDSETDVEGHQGDK	F4HWC3	At1g20970	99.871	150229	6.50561e+06	261943	1926	319	14975		612;613;2843	14
F4HWC3	SELESTDDGPEEVVEIPK	F4HWC3	At1g20970	100.22	5.79733e+06	9.05776e+06	3.42941e+06	2341	319	18854		614;2844	6
F4HXD1	RVSSFEALQPATR	F4HXD1;Q9C9P3	At1g74910;F9E10.24	102.63	1.82524e+07	178652	1.64883e+07	2246	320	17405		615;616	11
F4HXD1	VSSFEALQPATR	F4HXD1;Q9C9P3	At1g74910;F9E10.24	184.87	7.46898e+07	1.52392e+07	1.22908e+08	3206	320	26473		615;616	23
F4HXQ7	SVSFNHLPDVGYTELK	F4HXQ7	MYOB1	108.25	3.4553e+06	1.82788e+06	3.67216e+06	2794	321	22730		621;622	5
F4HXQ7	ALLTQISASR	F4HXQ7	MYOB1	124.39	3.16697e+06	3.81915e+06	5.28276e+06	163	321	1317		617;618	4
F4HXQ7	IHSDTESEAVFSDTEPK	F4HXQ7	MYOB1	89.669	2.43404e+06	1.14447e+07	261943	1251	321	9647		619;620;2845;2846	7
F4HY56	NCSTSQQDMPSPIESAHHGDR	F4HY56	HB-1	56.708	545128	638394	261943	1841	323	14462	63	625	4
F4HZK3	AVVDSDLSDEEVGTVK	F4HZK3;Q8H1F3	At1g15280	156.72	1.88328e+07	4.2786e+07	1.57425e+07	318	324	3036		628;629	20
F4HZK3	ATSEAEYESDPEELNR	F4HZK3;Q8H1F3	At1g15280	225.21	5.13133e+06	1.5961e+07	2.60349e+06	290	324	2758		626;627	25
F4HZU8	PEQSLVKK	F4HZU8;A0A1P8AP52	At1g29020	120.65	322913	178652	261943	2016	56	15728		114	1
F4HZY9	AVGSHCSLSEMDDLDLTR	F4HZY9;Q9LQF2	CINV1	140.27	2.22869e+07	2.02478e+07	2.11306e+07	309	326	2948	64	633;634;635	36
F4HZY9	SMSELSTGYSR	F4HZY9;Q9LQF2	CINV1	126.71	2.5289e+06	5.77541e+06	2.45488e+06	2545	326	20856	65	636	4
F4I0I6	IGNSDVEEEKESNAAK	F4I0I6	At1g69030	133.48	4.05051e+06	1.29774e+06	4.18824e+06	1242	328	9585		637	6
F4I0J1	SMYNLSDGEEDVYEDGALGGSSVK	F4I0J1;A0A1P8AQC4	At1g69070	54.683	150229	178652	261943	2548	65	20861	12	136	2
F4I0J1	DDFDSGLLSDEDLQDDDLEASASK	F4I0J1;A0A1P8AQC4	At1g69070	139.58	150229	1.39667e+06	261943	369	65	3312		134;135	12
F4I0K2	AAAASSDVEEVKTEK	F4I0K2	FLN2	115.24	4.67486e+06	6.83531e+06	2.51251e+06	3	329	6		638;639	5
F4I133	LSSPTGEAEEMEK	F4I133;Q8L7S0	At1g09730;ULP2B	121.56	1.1553e+07	2.41158e+07	2.69151e+06	1708	330	13551		642;643	10
F4I133	FTNPSPCNSPVLQR	F4I133;Q8L7S0	At1g09730;ULP2B	84.874	150229	178652	261943	962	330	7289		640;641;2848	5
F4I1B4	TDQAILSNSSDLGR	F4I1B4;Q9LME4-2;Q9LME4	PAPP2C	118.05	8.34903e+06	2.43351e+06	8.31806e+06	2842	331	23173		644;2849	10
F4I2F0	GDPSSPHVPEESVK	F4I2F0;Q0WNR6	At1g76510;ARID5	85.813	150229	2.93468e+06	261943	993	333	7499		646;647	2
F4I2J8-2	LEQLSEGEDDVEVNPGLTR	F4I2J8-2;F4I2J8	CTN	106.29	7.90583e+06	178652	261943	1591	334	12928		648	7
F4I3P9	IGEEGNEEEGDVTDDVDELDEEEVVDLDEIDK	F4I3P9	MURE	48.947	150229	962411	261943	1234	335	9558		2851	1
F4I420	GIDTSVQGEDEVEPK	F4I420	At1g76810	98.156	150229	7.9642e+06	261943	1031	336	7697		651;2852	10
F4I420	SWGTVDLNLK	F4I420	At1g76810	99.752	4.25141e+06	4.10971e+06	261943	2802	336	22749		652	6
F4I420	GGGSVSFALLDDEDEKEDNESDGDKDDEPVISFTGK	F4I420	At1g76810	47.13	150229	178652	261943	1015	336	7601		650	2
F4I6B4	SSEPESPHGTKETEVAAEADTK	F4I6B4;F4I6B3;F4I6B2	At1g30470	69.081	358261	178652	505561	2681	341	21824		656	1
F4I6B4	TPGVPGDETTEKLPDESGVEPTENSPK	F4I6B4;F4I6B3;F4I6B2	At1g30470	84.041	150229	1.9794e+07	7.06565e+06	2941	341	24093		655;2854	9
F4I6B4	LPDESGVEPTENSPK	F4I6B4;F4I6B3;F4I6B2	At1g30470	127.75	2.28584e+06	4.13347e+06	261943	1658	341	13327		655;2854	7
F4I6Z9	AENFSQSSPIDEK	F4I6Z9;Q2LAE1;Q2LAE1-2	EFS;ASHH2	84.817	1.57101e+06	178652	261943	89	343	718		658;659	2
F4I893-2	ALLEGGSDDEGASTEAQGR	F4I893-2;A0A1P8AT97;F4I893	ILA	191.37	150229	3.88738e+06	261943	161	81	1299		172	8
F4I8B9	SEVSPERETELDSVEEEVDSK	F4I8B9		168.17	1.33087e+08	1.52219e+08	8.03663e+07	2357	344	18968		660;661;662;2856	60
F4I8B9	ETELDSVEEEVDSK	F4I8B9		160.46	8.65698e+06	1.39825e+07	7.20597e+06	865	344	6469		660;2856	15
F4I9A2	APSTSEISEIEDK	F4I9A2;F4I9A1	At1g24460	76.228	150229	178652	261943	208	348	1682		666	1
F4I9J7	ANIESEAVDFEPEEDDLMDEEGTAIDGADVSPR	F4I9J7	Y14	104.39	3.08931e+06	2.99499e+06	261943	185	349	1521	67	667	13
F4I9M3	GSESPGVDGNTNALDYTTK	F4I9M3;A0A1P8AUA0;Q38821-2;Q38821	B ALPHA;PP2AB1	111.01	150229	178652	261943	1095	88	8123		185;186	6
F4IA60	TTAWVTSPK	F4IA60	At1g78230	75.652	150229	178652	261943	3010	353	24553		673	1
F4IDB2	ISTELATPDSPK	F4IDB2	At1g72390	122.97	150229	178652	261943	1308	356	10130		675	4
F4IDB2	TPMSPQQVNQR	F4IDB2	At1g72390	117.89	1.7787e+06	1.28813e+06	261943	2942	356	24094		676;2858	3
F4IDB3	RLSLGGGSADFSK	F4IDB3;F4IDB4	At1g72410	70.134	150229	178652	261943	2182	357	16785		678	2
F4IDB3	RLSSDVSSSEKPILR	F4IDB3;F4IDB4	At1g72410	151.28	150229	178652	261943	2183	357	16788		679;680;681	3
F4IDB3	SQSAHIEASFK	F4IDB3;F4IDB4	At1g72410	130.19	2.82917e+06	3.46448e+06	3.5494e+06	2637	357	21551		683;684	9
F4IDB3	LSSDVSSSEKPILR	F4IDB3;F4IDB4	At1g72410	123.1	1.30159e+07	1.43159e+07	1.02874e+07	1703	357	13535		679;680;681	8
F4IDB3	YQSEEDEDISEQKPR	F4IDB3;F4IDB4	At1g72410	132.65	3.4066e+06	2.9158e+06	4.88726e+06	3312	357	27262		677;3413	11
F4IDB3	KYQSEEDEDISEQKPR	F4IDB3;F4IDB4	At1g72410	126.04	6.86069e+06	5.72561e+06	4.20304e+06	1542	357	12589		677;3413	8
F4IDB3	LSLGGGSADFSK	F4IDB3;F4IDB4	At1g72410	80.905	5.63066e+06	7.66785e+06	6.81876e+06	1697	357	13524		678	2
F4IDB3	NLSDLSLTDDSK	F4IDB3;F4IDB4	At1g72410	170.95	9.97451e+06	1.31189e+07	8.86315e+06	1904	357	14819		682	14
F4IDJ0	VIPPPLLPPDVAEEDIEFSDEDLK	F4IDJ0	At1g79150	92.363	150229	178652	261943	3145	359	26087		686	8
F4IEC7	SDGVDGGESFKR	F4IEC7;Q9LPI5	CID11	82.543	150229	1.17377e+06	628097	2303	360	18424		687	1
F4IEU4	ADQLTDEQISEFK	F4IEU4;F4K8M3;F4K8M2;P0DH96;P0DH95	CAM4;CAM1	124.39	5.06135e+06	6.49663e+06	2.88412e+06	47	361	348		2859	11
F4IFD0	LQEEFDGEEPTESYDVK	F4IFD0	At2g04865	89.866	3.33351e+06	7.15222e+06	3.84445e+06	1677	362	13436		688;2860	7
F4IFM1	SASKSNPSSPPHLAEGR	F4IFM1;F4IFL9;Q7X8U5;F4IFM0;A0A1P8B1V4;A0A1P8B1V0	At2g20950	93.115	5.55033e+06	6.40983e+06	5.85607e+06	2274	133	17654		256;257;258;259;260	10
F4IFM1	GVSGSSTPVHYK	F4IFM1;F4IFL9;Q7X8U5;F4IFM0;A0A1P8B1V4;A0A1P8B1Z7;A0A1P8B1U9;A0A1P8B1X2	At2g20950	145.14	1.70847e+06	2.28092e+06	1.63269e+06	1124	133	8293		255	8
F4IFM1	SNPSSPPHLAEGR	F4IFM1;F4IFL9;Q7X8U5;F4IFM0;A0A1P8B1V4;A0A1P8B1V0	At2g20950	120.6	5.41953e+06	6.37602e+06	2.00511e+06	2558	133	20900		258;259;260	17
F4IG73-2	AANESQGDLQEPGSFSNSDHGR	F4IG73-2;F4IG73	At2g45540	86.32	1.86182e+06	5.27652e+06	1.62681e+06	14	363	105		689;690	4
F4IGJ9	SISGEDTSDWSNLVK	F4IGJ9;Q9SIG8;B3H7M2	At2g21230;BZIP30	118.52	150229	1.31186e+06	1.41743e+06	2452	270	20176		534	5
F4IHI1	ETENVESEDDDIMEVENPMMVSK	F4IHI1;Q9SJT1-2;Q9SJT1	SAE2	64.583	2.51823e+06	178652	261943	867	364	6503	69;70	691;2861	6
F4IHK9	SITVNEAQSR	F4IHK9;Q03250	CCR2;RBG7	84.821	150229	178652	261943	2460	365	20246		692	2
F4IHU8	KADSDEEAEFDVEGR	F4IHU8	At2g34357	169.58	6.77688e+06	1.64498e+07	5.08363e+06	1341	366	10466		693	11
F4IJ46	MKDTDSEEELKEAFR	F4IJ46;F4IVN6;A0A1I9LPJ2;Q682T9;Q03509;P59220;P0DH98;P0DH97;A0A1P8ANC4;A0A1I9LPJ1;A0A1P8BAP4;F4IEU4;F4K8M3;F4K8M2;P0DH96;P0DH95	CAM2;CAM5;CAM6;CAM7;CAM3;CAM4;CAM1	233.28	1.8707e+08	1.03508e+08	6.07652e+07	1787	20;361	14092	4	35;2730	88
F4IJ46	DTDSEEELKEAFR	F4IJ46;F4IVN6;A0A1I9LPJ2;Q682T9;Q03509;P59220;P0DH98;P0DH97;A0A1P8ANC4;A0A1I9LPJ1;A0A1P8BAP4;F4IEU4;F4K8M3;F4K8M2;P0DH96;P0DH95	CAM2;CAM5;CAM6;CAM7;CAM3;CAM4;CAM1	290.51	1.51284e+08	1.91514e+08	1.15604e+08	556	20;361	4589		35;2730	89
F4IJ46	ADQLTDDQISEFK	F4IJ46;F4IVN6;A0A1I9LPJ2;Q682T9;Q03509;P59220;P0DH98;P0DH97	CAM2;CAM5;CAM6;CAM7;CAM3	145.91	1.36058e+07	1.52727e+07	8.85861e+06	46	20	330		2729	13
F4IJK1	LIDEFALSGSK	F4IJK1	NET2D	76.073	150229	178652	3.04911e+06	1622	371	13148		698;699	2
F4IJK1	SDLDLQHSDSR	F4IJK1	NET2D	85.536	150229	178652	980906	2305	371	18439		700	1
F4IMJ8	SQDVENENQDESLGR	F4IMJ8	At2g23520	79.885	150229	178652	261943	2626	376	21510		709	1
F4INH0	HSEENQSPHHHANNVMEQDQAAEER	F4INH0;Q940Y3	At2g17410;ARID3	68.406	4.81683e+06	404682	261943	1170	377	8591	73	711	11
F4INH0	LSEDTGSPHHHADILMVQEK	F4INH0;Q940Y3	At2g17410;ARID3	90.872	2.95889e+07	1.49823e+07	1.11226e+07	1686	377	13479	74	712;2864	19
F4INH0	SFLLDDASDGNESGTEEDQSAFMK	F4INH0;Q940Y3	At2g17410;ARID3	71.927	150229	178652	3.82945e+06	2375	377	19152	75	713;714;2865	8
F4INH0	EIISPGEHK	F4INH0;Q940Y3	At2g17410;ARID3	97.597	1.39246e+06	2.88945e+06	2.4164e+06	720	377	5652		710	2
F4INW2	SIEEENVPTTVDSGAADTTVKSPEK	F4INW2;P26569	At2g30620	133.56	1.4616e+07	1.12409e+07	4.38993e+06	2441	379	20027		717;718;719;2866;2867;2868;2869	28
F4INW2	SIEEENVPTTVDSGAADTTVK	F4INW2;P26569	At2g30620	141.18	6.04471e+07	9.754e+07	5.47103e+07	2440	379	20000		717;718;2866;2867;2868;2869	69
F4IP39	YTDDLILSESLGGLSR	F4IP39;Q8LJT8-2;Q8LJT8	TKI1	69.878	1.28267e+06	9.49314e+06	2.21727e+07	3320	380	27331		720;721;722;2870;3415	2
F4IP55	DNLTLWTSDISEEGGDDAHK	F4IP55;Q96299	GRF9	95.205	8.48364e+06	178652	2.95241e+06	494	381	4069		723	5
F4IPB2	ISSPSLTMSSSFR	F4IPB2;Q9ZUA3	MAP70-3;MAP70.3	91.307	2.27466e+06	2.31367e+06	261943	1307	382	10126		724	2
F4IQT9	SPAPPCGGLPPPSPSGR	F4IQT9;Q04088	At2g31370;POSF21	139.88	5.12104e+06	6.54171e+06	3.02977e+06	2568	383	20999		725;726	10
F4IRX7	ESEKIEMTSPVVTK	F4IRX7	SOUL-1	136.14	150229	599927	978696	824	384	6228	76	727;2871	3
F4IRX7	IEMTSPVVTK	F4IRX7	SOUL-1	110.93	150229	965883	261943	1224	384	9523	76	727;2871	6
F4ITF9	LFDDVSTSPPASYHEPDPHAK	F4ITF9	At2g19710	72.772	7.80296e+06	8.53527e+06	3.26166e+06	1600	386	12956		735;736;2873	3
F4ITF9	VNHDDSEEEKLPTR	F4ITF9	At2g19710	145.79	2.61602e+07	4.08276e+07	2.50284e+07	3173	386	26189		741	15
F4ITF9	ESFSEDHVSPR	F4ITF9	At2g19710	107.17	3.24208e+06	4.86627e+06	3.38165e+06	831	386	6256		733;734	9
F4ITF9	MPVSASSEDEEEVER	F4ITF9	At2g19710	183.06	3.2838e+06	1.06161e+07	1.54163e+06	1808	386	14231		737;738;739	16
F4ITZ6	ADTPSSPAGDGGESGGSVR	F4ITZ6;F4ITZ4;Q3EBK1;B6EUB6;F4ITZ0;Q9SLG0	NF-YB1;NFYB1	171.56	2.45169e+07	2.66986e+07	2.22694e+07	56	272	453		536;537;2818	39
F4IUA7	DEQEKSEEEESEEEEK	F4IUA7	At2g12875	84.188	9.97197e+06	178652	261943	391	387	3429		742	2
F4IUD7	HSSFELSK	F4IUD7;Q9SL76	At2g20050	83.647	150229	178652	261943	1177	388	8673		743	2
F4IUS3	NSPDPPDSAVTLDSYR	F4IUS3	At2g32910	145.29	5.97696e+06	4.7816e+06	3.311e+06	1963	389	15311		744	15
F4IV99	QNAATFQSSPLNEDVDGTYSER	F4IV99	CHR5	73.405	150229	178652	261943	2085	391	16236		746;2874	3
F4IVU7	AASPPNLSSEK	F4IVU7	At2g33435	99.013	1.96081e+06	1.83534e+06	261943	31	392	247		747	2
F4IVU7	SELGGYSPR	F4IVU7	At2g33435	69.998	150229	178652	261943	2342	392	18856		748	2
F4IVZ7	GLAYDTSDDQQDITR	F4IVZ7;P10896-2;P10896	RCA	177.93	1.53545e+07	6.03186e+06	1.16306e+07	1044	393	7775		749;2875;3416	20
F4IWP7	AGDSTPEELANATQVQGDYLPIVR	F4IWP7;A8MQA1;P41127	BBC1;RPL13B	88.561	150229	178652	2.69763e+06	116	235	917		483;2809	9
F4IZK5	SPNNLLGESQSGNAASSSVPK	F4IZK5	At3g62900	78.418	150229	178652	261943	2587	397	21252		764	4
F4IZM8	MSPSVACVQTVGDR	F4IZM8		75.739	2.59513e+06	178652	261943	1823	398	14346		765	3
F4J061	KNSVDFDFEK	F4J061	IQD5	130.69	8.46268e+06	1.29203e+07	8.14853e+06	1466	399	11985		766	9
F4J0L7	VSSPLQNEGANHNNYGAR	F4J0L7;A0A1I9LPZ1	At3g50370	142.91	7.64423e+06	4.94043e+06	5.27881e+06	3208	22	26495		38;39	19
F4J0L7	NPLSPNSGQANLK	F4J0L7;A0A1I9LPZ1	At3g50370	120.9	6.83529e+06	7.55379e+06	6.96717e+06	1934	22	15122		37	7
F4J1A4	PSVSDDETLSSSTAR	F4J1A4;Q9SF32	IQD1	143.97	2.77552e+06	2.866e+06	261943	2029	401	15808		767	11
F4J3S8	EETSPPSPIASPEEK	F4J3S8;Q9SQX9;F4J3S6	NAC050;F13M14.24	108.31	3.7689e+06	178652	8.63363e+06	669	403	5347		769;2877	6
F4J504	NLAPSSEGGGEPPK	F4J504;O81235	MSD1	91.812	217853	178652	261943	1893	405	14757		772	2
F4J563	ELKDEEARNSPEVNK	F4J563;Q9LRP1	NPSN13	83.106	2.45728e+06	3.80652e+06	261943	766	406	5988		773	4
F4J573	ASQSYDSAGQVKDDVSHK	F4J573	At3g17520	130.87	1.68473e+06	1.42435e+06	1.72069e+06	264	407	2497		774;3417	11
F4J573	NEDINSPNLGETVSEK	F4J573	At3g17520	213.06	4.2027e+06	2.94367e+06	2.89616e+06	1856	407	14581		776;777	16
F4J573	VKESLTDDDAEL	F4J573	At3g17520	128.91	9.48242e+06	1.92564e+07	1.02417e+07	3151	407	26113		775;2878	3
F4J5A9	GSLGSPEKGENGDLKK	F4J5A9;F4J5A7	At3g23900	97.797	2.06773e+06	565145	2.7292e+06	1100	408	8153		778	3
F4J5M9	FDSSFSNFDSQPEK	F4J5M9		84.507	150229	178652	261943	928	409	7005		779;780	3
F4J5M9	SSTLSNEESGLGDSNR	F4J5M9		228.73	8.81318e+06	1.40647e+07	9.35811e+06	2734	409	22201		781;782;783;2879	28
F4J5V3	LLEDSSSPDRLSDATVNTVADSR	F4J5V3;Q8LB17-2;Q8LB17	RBL15	70.315	150229	178652	261943	1642	412	13276		784;785;786;787	5
F4J6F6	HKDSLAAAESPDGMK	F4J6F6	IREH1	85.473	1.04133e+06	671318	811459	1155	413	8512		788	1
F4J6F6	VSNSHLTEESDVLSPR	F4J6F6	IREH1	134.83	8.42649e+06	7.02369e+06	5.26441e+06	3204	413	26421		790	15
F4J6F6	SLSPTLPPSGSR	F4J6F6	IREH1	124.21	3.51943e+06	1.67285e+07	1.2839e+07	2529	413	20679		789	17
F4J6F6	DSLAAAESPDGMK	F4J6F6	IREH1	95.264	150229	178652	261943	535	413	4446		788	2
F4J849	ARPSAESLDELVK	F4J849;Q9LFA3	MDAR1	92.265	4.96383e+06	178652	261943	227	414	2073		791	3
F4J8L3	SNSTPSTPQGGGSHLHTESR	F4J8L3;F4J8L2	At3g12020	90.385	1.92201e+06	1.67757e+06	854521	2565	416	20971		796;797;2880;2881	5
F4J8L3	EALEDSSHEMEIPETSNK	F4J8L3;F4J8L2	At3g12020	97.291	1.57183e+06	3.35255e+06	2.72328e+06	605	416	4939		793	2
F4J8L3	LYQETSIDGHSSPASSSAQSK	F4J8L3;F4J8L2	At3g12020	69.361	2.52382e+06	178652	261943	1738	416	13711		794;795	1
F4J959	GGSSGPNTSSSNNNVEEEDRVGSSSPGSDSK	F4J959;Q9SNB4	PCL1;LUX	56.783	4.30277e+06	178652	2.49119e+06	1027	418	7692		799;800;801	1
F4J9K9	ETEEDVSSPADIIEK	F4J9K9;A0A1I9LR13	At3g05900	82.483	150229	8.61704e+06	3.51033e+06	862	419	6453		805;806	3
F4J9K9	VVPINQDSDTKPKEETEGDAAAPADVIEK	F4J9K9;A0A1I9LR13	At3g05900	65.248	1.17079e+07	5.93759e+06	261943	3240	419	26710		830;2897;2898	7
F4J9K9	LAAEDENIKKDTDTPVAEGK	F4J9K9;A0A1I9LR13	At3g05900	68.406	1.91261e+06	2.98113e+06	1.80237e+06	1543	419	12596		2887;2888	5
F4J9K9	VVPTNQDSDTEPKKETEGDVPSPADVIEK	F4J9K9;A0A1I9LR13	At3g05900	110.27	1.02628e+09	1.01644e+09	5.78443e+08	3243	419	26851		814;829;2892;2895;2896	165
F4J9K9	ASDSHTPTVTTPEKPLENKVSEEAK	F4J9K9	At3g05900	198.03	2.57665e+08	2.62813e+08	1.08094e+08	240	419	2195		802;803;804;2883;2884;2885;2886	122
F4J9K9	HVVEEPSKDEKTSESGSALSPEK	F4J9K9;A0A1I9LR13	At3g05900	98.76	2.42153e+07	3.92088e+07	2.18234e+07	1186	419	8956		820;821;822;823;2893	28
F4J9K9	IVDVSESTDEAEVQQVEPVDVQPVKDAEK	F4J9K9;A0A1I9LR13	At3g05900	117.11	3.28792e+07	5.53327e+07	3.07023e+07	1327	419	10367		827;828;2894	62
F4J9K9	SEETLKETDTESVEKEAAANK	F4J9K9;A0A1I9LR13	At3g05900	131.33	8.77889e+06	1.22408e+07	5.0856e+06	2331	419	18726		807;808;2889;2890;2891	8
F4J9K9	HVVDEPANEEKPSESSAALSPEK	F4J9K9;A0A1I9LR13	At3g05900	186.24	4.26087e+08	5.79018e+08	3.34277e+08	1183	419	8769		815;816;817;818	165
F4J9K9	YVVDEPSKDETTSESGSALCPEK	F4J9K9;A0A1I9LR13	At3g05900	158.52	1.12438e+08	2.67077e+08	1.07477e+08	3326	419	27366		831;832;833;834;2899;2900	32
F4J9K9	KETEGDVPSPADVIEK	F4J9K9;A0A1I9LR13	At3g05900	220.16	4.28392e+07	1.08897e+08	4.39447e+07	1411	419	11530		814;2892	37
F4J9K9	DTDTPVAEGKSEETLKETDTESVEK	F4J9K9;A0A1I9LR13	At3g05900	109.44	1.49487e+07	2.43823e+07	1.22063e+07	558	419	4675		807;808;2887;2888;2889;2890;2891	15
F4J9K9	TSESGSALSPEKVVPTNQDSDTEPK	F4J9K9;A0A1I9LR13	At3g05900	105.51	7.63724e+06	2.11432e+07	8.70684e+06	2988	419	24406		820;821;822;823;829;2893;2895;2896	12
F4J9K9	SEETLKETDTESVEK	F4J9K9;A0A1I9LR13	At3g05900	265.77	5.40029e+07	8.08892e+07	4.85944e+07	2330	419	18676		807;808;2889;2890;2891	67
F4J9K9	ETDTESVEKEAAANKQEEPITEK	F4J9K9;A0A1I9LR13	At3g05900	107.49	5.08174e+06	7.53536e+06	2.32719e+06	861	419	6442		808;2890;2891	9
F4J9K9	EIISSDSADVVNDKPASDSNPVVTK	F4J9K9;A0A1I9LR13	At3g05900	95.996	7.09308e+06	1.30108e+07	261943	721	419	5663		810;811;812;813	11
F4J9K9	KETEEDVSSPADIIEK	F4J9K9;A0A1I9LR13	At3g05900	302.9	1.09422e+08	2.78803e+08	1.02991e+08	1410	419	11438		805;806	87
F4J9K9	VVPINQDSDTKPK	F4J9K9;A0A1I9LR13	At3g05900	81.703	1.19327e+06	1.26893e+06	963737	3239	419	26707		830;2897	1
F4J9K9	ASDSHTPTVTTPEKPLENK	F4J9K9	At3g05900	122.35	1.98735e+07	2.75864e+07	1.77267e+07	239	419	2115		802;803;2883;2884;2885;2886	26
F4J9K9	ETEGDVPSPADVIEK	F4J9K9;A0A1I9LR13	At3g05900	92.906	3.9653e+06	9.17745e+06	5.34769e+06	864	419	6458		814;2892	8
F4J9K9	DVSAEIAEEK	F4J9K9;A0A1I9LR13	At3g05900	87.713	2.51264e+06	1.56168e+07	5.52491e+06	581	419	4790		809	11
F4J9K9	IVDVSESTDEAEVQQVEPVDVQPVK	F4J9K9;A0A1I9LR13	At3g05900	130.51	1.64218e+07	2.55351e+07	1.12122e+07	1326	419	10333		827;828;2894	27
F4J9K9	DTDTPVAEGKSEETLK	F4J9K9;A0A1I9LR13	At3g05900	95.073	1.38223e+06	2.10839e+06	1.20125e+06	557	419	4660		807;2887;2888;2889	1
F4J9K9	VVPTNQDSDTEPK	F4J9K9;A0A1I9LR13	At3g05900	212.1	1.28039e+07	9.84827e+07	4.28316e+07	3241	419	26730		829;2895;2896	30
F4J9K9	QVESVDVQSVR	F4J9K9;A0A1I9LR13	At3g05900	78.324	150229	2.79032e+06	261943	2116	419	16443		826	3
F4J9K9	VVPTNQDSDTEPKK	F4J9K9;A0A1I9LR13	At3g05900	175.29	891604	1.29231e+07	1.21434e+06	3242	419	26756		829;2895;2896	24
F4J9M5	QRVDKSEEEEEEGEEENDGK	F4J9M5	CHR12	79.383	1.31715e+06	2.6228e+06	261943	2098	420	16293		835	3
F4JBY2	ALPTYTPESPGDATR	F4JBY2;Q8RWV0	At3g60750;TKL-1	79.317	3.19414e+06	178652	261943	165	424	1327		839	1
F4JC80	AAKEELNDSEEEEDDSEILDR	F4JC80;F4JC81	At3g13225	130.05	5.75447e+06	6.5411e+06	261943	13	426	96		840	10
F4JC80	SAVMDEPETNKSPPKEK	F4JC80;F4JC81	At3g13225	86.777	3.20627e+06	1.15513e+06	1.73892e+06	2284	426	17963	82	842;2901	6
F4JC80	EELNDSEEEEDDSEILDR	F4JC80;F4JC81	At3g13225	160.47	6.90895e+06	1.12825e+07	5.24664e+06	659	426	5304		840	13
F4JC80	EQTELNELPNSPSSSGQK	F4JC80	At3g13225	82.865	150229	178652	261943	815	426	6210		841	4
F4JC86	RQNTSEGPEFEAK	F4JC86;Q1EBV4	At3g13235	88.385	1.83331e+06	178652	779369	2200	427	16984		2902	1
F4JCD2	AESISDLENK	F4JCD2;Q9LT31	VPS9A	117.14	4.92059e+06	3.06078e+06	6.64608e+06	93	428	733		843	6
F4JCD2	KAESISDLENK	F4JCD2;Q9LT31	VPS9A	204.17	1.24521e+07	5.54561e+06	1.38811e+07	1349	428	10597		843	13
F4JCS8	ILNDSDSGELKDIK	F4JCS8	At3g48050	149.35	3.04213e+06	7.60359e+06	261943	1271	429	9783		845;846	4
F4JCS8	KSNNVFQGSSSSASPR	Q9SU69;A0A1I9LTA1;F4JCS8	T17F15.70;At3g48050	73.707	1.4423e+06	828872	510356	1506	429;46	12223		86;87;88;89;90	2
F4JCS8	DILTGSQEAAGSPLVAGDER	F4JCS8	At3g48050	100.02	5.03215e+06	5.97246e+06	261943	440	429	3769		844;2903	11
F4JCS8	GRSPAQSVSGGSLEDPAPVNSR	Q9SU69;A0A1I9LTA1;F4JCS8	T17F15.70;At3g48050	101.51	1.07415e+07	7.99115e+06	7.07611e+06	1086	429;46	8071		82;83;84;85	7
F4JCS8	SNNVFQGSSSSASPR	Q9SU69;A0A1I9LTA1;F4JCS8	T17F15.70;At3g48050	102.38	2.65951e+06	2.57027e+06	2.04557e+06	2557	429;46	20891		86;87;88;89;90	5
F4JCS8	SPAQSVSGGSLEDPAPVNSR	Q9SU69;A0A1I9LTA1;F4JCS8	T17F15.70;At3g48050	79.676	150229	1.0178e+06	261943	2569	429;46	21005		82;83;84;85	2
F4JE18	KADVLSEDSPGEGRK	F4JE18;Q9M1S4	At3g54760;T5N23_120	168.55	7.08864e+06	1.34998e+07	5.50676e+06	1344	432	10493		848;849	19
F4JE18	SGATHETAGEEETENSVANEATDEK	F4JE18;Q9M1S4	At3g54760;T5N23_120	108.55	3.26176e+06	7.03252e+06	1.72319e+06	2388	432	19469		851;2904	18
F4JE18	VGVGAESPAAATDCSK	F4JE18;Q9M1S4	At3g54760;T5N23_120	207.66	3.97253e+07	9.40938e+07	3.69071e+07	3129	432	25853		852	20
F4JE18	VQPYVVSLAEEDAAVCPSS	F4JE18;Q9M1S4	At3g54760;T5N23_120	60.307	2.16901e+06	178652	261943	3188	432	26334		853	7
F4JE18	KADVLSEDSPGEGR	F4JE18;Q9M1S4	At3g54760;T5N23_120	174.4	3.29535e+06	6.14455e+06	2.59757e+06	1343	432	10483		848;849	6
F4JE24	RAPIDLVTVLDISGSMGGTK	F4JE24;F4JE22;F4JE23;A0A1I9LN99;A0A1I9LN98	At3g54780	47.916	150229	6.51749e+06	261943	2129	14	16533		26;27;2727;2728	1
F4JEL5	AGSAPEGTQFDAR	F4JEL5;F4JEL4;P41376	EIF4A1;TIF4A-1	94.309	150229	178652	261943	119	433	933		854	7
F4JFK6	LANYVDPPTDDEEDGGPK	F4JFK6;F4JFK4;Q9SSE9	IBM1;JMJ25	64.327	150229	2.50783e+06	261943	1556	436	12746		2905	2
F4JGT7	NEIDDGSDQDVYR	F4JGT7;Q2V3L3-2;Q2V3L3	At4g06634	131.35	150229	178652	261943	1861	440	14630		862	3
F4JJI7	YLAQQQGEGADSV	F4JJI7;Q8VYN2	At4g21450;PVA42	95.477	4.06448e+06	3.19692e+06	4.92042e+06	3298	445	27186		865	4
F4JKH6	VVVGGSELTSSPK	F4JKH6	At4g28080	190.57	5.56894e+06	1.61239e+07	6.63226e+06	3249	446	26952		866;867;2906	13
F4JL28-2	SQNGFTSSPADDVK	F4JL28-2;F4JL28	EBS	94.023	150229	178652	3.25693e+06	2635	447	21543		868	2
F4JL78	ESSSSSHSQHGEDRVATPVPEPK	F4JL78;Q8VZR8	At4g28300	66.702	5.54398e+06	2.8823e+06	2.49929e+06	847	448	6389		869;870;871;872;873;2907	4
F4JL78	VATPVPEPK	F4JL78;Q8VZR8	At4g28300	103.31	9.23542e+06	1.02258e+07	1.62655e+07	3068	448	25169		2907	11
F4JN13	NPLLSDEKPKSTEENK	F4JN13;Q9SAR5	AKR2	100.41	5.21711e+06	1.16232e+06	2.02722e+06	1932	452	15116		877;2908	7
F4JNM3	EKPSSPPTFDDGPTSPPASLHEPEPSAK	F4JNM3;F4JNM2	At4g29440	73.654	1.06533e+07	3.3154e+07	6.75581e+06	750	453	5896		878;879;2909;2910	7
F4JNM3	SHMSEGPDDLGR	F4JNM3;F4JNM2	At4g29440	93.011	2.03643e+06	2.53966e+06	1.77608e+06	2432	453	19911		881	6
F4JNM3	YFFPSDTEDQGDDSK	F4JNM3;F4JNM2	At4g29440	72.428	2.50522e+06	2.56402e+06	1.95644e+06	3283	453	27127		885	3
F4JNM3	TQEESDAETPTGLK	F4JNM3;F4JNM2	At4g29440	109.84	2.00087e+06	5.57378e+06	3.03964e+06	2954	453	24256		882	7
F4JNM3	TVTSPDPETPAK	F4JNM3;F4JNM2	At4g29440	78.705	1.43582e+06	2.36818e+06	261943	3042	453	24993		883	3
F4JP52	SSPAPPESSVAPVSSGR	F4JP52;F4JP52-2	At4g17410	84.365	3.11065e+06	2.28808e+06	261943	2702	454	21985		886;887	3
F4JPJ7	GLDIETPSHYTV	F4JPJ7;P19456	HA2;AHA2	158.05	6.79275e+06	7.8343e+06	7.03408e+06	1048	455	7801		2911	13
F4JPR7	AASGSLAPPNADRSRSGSPEEEHASINPAER	F4JPR7;A0A1P8B4Q3;F4JPR7-2	PUX8	62.848	2.84174e+07	2.46077e+06	8.45463e+06	28	456	217		888;889;890;891;892	13
F4JPR7	RAASGSLAPPNADRSR	F4JPR7;A0A1P8B4Q3;F4JPR7-2	PUX8	79.589	3.36901e+06	3.72139e+06	3.19792e+06	2123	456	16481		888;889;890	7
F4JPR7	AQPRPPSPSLTAQR	F4JPR7;A0A1P8B4Q3;F4JPR7-2	PUX8	155.06	5.69707e+07	5.15393e+07	1.26847e+07	216	456	1995		893	26
F4JPR7	LAAPSSPFDDDSDDVDEQPLVR	F4JPR7;A0A1P8B4Q3;F4JPR7-2	PUX8	206.46	4.26696e+07	4.15525e+07	1.16032e+07	1545	456	12637		894;895;896	73
F4JPR7	SRSGSPEEEHASINPAER	F4JPR7;A0A1P8B4Q3;F4JPR7-2	PUX8	73.153	5.91004e+06	4.55713e+06	4.20343e+06	2652	456	21637		890;891;892	7
F4JPR7	AASGSLAPPNADRSR	F4JPR7;A0A1P8B4Q3;F4JPR7-2	PUX8	217.39	1.83972e+07	2.62676e+07	2.05504e+07	27	456	207		888;889;890	20
F4JPR7	RAASGSLAPPNADR	F4JPR7;A0A1P8B4Q3;F4JPR7-2	PUX8	107.63	150229	178652	489378	2122	456	16475		888;889	8
F4JPR7	SGSPEEEHASINPAER	F4JPR7;A0A1P8B4Q3;F4JPR7-2	PUX8	167.18	6.45114e+07	9.73177e+07	6.73252e+07	2418	456	19786		891;892	44
F4JPR7	AASGSLAPPNADR	F4JPR7;A0A1P8B4Q3;F4JPR7-2	PUX8	149.41	6.05792e+06	1.243e+07	7.76231e+06	26	456	186		888;889	10
F4JQB2	EISDEEGEEDGTKNDAVTSQEEPQHSEK	F4JQB2;Q94F21;Q9M0B2	At4g30480	90.03	1.09238e+07	7.00511e+06	8.47476e+06	731	458	5791		897	13
F4JQB2	QVDGDDSDGFETASER	F4JQB2;Q94F21;Q9M0B2	At4g30480	89.866	150229	178652	261943	2115	458	16441		898	4
F4JR78	RSPTYEAYPR	F4JR78;F4JR75;A8MS51;F4JR77	At4g36980	94.538	1.96284e+06	2.99545e+06	261943	2224	250	17219		499	5
F4JSG6	KTEIVKPESCSNEGDVK	F4JSG6;Q8GX17	At4g19150	90.397	2.04964e+06	1.96097e+06	241482	1519	464	12372		901;902	7
F4JSK5	QIVAIEGAHVPVLESEDEDEDGLPIPK	F4JSK5;Q93ZG9	FKBP53	100.7	150229	4.88789e+06	261943	2071	465	16178		903	6
F4JUM8	SDSFKEETATNFPAK	F4JUM8	At4g14200	139.39	1.50618e+07	2.27894e+07	7.45503e+06	2312	474	18472		923;924	9
F4JUM8	EVSEEWNSPAK	F4JUM8	At4g14200	112.08	150229	178652	261943	898	474	6729		922	4
F4JV80	SYSSDSDSSVLQPPDVAR	F4JV80	GATC	127.02	150229	178652	3.06628e+06	2815	477	22877		925;926;927	13
F4JVC0	VITVNEAQSR	F4JVC0;F4JVC1;Q03251	CCR1;RBG8	138.2	3.82687e+06	178652	1.34173e+06	3147	478	26094		928	2
F4JWQ4	RPEPPSPPESK	F4JWQ4	At5g25270	106.58	1.05707e+06	2.05752e+06	2.01932e+06	2192	481	16903		929	13
F4JXK3	VTTLDCSESPSEAGR	F4JXK3;Q9FLH0;Q9FLH0-2	ATBCAT-5;CRWN4	147.75	2.57887e+06	2.60194e+06	3.52987e+06	3219	483	26558		930;931;932	10
F4K000	VYSTATSPSPSEISVK	F4K000	At5g41970	70.134	8.46776e+06	2.81925e+06	1.06143e+07	3256	484	27001		933	4
F4K0X5	STTPTPTLSGLATPK	F4K0X5	At5g12350	69.258	3.98218e+06	3.11743e+06	261943	2770	486	22525		2917	2
F4K2E9	RPQPSPSPMLAAASPDAR	F4K2E9	EMB3011	70.994	959354	2.16412e+06	1.34155e+06	2197	489	16938	93	934	6
F4K2F0	LEEISDGESGNI	F4K2F0	EML3	75.566	1.0031e+07	9.69248e+06	261943	1583	490	12888		937	6
F4K3E4	LQEIWDEVGESDDERDK	F4K3E4;Q9FLP0	MAP65-1	75.224	150229	178652	261943	1679	491	13444		942	2
F4K3E4	EEAASSPVSGAADHQVPASP	F4K3E4;Q9FLP0	MAP65-1	198.05	2.25523e+08	3.36428e+08	1.31524e+07	644	491	5176		938;939;940;941	51
F4K3F4	IEHEDSEDDRPLSSILSGNK	F4K3F4;P30181;F4K3F5	TOP1ALPHA;TOP1	93.812	1.82975e+07	8.65024e+06	261943	1221	492	9478		943	9
F4K3F4	IIKDESDDETPISSMFR	F4K3F4;P30181;F4K3F5	TOP1ALPHA;TOP1	145.04	2.31994e+07	1.43856e+07	4.51683e+06	1257	492	9714	94	944	11
F4K3F4	EDGTDDDDDDDVPISK	F4K3F4;P30181	TOP1ALPHA;TOP1	175.27	2.09669e+07	4.27068e+07	2.08563e+07	630	492	5044		2919	17
F4K4Y6	AAESSYGEEAASDHQYGEVNHER	F4K4Y6;Q9FM71	At5g55670	116.73	5.56735e+06	2.90255e+06	1.63245e+06	11	497	91		946;947;948	10
F4K5T4	DTDFSAESPDLEEDGGGGGGGR	F4K5T4	At5g28040	256.67	1.95585e+07	3.87078e+07	2.39706e+07	555	498	4549		949;950;2920	30
F4K6X0	ALELDEGDSD	F4K6X0	At5g20935	156.83	150229	178652	261943	159	499	1290		951	1
F4K703	SIEYEDDDMAVDDQDIQK	F4K703;F4K704;Q940X9	At5g21160;LARP1A	86.539	150229	1.44613e+06	261943	2443	500	20051	95	952	2
F4K956	STSFGDGEDGVDAK	F4K956	At5g56980	150.26	9.99737e+06	2.05402e+07	1.88625e+07	2760	502	22375		953;2921	18
F4K958	ETHGRSDDISENTPVDEVK	F4K958;Q9LTS1	At5g57000	65.423	150229	178652	261943	873	503	6522		2922	3
F4K9A6	ALFGSDQKEEEEGSEKR	F4K9A6;Q5RJC5	At5g63260	85.619	6.22053e+06	178652	852113	160	504	1293		954	4
F4K9W2	ISGQGFATSDFSPR	F4K9W2	At5g22450	77.068	150229	178652	261943	1299	505	10078		957	2
F4K9W2	GSDSPPSVSGESVR	F4K9W2	At5g22450	83.729	150229	1.99021e+06	261943	1092	505	8116		955;956	3
F4KBG1	MNGGVSVPQPEHPETDQRSPQS	F4KBG1;F4KBG0;P49592	NF-YB13;DR1	95.519	150229	178652	1.42483e+06	1801	508	14220	97	959;2923	1
F4KBP5	EAYAPHTSGPVNESGGEDEKEPEPELKK	F4KBP5	CHR4	53.551	3.04175e+06	1.66935e+06	261943	622	509	5010		960	1
F4KBP5	EAYAPHTSGPVNESGGEDEKEPEPELK	F4KBP5	CHR4	83.992	4.97462e+06	6.48871e+06	261943	621	509	5007		960	3
F4KCL2	SFLEDEDSDKQPPEKR	F4KCL2;Q8L4S3	At5g09390	77.746	4.71645e+06	4.1752e+06	2.99958e+06	2374	511	19150		962	4
F4KCL2	SAANDTEMDDDSGNEKAGDDLSQDEIGVR	F4KCL2;Q8L4S3	At5g09390	119.85	2.9648e+07	1.78996e+07	1.3884e+07	2257	511	17456		961;2924	21
F4KDE6	NLSSPFDGISSER	F4KDE6	At5g57830	83.877	3.13769e+06	178652	3.06924e+06	1907	512	14830		964	7
F4KDJ3	SLEIFNPSSGK	F4KDJ3;A8MS49;P93025-2;P93025	PHOT2	135.1	150229	5.5185e+06	261943	2494	249	20444		498	4
F4KDJ3	APPSPLNDAESLSER	F4KDJ3;A8MS49;P93025-2;P93025	PHOT2	130.56	4.92795e+06	9.17608e+06	3.58651e+06	199	249	1628		497	10
F4KE59	LNHQTSFSDDTESAR	F4KE59	At5g16680	84.759	3.62547e+06	4.3217e+06	2.57586e+06	1652	513	13305		966	6
F4KE59	GGQTAESSDTSGVSDSDLSTTK	F4KE59	At5g16680	66.644	496979	1.613e+06	261943	1023	513	7638		965	4
F4KEA0	LSSIGSWENNK	F4KEA0;Q9FFA5;A0A1P8BFC2	At5g23750;MRO11.3	52.071	150229	178652	261943	1704	213	13541		442	1
F4KG52	SLSHAGETNVPASEEIVPPGTK	F4KG52;Q04980	LTI65	157.61	150229	9.38898e+06	261943	2524	516	20648		975;976;2927	25
F4KGP6	LKDQLSESMSFSSQMK	F4KGP6;A0A1P8BDB2;Q940P0	At5g03660	101.3	2.21485e+07	1.4364e+07	1.0213e+07	1630	203	13196	39;40	416;417;418	16
F4KGP6	DQLSESMSFSSQMK	F4KGP6;A0A1P8BDB2;Q940P0	At5g03660	178.23	1.15676e+07	6.77394e+06	3.06431e+07	513	203	4245	39;40	416;417;418	32
F4KH76	TEDKDTDTTIAEQVTPEKSPK	F4KH76;A0A1P8BCE5;F4KH77;F4KH79;Q9FLU1	BIN4	111.55	3.5501e+06	3.76646e+06	3.06411e+06	2849	197	23194		407	3
F4KHD5	EEVDHISNETEEHEHVLER	F4KHD5	At5g40450	152.9	2.13129e+07	1.05699e+07	3.97687e+06	672	519	5364		989;2934	22
F4KHD5	IVNNEETTAHESESLKGDNHQEK	F4KHD5	At5g40450	91.64	8.26775e+06	7.58638e+06	2.6396e+06	1335	519	10439		2936;2937	10
F4KHD5	ASEAEHEDPVDDIKSNDDRDFPTEQAPK	F4KHD5	At5g40450	88.709	5.22187e+07	3.70266e+07	1.91845e+07	243	519	2291		982;983	21
F4KHD5	TEEDENDDEDHEHKDDKTSPDSIVMVEAK	F4KHD5	At5g40450	94.73	3.2177e+08	3.4191e+08	1.62894e+08	2851	519	23292	104	998;999;2939	65
F4KHD5	GETKSSEAEDDKPDEHVDSSTSPMLSEK	F4KHD5	At5g40450	76.909	8.02901e+06	1.20687e+07	2.35502e+06	1003	519	7545		992;993;2935	3
F4KHD5	ASEAEHEDPVDDIKSNDDR	F4KHD5	At5g40450	123.06	2.77018e+06	6.18414e+06	3.85017e+06	242	519	2286		982;983	2
F4KHD5	SSEAEDDKPDEHVDSSTSPMLSEK	F4KHD5	At5g40450	60.347	5.4149e+06	9.19542e+06	1.99564e+06	2679	519	21814		992;993;2935	4
F4KHD5	ESSDEALVSMLASR	F4KHD5	At5g40450	175.33	2.00405e+07	9.40877e+07	3.51329e+07	844	519	6374		990;991	20
F4KHD5	EETVSVPESIELEEQPQEER	F4KHD5	At5g40450	88.684	1.05358e+07	8.83314e+06	2.36903e+06	670	519	5353		987;988;2933	12
F4KHD5	KASEAEHEDPVDDIK	F4KHD5	At5g40450	69.65	3.5901e+06	3.80438e+06	1.36689e+06	1354	519	10635		982	4
F4KHD5	TVFSSDEVR	F4KHD5	At5g40450	88.134	5.80032e+06	1.94498e+07	9.66263e+06	3031	519	24960		1000	1
F4KHD5	QSLDTPSEEETSK	F4KHD5	At5g40450	164.93	2.82028e+06	6.8347e+06	3.3039e+06	2101	519	16308		997;2938	12
F4KHD5	DAHVETPTAPIILEENDSETLIAEAK	F4KHD5	At5g40450	87.468	150229	2.89951e+06	261943	345	519	3228		2931;2932	6
F4KHD5	DQSDEVSADETVPK	F4KHD5	At5g40450	173.19	1.31931e+07	2.80387e+07	1.3647e+07	515	519	4277		985;986	13
F4KHD5	LESPSEVSEETSK	F4KHD5	At5g40450	110.54	2.29073e+06	1.56518e+07	5.72088e+06	1596	519	12944		995;996	12
F4KHD5	SLSDHIQK	F4KHD5	At5g40450	128.6	150229	3.62195e+07	9.90103e+06	2519	519	20586		994	35
F4KHD5	DIESLSSVSK	F4KHD5	At5g40450	65.695	150229	178652	261943	436	519	3756		984	1
F4KHD5	ETGPEIETAVDGESVHEIETTER	F4KHD5	At5g40450	54.308	5.97982e+06	178652	261943	870	519	6509		981	4
F4KHT9	ASSGPDLSEIPNPADFPVIR	F4KHT9;Q8RY08	At5g59210	81.632	3.98301e+06	2.64077e+06	2.63329e+06	269	520	2579		1001;1002	7
O03042	LSGGDHIHAGTVVGK	O03042	rbcL	188.27	7.789e+06	799740	1.76999e+06	1692	522	13509		1004	6
O03042	DDENVNSQPFMR	O03042;P93292;F4INE2	rbcL;AtMg00280;At2g07732	145.46	1.7888e+07	1.05823e+06	8.80789e+06	367	522	3301	106	1003	12
O04310	VYVGQGQDGVAAVK	O04310	JAL34	79.07	2.79222e+06	178652	2.99385e+06	3259	526	27029		3422	3
O04310	SGFQISAPEATGK	O04310	JAL34	72.652	150229	178652	5.8464e+06	2395	526	19525		1007	5
O04310	SSTTPVPSTPLK	O04310	JAL34	91.093	9.09192e+06	178652	9.93695e+06	2735	526	22207		2942	5
O04314	FVYDKSPEEVTGEEHGK	O04313;O04314;O04314-2	PBP2;PBP1	149.59	5.68228e+07	1.8562e+07	2.98142e+07	968	528;527	7331		1009;3423	49
O04314	TSDVIGSDEGTHFTLQVK	O04314	PBP1	159.14	2.16653e+07	5.86526e+06	4.05009e+06	2982	528	24368		1013;1014;2944;2945	18
O04314	GANLWDDGSTHDAVTK	O04314;O04314-2	PBP1	168.55	5.62443e+07	9.64969e+06	1.9615e+07	980	528	7412		1011;2943	32
O04314	KVYVGQAQDGISAVK	O04313;O04314;O04314-2	PBP2;PBP1	131.79	7.83154e+06	178652	261943	1538	528;527	12571		1010;3424	9
O04314	QTSPPFGLEAGTVFELK	O04314;O04314-2	PBP1	113.69	1.13416e+06	178652	261943	2109	528	16409		2947	2
O04314	VYVGQAQDGISAVK	O04313;O04314;O04314-2	PBP2;PBP1	186.74	2.26501e+07	8.35557e+06	1.12707e+07	3258	528;527	27015		1010;3424	20
O04326	SDFSPESGIADYSASPDAK	O04326	NUP35	142.23	8.32045e+06	8.15516e+06	6.67568e+06	2300	530	18412		1015	12
O04342	AFLDEDDPNQLPQSPK	O04342	At2g30530	127.29	8.21759e+06	4.01789e+06	3.22377e+06	108	531	877		1016	14
O04499	AHGTAVGLPSEDDMGNSEVGHNALGAGR	O04499;Q9M9K1	PGM1	167.88	9.17891e+07	1.12618e+07	4.04693e+07	130	533	1034	107	1017;1018	48
O22130	DQSTPGSGGESGGGGGGDNHITR	O22130	AHL22	96.591	422334	167011	1.64617e+06	517	536	4290		1021;1022;2950	8
O22151-1	FTQGGYVDTGSPTVGSGR	O22151-1	GOS12	186.98	1.15473e+07	178652	1.44463e+07	963	537	7296		1023;2951;2952	10
O22315	SRSPLPSVQK	O22315	SR34	140.63	1.5145e+07	3.48047e+07	1.7969e+07	2656	539	21664		1024;1025;1026	12
O22558	AVVASPSQENPR	O22558	At2g17700	95.775	495729	178652	261943	317	540	3017		1028	2
O22607	MESDEAAAVSPQATTPSGGTGASGPK	O22607	MSI4	110.32	4.40024e+07	1.82498e+07	2.74992e+07	1769	541	13864	108	1029;1030	45
O22757	LGGDGSASPTASTVR	O22757	MLO8	78.69	1.39519e+06	2.68006e+06	1.40016e+06	1608	542	13012		1031;1032;2953	7
O22873	HSLSVDGSSTLESIEAK	O22873	At2g40620	239.86	1.05479e+07	4.68581e+06	6.13434e+06	1174	544	8667		1034;1035	12
O22873	RAHSEVQFR	O22873	At2g40620	73.881	150229	178652	261943	2127	544	16519		1033	2
O22873	AHSEVQFR	O22873	At2g40620	109.48	150229	472784	582805	135	544	1073		1033	1
O22873	LGSGSGSASDSAGPSAPR	O22873	At2g40620	107.63	1.27601e+06	1.39357e+06	1.19953e+06	1615	544	13080		1036;1037;1038;1039	14
O22885	EPDSDYGWMYFGTAPK	O22885	At2g40500	76.759	6.15487e+06	1.66478e+06	261943	799	545	6154		1040	1
O22907	AVDAGMLDYDSDDNPIVVDKR	O22907	RH24	62.032	2.12621e+06	178652	1.78161e+06	302	546	2902	109	1041	4
O23052	DNDVPVSYSGSGGPTK	O23052		137.27	150229	178652	1.01667e+07	489	549	4046		1042;1043;1044;2954	9
O23144	TGGNTETETEEVPEASEEEIEAPVQEEKPQK	O23144	PPI1	109.69	1.70638e+08	1.20314e+08	9.47593e+07	2885	550	23671		1045;2955;2956;2957;2958	42
O23157	STMKPSRSDEISDPEQQIK	O23157	C7A10.60	61.127	1.93807e+06	5.17282e+06	261943	2753	551	22339		1046;1047	5
O23157	SDEISDPEQQIK	O23157	C7A10.60	144.1	1.36966e+07	1.53305e+07	1.26338e+07	2297	551	18351		1046;1047	27
O23174	NNNENGDDATSDGEEDLDDLRVDEAK	O23174		222.92	2.48775e+07	1.44471e+07	1.29002e+07	1922	552	14954		1048;2959	20
O23231	STSVPYYAPSIK	O23231	C7A10.860	70.728	5.03126e+06	178652	3.50599e+06	2768	553	22523		1049;2960	2
O23294	VVAASPHLQVNER	O23294	dl3230w	101.45	8.05695e+06	9.23197e+06	6.264e+06	3224	556	26596		1050	15
O23342	DTAGSESESEATPSPAEESGSGEDKEVEISAIGAEIK	O23342	SECE1	64.357	4.672e+06	2.29798e+06	261943	552	557	4532		1051;1052;2961	1
O23404-4	GGMTSHAAVVAR	O23404-4;O23404-2;O23404-3;O23404	PPDK	142.12	5.48163e+07	178652	5.06745e+07	1020	558	7626		2962	11
O23550	SEFDSDHDSGSGFGLK	O23550	dl4560c	97.797	8.55602e+06	6.24247e+06	4.04496e+06	2332	559	18731		1053	6
O23550	VSADFDADSDDEIVLVPK	O23550	dl4560c	92.8	150229	6.75369e+06	4.18409e+06	3193	559	26371		1054	8
O23593	SLSINEFLKPADGK	Q9LVT8;O23593	At5g47210;dl4795w	190.18	5.65948e+06	8.6842e+06	7.13492e+06	2525	560;1243	20666		1055	10
O48683	AVASSNPSLQVSVSFGR	O48683	F3I6.9	139.88	4.93913e+06	3.28677e+06	261943	301	564	2898		1057;1058	11
O48683	TSLSTSHSSLK	O48683	F3I6.9	98.182	655083	1.09848e+06	831529	2994	564	24445		1061	1
O48713	EGGDVASLDAAEAQTPKR	O48713	SMU2	112.64	4.19864e+06	8.99349e+06	4.84661e+06	695	565	5514		1062;2963	9
O48713	EGGDVASLDAAEAQTPK	O48713	SMU2	119.8	150229	5.69043e+06	5.36348e+06	694	565	5505		1062;2963	6
O48724	NLKESFEGGK	O48724	WEB1	145.23	990784	1.76955e+06	1.1749e+06	1901	566	14807		1065	14
O48724	VDNIPQSQTDTEETQQSQTDTEETQQSQTDDTTGNAK	O48724	WEB1	68.741	8.12425e+06	7.04638e+06	261943	3080	566	25243		1066;1067;2966;2967;2968;2969;2970	5
O48724	FSGSPVSTGTPK	O48724	WEB1	150.14	1.62987e+07	2.46626e+07	2.39962e+07	952	566	7207		1063;1064;2964;2965	26
O48802	VVLKPVSHSPK	O48802	At1g62390	133.32	4.84947e+06	4.03266e+06	261943	3237	568	26695		1070;1071	9
O48844	EGDSMQVDSPAAVEK	O48844	RPN2A	149.6	6.8137e+06	1.19174e+07	7.06368e+06	688	569	5480	113	1072;1073	12
O48847-3	TEVNLGTSPR	O48847-3;O48847;O48847-2	LUH	88.803	3.0768e+06	5.03622e+06	5.16553e+06	2868	570	23587		1074;2971	3
O48963	DTRGSLEVFNPSTQLTR	O48963	PHOT1	97.57	150229	178652	261943	565	571	4707		1079	1
O48963	ALSESTNLHPFMTK	O48963	PHOT1	191.63	6.97117e+06	2.01899e+06	5.20579e+06	167	571	1401	114	1075;1076;2972	73
O48963	KSSLSFMGIK	O48963	PHOT1	107.34	150229	178652	261943	1511	571	12318		1081;1082	13
O48963	GTSPQPRPQQEPAPSNPVR	O48963	PHOT1	110.77	1.92131e+07	1.16433e+07	1.29768e+07	1113	571	8245		1080;2973	20
O48963	MEPTEKPSTKPSSR	O48963	PHOT1	147.51	1.70117e+06	400586	1.05949e+06	1768	571	13831	115	1083;1084;1085	45
O48963	GSLEVFNPSTQLTR	O48963	PHOT1	81.311	150229	178652	261943	1099	571	8142		1079	10
O48963	RMSENVVPSGR	O48963	PHOT1	187.74	1.00469e+07	3.71301e+06	9.2026e+06	2185	571	16843	116	1086;1087	70
O48963	DERPESVDDKVR	O48963	PHOT1	106.3	256871	178652	475662	392	571	3432		1078	4
O48963	SSLSFMGIK	O48963	PHOT1	60.102	150229	178652	261943	2696	571	21959		1081;1082	1
O48963	MSENVVPSGR	O48963	PHOT1	135.1	150229	178652	261943	1814	571	14278	116	1086;1087	11
O48963	SSGEMSDGDVPGGR	O48963	PHOT1	218.02	2.50509e+07	1.36737e+07	3.00905e+07	2684	571	21841		1088;1089;1090	28
O49160	YLQSGSEDDDDTDTKR	O49160	TIF3C1	139.21	150229	733785	261943	3302	572	27218		1091;1092	21
O49336	SDPPPYPISPTYQR	O49336		108.36	4.70013e+06	6.42871e+06	2.84268e+06	2309	573	18446		1093	10
O49595	SEINDEDEASGEEELLEK	O49595	HMGB1	124.45	150229	2.29676e+06	261943	2335	576	18820		1095	10
O49637	SESNSPSEDTVATVAEDPPR	O49637;Q8GYJ0	At4g22320	111.74	150229	1.20552e+07	6.43905e+06	2353	579	18913		1096;1097;1098;1099;2974	18
O49658	TTTGSDGGVTVVR	O49658	AHL2	76.143	150229	178652	261943	3023	580	24668		2975;2976	2
O64517	EQIGESTKKEAEDEDESEESSSR	O64517	AMC4	64.315	779979	178652	523816	808	584	6175		1103;2979	2
O64768	SLRKSEDHVENNLSAK	O64768	At2g35050	106.69	1.18718e+07	1.17693e+07	9.00544e+06	2512	586	20547		1107	9
O64768	KNVETNTPEHVSQTETSAK	O64768	At2g35050	146.19	6.68862e+06	7.60146e+06	261943	1467	586	11990		1106;2980;2981;2982	10
O64768	NVETNTPEHVSQTETSAK	O64768	At2g35050	131.41	1.38255e+07	1.71838e+07	1.48824e+07	1992	586	15534		1106;2980;2981;2982	21
O64768	SEDHVENNLSAK	O64768	At2g35050	69.03	150229	1.0367e+06	598258	2324	586	18631		1107	2
O64870	SAQHLNEVEIAK	O64870	At2g44360	71.529	150229	178652	261943	2269	588	17608		1108	3
O65282	ITPLPVSTGSTVLYSK	O65282	CPN21	91.355	2.71113e+06	766344	261943	1318	590	10260		1109;1110;2983;2984	9
O65282	YAGTEVEFNDVK	O65282	CPN21	176.33	5.61529e+06	7.78999e+06	9.84696e+06	3268	590	27048		3427	10
O65370	AEEVTETPAVVEEEKKTEVVEEK	O65370;Q8LC93	F12F1.4;At1g12080	115.74	9.32686e+06	4.30631e+06	261943	75	591	631		2985;2986	10
O65370	AEEVTETPAVVEEEK	O65370;Q8LC93	F12F1.4;At1g12080	170.04	150229	2.83204e+07	1.67683e+07	74	591	611		2985	15
O65370	TVEETVVETEVTQQPEESVPAVTEQK	O65370	F12F1.4	175.93	1.30921e+08	1.22021e+08	7.60009e+07	3029	591	24893		1111;2992;2993;2994	103
O65370	SEAPIVETNEEVVVEEAEKKDEETEK	O65370	F12F1.4	187.59	5.69948e+07	8.14968e+07	9.39225e+07	2323	591	18584		2989	62
O65370	KAEEVTETPAVVEEEKK	O65370;Q8LC93	F12F1.4;At1g12080	200.9	2.42521e+07	4.37423e+07	2.29384e+07	1346	591	10553		2985	29
O65370	KAEEVTETPAVVEEEK	O65370;Q8LC93	F12F1.4;At1g12080	386.35	6.41432e+07	1.22935e+08	7.39464e+07	1345	591	10507		2985	46
O65370	TEVITETPVVEEEEK	O65370;Q8LC93	F12F1.4;At1g12080	205.56	2.39924e+07	6.18018e+07	4.08305e+07	2865	591	23509		2990;2991	32
O65370	ATVEVEQVTPVAVENVEVPTK	O65370;Q8LC93	F12F1.4;At1g12080	113.26	150229	3.01935e+07	1.82607e+07	298	591	2847		2987;2988	41
O65570	GRSPAFNALAATFESQNAR	O65570;O65570-2	VLN4	88.471	8.42776e+06	4608600	261943	1085	594	8063		1112	10
O65570	SPAFNALAATFESQNAR	O65570;O65570-2	VLN4	86.005	150229	178652	261943	2567	594	20990		1112	7
O65570	SMSFSPDRVR	O65570;O65570-2	VLN4	71.501	2.60001e+06	3.38895e+06	261943	2547	594	20860		1114	1
O65570	NLSTPPPVVR	O65570;O65570-2	VLN4	110.54	3.0321e+07	4.68566e+07	4.36803e+07	1908	594	14843		1113	17
O65570	SMSFSPDR	O65570;O65570-2	VLN4	72.243	4.54583e+06	178652	261943	2546	594	20857		1114	3
O65655	SSSPFPVLDNRPIDK	O65655	At4g39680	142.19	9.23542e+06	1.26537e+07	261943	2718	595	22068		1120	10
O65655	DAAVVQVASSEHK	O65655	At4g39680	179.5	5.55795e+06	7.51283e+06	3.42586e+06	338	595	3162		1115;1116	18
O65655	VPEAQITNSATPTTTPR	O65655	At4g39680	162.82	3.80287e+07	2.07184e+07	3.83951e+07	3178	595	26229		1122;2998;2999;3000;3001;3002	48
O80386	QVDALPAVASVDDFKDIK	O80386	CIP7	96.096	8.03218e+06	7.63176e+06	261943	2114	597	16438		1127	2
O80386	QVDALPAVASVDDFK	O80386	CIP7	52.372	3.81627e+06	3.82327e+06	3.4527e+06	2113	597	16435		1127	1
O80386	HYSEDVGEVQASQEKPVSPKK	O80386	CIP7	171.87	5.52684e+06	6.31389e+06	1.58062e+06	1188	597	9052		1125;1126	10
O80386	SVELSRDPSLEIK	O80386	CIP7	122.66	4.03565e+06	5.92967e+06	3.54289e+06	2780	597	22616		1124	3
O80386	HYSEDVGEVQASQEKPVSPK	O80386	CIP7	212.04	1.21734e+08	1.64559e+08	8.22017e+07	1187	597	9039		1125;1126	81
O80386	DNDSEPEELLR	O80386	CIP7	199.4	3.51156e+07	7.19714e+07	3.73768e+07	488	597	4036		1123	18
O80386	DPSLEIK	O80386	CIP7	101.65	150229	3.78443e+06	931943	505	597	4141		1124	3
O80439	IDIDESLFSN	O80439	RPS31	75.739	150229	178652	2.90011e+06	1206	598	9156		1128	2
O80452	SPASLPDATPFTDGGGGGGGDTGR	O80452	AMPD	64.203	150229	3.07631e+06	261943	2571	599	21009		1130	1
O80517	YGSSHTVDVVDK	O80517		110.31	4.53047e+06	178652	261943	3291	601	27154		1132;1133	7
O80576	STSEDKPEIISR	O80576	At2g44060	201.38	1.02882e+07	178652	1.10214e+07	2758	602	22354		1134;1135;3004	17
O80653-2	ASGSPPVPVMHSPPRPVTVK	O80653-2;O80653	SKIP	120.31	4.70953e+07	5.81043e+07	3.25495e+07	251	605	2379	119	1139;1140	40
O80837	ASSGSADRDVILADLEK	O80837	DBP	140.3	5.37451e+06	2.61397e+06	2.77341e+06	270	606	2587		1141;1142;1143	5
O80837	KASSGSADRDVILADLEK	O80837	DBP	143.72	1.6912e+07	178652	1.00173e+07	1358	606	10668		1141;1142;1143	19
O80837	ALAVVEKPIEEHTPKK	O80837	DBP	174.35	1.97573e+08	1.91209e+08	1.23429e+08	155	606	1225		3006	95
O80837	ALAVVEKPIEEHTPK	O80837	DBP	172.56	1.55716e+08	1.66676e+08	7.48226e+07	154	606	1154		3006	43
O80837	VDVESPAVLAPAK	O80837	DBP	131.32	4.58749e+06	178652	7.19946e+06	3087	606	25343		1144	8
O80852-2	VYGPHFASPK	O80852-2;O80852	GSTF9	112.84	2.29041e+06	485332	2.05287e+06	3254	607	26996		1145	3
O80858	ESVTSTAESVTASLTDAEK	O80858		143.93	150229	178652	261943	854	608	6421		1146;1147;1148;1149;3007;3008;3009	12
O80858	SLLQTFEAK	O80858		95.483	5.26079e+06	6.15064e+06	261943	2502	608	20469		1153	4
O80858	TEAAAAPDKASGVSTQAK	O80858		95.662	1.23543e+06	356758	261943	2846	608	23189		1154;1155	4
O80910	HDAIASGSPLPVQASGSPLSVQASKPADSSPK	O80910	At2g38410	130.62	1.82258e+07	178652	1.05105e+07	1139	609	8392		1160;1161;1162;1163;1164;1165;1166	29
O80910	RSPDASPIITPPVSHPPLR	O80910	At2g38410	195.13	3.80757e+07	4.01438e+06	2.05899e+07	2220	609	17088		1167;1168	37
O80910	HDAIASGSPLPVQASGSPLSVQASK	O80910	At2g38410	153.16	2.03573e+07	5.92206e+06	1.25795e+07	1138	609	8363		1160;1161;1162;1163;1164	18
O80910	DSSSIAGSSSPIPATVSTGK	O80910	At2g38410	184.21	4.81366e+07	4.4854e+07	6.4061e+07	541	609	4467		1156;1157;1158;1159	30
O80910	SLQQSNSFPTR	O80910	At2g38410	152.38	3.3826e+07	4.11992e+07	3.53223e+07	2511	609	20537		1169	25
O80925	TANSSFGGSQSSSSGHNNSYR	O80925	AGD7	149.12	5.0611e+06	2.71859e+06	3.72702e+06	2828	610	23012		1170;1171;1172	13
O80925	YVGFGSSPGPAPR	O80925	AGD7	128.68	4.72229e+06	1.04918e+07	5.4363e+06	3324	610	27337		1173;1174	12
O80934	ALDLASKPEGTGTPTK	O80934		93.215	1.72625e+06	178652	261943	156	611	1286		3012	1
O80986	TKSDTEPAAGIRPPK	O80986	At2g26110	93.342	1.55183e+06	1.61087e+06	1.48185e+06	2907	612	23796		1176;3013	1
O81283	KVVEGDSAEEDENKLPVEDIVSSR	O81283	TOC159	149.96	7.83217e+07	9.32228e+07	4.1091e+07	1537	618	12542		1190	46
O81283	VDVDDKSDNVIEEEGVELTDK	O81283	TOC159	85.737	150229	3.74408e+06	261943	3086	618	25338		1193	2
O81283	FDPIGQGEGGEVELESDKATEEGGGK	O81283	TOC159	83.026	5.71822e+06	8.8604e+06	261943	921	618	6923		1186	3
O81283	VVEGDSAEEDENKLPVEDIVSSR	O81283	TOC159	124.94	3.56667e+07	4.42829e+07	1.77452e+07	3229	618	26638		1190	28
O81283	VGADDLSDSEKEKPNLVGDGK	O81283	TOC159	203.89	1.95179e+08	4.12738e+08	1.27988e+08	3116	618	25722		1184;1185	89
O81283	VGSVDAEEDSIPAAESQFEVR	O81283	TOC159	67.168	150229	2.27788e+06	261943	3126	618	25839		1194	2
O81283	ASSGIEAHSDEANISNNMSDR	O81283	TOC159	179.5	3.4212e+07	5.01672e+07	1.95088e+07	268	618	2559	121	1180;1181;1182;1183	49
O81283	FDQIGDDDSGEFEPVSDK	O81283	TOC159	123.63	6.51718e+06	2.23265e+07	5.04811e+06	922	618	6933		1187	15
O81283	FTSESDSIADSSK	O81283	TOC159	100.11	2.40585e+06	7.79303e+06	2.94511e+06	965	618	7318		1188;1189	8
O81283	ELDSSSEAVSGNSDKVGADDLSDSEK	O81283	TOC159	72.11	150229	4.94089e+06	8.65869e+06	758	618	5948		1184;1185	3
O81283	VGADDLSDSEK	O81283	TOC159	173.76	150229	7.86202e+06	2.32009e+06	3115	618	25717		1184;1185	9
O81644	AAAVAALSQVLVAENKKSPDTSPTR	O81644	VLN2	119.43	3.27611e+07	1.04496e+07	2.06649e+07	8	620	76		1195;1196;1197;3017	23
O81644	STSSNPADDIPLTEAKDEEEASEVAGLEAK	O81644	VLN2	135.84	8.29505e+06	5.10094e+07	3.28771e+07	2764	620	22444		1200;1201;1202;3018	38
O81644	STSSNPADDIPLTEAK	O81644	VLN2	132.84	2.21872e+07	4.75129e+07	2.68223e+07	2763	620	22401		1200;1201;1202;3018	27
O81644	SPPPPRPVGTSQASQR	O81644	VLN2	79.013	4.86045e+06	5.57728e+06	3.98792e+06	2588	620	21258		1199	3
O81644	EEEEVSPAADETEAK	O81644	VLN2	122.69	989959	2.20859e+06	1.40936e+06	647	620	5208		1198	11
O82089	GNVEPEAVFQTVSK	O82089;A0A1I9LNC0	CCH	71.545	1.42116e+06	5.26876e+06	3.84109e+06	1066	622	7965		1204	4
O82089	VGMSCQGCVGAVNR	O82089	CCH	93.111	3.0495e+06	2.65676e+06	1.47662e+06	3122	622	25820		1205	8
O82264-2	SIPGAPPVTPAGSFGR	O82264-2;O82264		93.768	4.89373e+06	178652	3.01142e+06	2448	625	20142		1207;3021	6
O82299	ETSADEETSQEEKTEETQNSNLK	O82299		143.23	2.56706e+06	1.29614e+06	2.05346e+06	877	628	6559		1210;3022	7
O82762	ADESQYSSDTYSNKR	O82762	At2g25970	128.95	700419	628556	261943	42	631	320		1211;1212	7
P0C7R4	SLTAASSLPEKR	P0C7R4		83.045	2.80701e+06	681780	909997	2531	632	20696		1213;1214	1
P0CB21	ADSTGDENDQVEDFALVQYIENSK	P0CB21		130.62	1.25994e+06	178652	261943	52	633	396		1215;3023	2
P0CB21	DTSHNSGLEEEDQTENR	P0CB21		78.674	150229	419134	261943	567	633	4709		1218	2
P15455	IDLQTAQQLQNQDDNR	P15455;P15455-2;F4K8S2	CRA1	299.2	9.92752e+08	3.56118e+07	8.6577e+07	1209	638	9164		3029	150
P15456	INVETAQQLQNQQDNR	P15456	CRB	327.62	3.50248e+08	1.68442e+07	3.22693e+07	1279	639	9896		3032	97
P15458	AVSLQGQHGPFQSR	P15458;P15459	AT2S2;AT2S3	205.12	1.44655e+07	178652	261943	314	641;642	3010		1226;1227	25
P15458	EFQQSQHLR	P15458;P15459	AT2S2;AT2S3	145.34	815790	71845	176552	684	641;642	5431		1228	14
P18616	YSPSIAYSPSNAR	P18616	NRPB1	78.655	150229	4.01575e+06	2.37574e+06	3317	645	27312		1229;1230	4
P19366	ESGVINEQNLAESK	P19366	atpB	147.62	3.56127e+06	178652	3.81169e+06	833	647	6270		1232	4
P19366	TNPTTSNPEVSIR	P19366	atpB	104.17	1.81686e+06	178652	261943	2929	647	23947		1233;3035	4
P21218	GYVSETESGKR	P21218	PORB	119.03	1.71089e+06	276732	1.68783e+06	1131	648	8314		1236	2
P21218	LAQVVSDPSLTK	P21218	PORB	85.271	150229	178652	261943	1561	648	12790		1237;1238	4
P21238	ELFETDSVYDSEK	P21238	CPN60A1	130.98	1.30217e+07	178652	1.4777e+07	763	649	5968		1239	14
P21238	NVVLDEFGSPK	P21238	CPN60A1	103.97	6.95974e+06	178652	8.26161e+06	2001	649	15661		1240	6
P21238	TNDSAGDGTTTASILAR	P21238	CPN60A1	152.47	3.76611e+06	178652	3.72998e+06	2925	649	23915		3037;3038;3039	11
P21240	CCLEHAASVAK	P21240;Q9LJE4	CPN60B1;CPN60B2	72.152	813505	178652	261943	328	650	3076		1241	2
P24704	GGHELSLATGNAGGR	P24704	CSD1	106.54	4.1547e+06	178652	897446	1016	651	7606		1242	8
P25863	TSSLGSTTTAYDTGTVHHEK	P25863	XERO1	214.54	1.83566e+06	2.67793e+06	990103	3000	653	24497		1245;1246;1247;3040;3041;3042;3043	18
P26568	SEVEIENAATIEGNTAADAPVTDAAVEK	P26568		61.099	150229	178652	261943	2356	654	18935		1248	2
P27323	TTEKEISDDEDEDEPK	P27323	HSP90-1	124.43	2.47226e+06	178652	2.83143e+06	3011	655	24558		1249	6
P27323	TTEKEISDDEDEDEPKK	P27323	HSP90-1	74.698	368471	469799	77781	3012	655	24560		1249	1
P28187	SDDDERGEEYLFK	P28187	RABA5C	95.417	9.14589e+06	2.50159e+06	7.99558e+06	2291	656	17990		1250	11
P28297	GAAGVHIEDQSSVTKKCGHMAGK	P28297	ICL	40.952	150229	193737	261943	975	657	7393		1251	1
P28297	GAAGVHIEDQSSVTK	P28297	ICL	93.348	150229	178652	261943	973	657	7391		1251	1
P28769	SISAQNPDISGDR	P28769	CCT1	127.71	150229	178652	3.45941e+06	2449	658	20148		1252	3
P29525	YATGEHPQGSDKLDSAR	P29525		77.221	640860	178652	261943	3271	660	27059		1253	1
P31168	KEEEVKPQETTTLESEFDHK	P31168	COR47	251.74	3.92193e+08	2.00179e+08	1.66215e+08	1391	661	11046		3051	86
P31168	ITLLEELQEKTEEDEENKPSVIEK	P31168	COR47	109.42	2.83482e+06	178652	261943	1317	661	10259		1256;3050	12
P31168	AQISEPELAAEHEEVKENK	P31168	COR47	152.68	2.60497e+08	3.2892e+08	1.40111e+08	214	661	1857		1255	117
P31168	TAEDDVPVSTTIPVPVSESVVEHDHPEEEKK	P31168	COR47	133.91	1.44586e+07	7.35278e+07	7.97585e+07	2822	661	22953		1257;1258;1259;3052;3053	67
P31168	AEDSPAVTSTPLVVTEHPVEPTTELPVEHPEEK	P31168	COR47	113.79	9.23606e+06	1.96417e+07	1.89106e+07	64	661	550		3044;3045	29
P31168	NNVPEHETPTVATEESPATTTEVTDR	P31168	COR47	202.15	1.25404e+08	1.20052e+08	5.6749e+07	1928	661	15003		1254;3046;3047;3048;3049	105
P31168	TEEDEENKPSVIEK	P31168	COR47	273.24	5.62754e+07	1.09106e+08	7.21406e+07	2850	661	23205		1256;3050	70
P31168	AQISEPELAAEHEEVK	P31168	COR47	201.4	1.35328e+08	2.6327e+08	1.40993e+08	213	661	1779		1255	81
P34790	VGSSSGKPTKPVVVADCGQLS	P34790	CYP18-3	83.059	1.11504e+07	178652	6.66305e+06	3125	663	25838		1260;1261;1262	4
P36212	IGSEISSLTLEEAR	P36212;P36210	RPL12C;RPL12A	169.52	2.71545e+06	178652	2.91037e+06	1243	665	9593		1263;1264;1265;3054	11
P39207	NVIHGSDSVESARK	P39207	NDK1	141.06	6.69497e+06	917578	4.27073e+06	1995	666	15587		1267;1268;1269	17
P39207	NVIHGSDSVESAR	P39207	NDK1	163.9	2.22526e+07	2.4623e+06	1.61264e+07	1994	666	15572		1267;1268;1269	31
P42644	DNLTLWTSDMTDEAGDEIKEASKPDGAE	P42644	GRF3	146.34	6.78323e+06	178652	6.08994e+06	499	668	4101	127	1270	13
P42644	DNLTLWTSDMTDEAGDEIK	P42644	GRF3	87.447	150229	178652	261943	498	668	4091	127	1270	3
P42645	SSDSSREENVYLAK	P42645	GRF5	161.49	2.08341e+07	178652	2.37298e+07	2677	669	21785		1272;1273;1274;1275	23
P42698	GRSSSPPGNVDGFSIGK	P42698	DRT111	102.65	150229	7.18587e+06	261943	1087	670	8079		1276;1277;1278	3
P42698	SSSPPGNVDGFSIGK	P42698	DRT111	95.854	1.41227e+07	1.93569e+07	1.4289e+07	2723	670	22110		1276;1277;1278	18
P42699	NNAGYPHNVVFDEDEIPSGVDVAK	P42699	DRT112	113.67	2.34013e+07	178652	7.97249e+06	1916	671	14888		1279	29
P42763	KDETKPEETPIASEFEQK	P42763	ERD14	183.88	7.27151e+07	9.16573e+07	4.96068e+07	1370	673	10775		3057	38
P42763	KPEDGSAVAAAPVVVPPPVEEAHPVEK	P42763	ERD14	106.06	7.10515e+07	4.84342e+07	5.33308e+07	1469	673	12063		1280	61
P42763	VHISEPEPEVK	P42763	ERD14	147.58	1.90912e+08	3.56164e+08	2.4983e+08	3136	673	25991		1283	75
P42763	VATEESSAEVTDR	P42763	ERD14	254.89	3.71328e+07	4.26459e+07	4.37691e+07	3066	673	25126		1281;1282;3058;3059	63
P42777	AEMDEGASDEIDVK	P42777	GBF4	91.307	150229	1.18127e+06	261943	85	674	668		1285	5
P46604	EISGGDGEEEAEETTER	P46604	HAT22	135.1	2.04748e+06	3.35332e+06	261943	732	677	5800		1288	8
P46604	EREISGGDGEEEAEETTER	P46604	HAT22	69.07	2.63735e+06	3.21017e+06	261943	818	677	6218		1288	1
P48491	AILNESSEFVGDK	P48491	CTIMC	121.36	9.30336e+06	178652	1.9374e+06	140	679	1110		1289;1290	6
P49688	ALSTSKPDPVVEDQA	P49688	RPS2C	99.069	150229	178652	261943	171	681	1411		1291	3
P51407	EEKEESDDDMGFSLFE	P51407;A0A1P8B2C7;F4IGR5;F4IGR4;F4IGR3;Q9LXM8;Q9SLF7	RPP2A;At2g27720;At2g27710;RPP2D;RPP2B	201.72	1.19035e+07	178652	261943	657	682	5283	130	1292	14
P51407	KEEKEESDDDMGFSLFE	P51407;A0A1P8B2C7;F4IGR5;F4IGR4;F4IGR3;Q9LXM8;Q9SLF7	RPP2A;At2g27720;At2g27710;RPP2D;RPP2B	174.59	1.23054e+09	2.37153e+09	2.24509e+09	1394	682	11160	130	1292	205
P51407	LASVPSGGGGGVAVASATSGGGGGGGAPAAESK	P51407;A0A1P8B2C7;F4IGR5;F4IGR4	RPP2A;At2g27720	122.74	1.92976e+07	8.88065e+06	1.46766e+07	1567	682	12827		1293;1294;1295;1296;1297;3061	26
P51818	TIEKEISDDEEEEEKK	P51818;F4K6B6;P55737;O03986	HSP90-3;HSP81-2;HSP90-2;HSP90-4	91.622	2.38191e+06	178652	2.20898e+06	2898	683	23724		1298	2
P51818	TIEKEISDDEEEEEK	P51818;F4K6B6;P55737;O03986	HSP90-3;HSP81-2;HSP90-2;HSP90-4	219.84	7.53374e+06	1.37411e+06	7.96558e+06	2897	683	23719		1298	10
P51818	EISDDEEEEEKKDEEGK	P51818;F4K6B6;P55737;O03986	HSP90-3;HSP81-2;HSP90-2;HSP90-4	129.01	7.21309e+06	2.49001e+06	1.41171e+07	730	683	5782		1298	8
P55852	SANQEEDKKPGDGGAHINLK	P55852	SUMO1	150.91	6.82704e+07	3.7322e+07	4.88489e+07	2267	687	17518		1299	29
P92948	IGLTPSR	P92948	CDC5	76.17	150229	178652	335580	1241	692	9583		1302	1
P92964	RSLSPVYR	P92964	RS31	119.22	2.92486e+06	3.39443e+07	2.89873e+07	2219	693	17050		1303;3432	21
P92974	YDAQISVFGSTLQK	P92974	UBA2	58.831	2.27454e+07	1.09991e+06	261943	3272	694	27060		1305;1306;3064;3434	1
P93017-2	TVAAVAGSPGTPTTPGSARK	P93017-2;P93017	At2g33830	105.5	2.92695e+06	1.34624e+07	6.57227e+06	3025	697	24824		1307;1308;3065;3066;3067	21
P93017-2	TVAAVAGSPGTPTTPGSAR	P93017-2;P93017	At2g33830	268.17	1.35391e+08	2.25214e+08	1.43486e+08	3024	697	24693		1307;1308;3065;3066;3067	149
P93031	ASENNGSRSDSESITAPK	P93031	MUR1	158.98	1.06012e+07	740805	9.85426e+06	248	698	2349		1309;1310;1311	7
P93755	SSSSFDGDEPDVSWVQSLVK	P93755		72.772	150229	647272	261943	2727	699	22151		1315	4
P93755	NVVEPISPMSAR	P93755		130.69	1.01853e+07	5.88703e+06	1.26117e+07	2000	699	15642		1313;1314	17
P94088	LKESFENSPR	P94088	gene1500	151.13	2.80149e+06	1.44246e+06	2.03254e+06	1631	700	13211		1316	4
Q02973	KGGLSTGDKPGGEHAEEEGVEIDESK	Q02973	EM6	193.73	8.59539e+06	956091	2.96445e+06	1420	701	11682		1317;3068	34
Q02973	SFEAQQHLAEGR	Q02973	EM6	224.58	3.63791e+07	6.11531e+06	9.30108e+06	2364	701	19080		1318	58
Q06738	SPHSVEESPQSLGSTVVPVQK	Q06738	LTI78	94.838	8.12806e+06	5.47069e+06	3.26699e+06	2583	702	21238		1320	7
Q06738	AASEEGEAVEEEVK	Q06738	LTI78	198.37	9.11859e+06	1.68914e+07	9.01373e+06	24	702	169		1319	17
Q07187	KEQLGHEGYQEMGHK	Q07187	EM1	290.38	1.79432e+06	109205	261943	1408	703	11396	134	3436	24
Q08A72	LGDISDGENEGAFR	Q08A72	EML4	135.91	6.67528e+06	9.51202e+06	8.34273e+06	1606	704	12988		1323	12
Q0WL38	SLSAPVSGTSFGK	Q0WL38;F4INJ6	At2g17550	82.489	3.51187e+06	4.96525e+06	261943	2514	378	20557		715;716	5
Q0WLY0	EVNISGSQNEGEDDSKETNDVVAQK	Q0WLY0	At1g33680	143.58	7.8417e+06	8.19917e+06	261943	897	705	6725		1324;1325;1326	12
Q0WPH8	VHASPVSTTPEPK	Q0WPH8	NEK5	87.498	1.37582e+06	2.00255e+06	1.08937e+06	3132	707	25907		1329	4
Q0WPK4	SSFVSYPPPGSISPDQR	Q0WPK4	At1g79090	85.362	3.70827e+06	2.60818e+06	261943	2682	708	21828		1330;1331	6
Q0WQK2	DGELGELSPDIR	Q0WQK2	PAT07	198.32	1.79883e+07	4.12174e+07	2.37929e+07	412	710	3587		1333	13
Q0WTS1	ESQSEVKSNSDAASESAEQEESSSSIDVK	Q0WTS1		78.735	5.35553e+06	8.15303e+06	3.96996e+06	842	711	6349		1334;1335;1336;1337;1338;1339	14
Q0WTS1	SNSDAASESAEQEESSSSIDVK	Q0WTS1		136.58	7.9852e+06	1.19475e+07	3.40099e+06	2562	711	20944		1336;1337;1338;1339	22
Q0WUK0	SNQKPVGHNPGVIGTPTK	Q0WUK0;Q8L7T4	At3g13990	76.049	1.40052e+06	991025	903741	2559	713	20915		3073;3074	3
Q0WUK0	NSESAFEESHSSEEVR	Q0WUK0;Q8L7T4	At3g13990	142.45	5.04612e+06	8.38283e+06	2.0878e+06	1955	713	15244		1341;1342;1343;1344;1345	23
Q0WUK0	SDSPVSAVSEPQLPEQK	Q0WUK0;Q8L7T4	At3g13990	128.74	4.38398e+06	3.93946e+06	261943	2315	713	18506		1346;1347	8
Q0WUY5	AVDSLPLPRPSSSEVR	Q0WUY5	At3g07660	147.1	1.56142e+07	2.54727e+07	1.69148e+07	306	714	2937		1348;1349	10
Q0WUY5	SGPDSDGRVSPFVSPGVASK	Q0WUY5	At3g07660	112.14	6.00534e+06	2.10184e+07	1.13153e+07	2407	714	19644		1350;1351	6
Q0WUZ1	RVLSESDVIR	Q0WUZ1	At4g17940	94.538	3.17967e+06	4.28454e+06	261943	2244	715	17379		1352	4
Q0WUZ1	TNSVESLSSYGER	Q0WUZ1	At4g17940	141.06	3.93583e+06	5.98114e+06	6.32123e+06	2933	715	23969		1353;3076	15
Q0WWX4	SLSEIAFGDHR	Q0WWX4	At5g18590	96.334	150229	178652	261943	2521	718	20612		1358	5
Q0WWX4	KQFSTEEEYR	Q0WWX4	At5g18590	76.332	636987	178652	261943	1488	718	12170		1356	1
Q0WWX4	LASAIEEHGGSGR	Q0WWX4	At5g18590	114.24	307395	446819	261943	1562	718	12793		1357	2
Q0WWX4	SSSSAVLTSDESVK	Q0WWX4	At5g18590	77.42	150229	178652	261943	2726	718	22150		1359	1
Q147M4	VAIASVFGNDSDED	Q147M4	At5g26610	80.318	150229	1.05141e+07	261943	3058	719	25070		1360	8
Q147P6	TASQTAHLAAGR	Q147P6;F4JTD8	At4g25770	91.914	438449	178652	446118	2833	468	23077		907	1
Q147P6	LYEQPGEVDSLDSPSKEK	Q147P6;F4JTD8	At4g25770	92.805	4.95614e+06	178652	261943	1736	468	13705		906	5
Q1ECF5	TASGNTLPPEPTEDVAVEAK	Q1ECF5	PLIM2B	112.44	3.31472e+06	2.35966e+06	4.47262e+06	2832	720	23065		1361;3077	13
Q29PZ2	DVDADADEGVNSPSSFPNSPDDSDRR	Q29PZ2	At3g03170	45.972	150229	178652	261943	570	726	4719		1366	1
Q2V2Y5	LESNEHSLGHSPSFSR	Q2V2Y5;Q8L7T9	At5g54930	59.537	1.63095e+06	539576	2.07221e+06	1595	728	12937		1367	1
Q38868	AAAAAPGLSPK	Q38868	CPK9	77.74	150229	178652	455867	0	729	0		1368	2
Q38997-2	TSCGSPNYAAPEVISGK	Q38997-2;Q38997;P92958-2;P92958;Q9FLZ3	KIN10;KIN11;SnRK1.3	92.264	150229	178652	7.78935e+06	2979	731	24353		1369;1370;3078	5
Q39117	SGNSEGLLESSGGGVGGSVEEEKDMK	Q39117	GT-2	48.672	150229	178652	261943	2406	734	19638	139	1372;1373;1374;1375	2
Q39132	ATSGTYVTEVPLKGSAK	Q39132	MLP1	190.24	4.86833e+06	178652	261943	293	735	2813		1376;1377;3081;3082	12
Q39221	IIMDPEKSEDDDESSSSSSSSR	Q39221	STL2P	111.4	627818	243458	693086	1259	737	9727	141	1378	9
Q3ECU3	SGTPGDASGNKPQTDATGVSATDTASQK	Q3ECU3;Q94AD1	At1g48610	84.214	4.00949e+06	3.51321e+06	3.12095e+06	2426	744	19865		1382;3084	10
Q3EDG6	VVGSSSPTNIHSK	Q3EDG6	At1g07985	182.89	150229	1.88894e+06	261943	3234	745	26675		1393;1394	12
Q3EDG6	SSSPSTPSSGTQPSSMDLSSPR	Q3EDG6	At1g07985	120.7	4.06194e+06	178652	749608	2724	745	22128	143	1384;1385;1386;1387;1388;1389;1390;1391;1392;3086;3087	33
Q41969-2	VVIQEPVEDLAESSQTEK	Q41969-2;Q41969	EMB1401	95.751	3.23973e+06	3.16128e+06	261943	3236	749	26682		1396;1397;3088	6
Q42344	SKSEVDEAVSEEEAEDDD	Q42344	HMGB4	101.3	150229	2.21361e+07	261943	2475	751	20296		1398	5
Q42479	SSDPPPSSSSSSSGNVVHHVK	Q42479	CPK3	61.815	510225	178652	423481	2673	754	21776		1399	2
Q42521	VLSHAVSESDVSVHSTFASR	Q42521	GAD1	98.067	1.01263e+07	178652	1.20622e+07	3164	755	26162		1400;1401	5
Q42536	GYVSESEAGKR	Q42536;Q42536-2	PORA	98.754	776931	178652	1.53817e+06	1130	756	8311		1402	3
Q42536	GNVVVTGASSGLGLATAK	Q42536;P21218	PORA;PORB	90.422	4.15419e+06	178652	261943	1067	756;648	7971		1234;1235;3036	5
Q43867	MDSVNSFKGYGK	Q43867	PME1	70.563	150229	178652	261943	1758	757	13743		1403	1
Q494N5	TPTPGHYLGLK	Q494N5	At4g35785	97.452	4.34659e+07	3.09915e+07	4.80832e+07	2950	758	24144		3089	10
Q4V3C8	LASIDSFDSR	Q4V3C8;F4JWB0;Q9XF67	PDPK2;PDK1;PDPK1	97.452	8.99478e+06	178652	1.61477e+07	1564	760	12797		1406	3
Q4V3C8	LAPDPASQSASPER	Q4V3C8	PDPK2	115.09	2.9448e+06	178652	2.96899e+06	1558	760	12781		1404;1405	7
Q4V3D1	KDGTSPTVKPAASVSGGVETVK	Q4V3D1	HON5	96.467	1.04971e+07	7.8908e+06	1.15166e+07	1375	761	10821		1407;3091;3092	8
Q4V3D1	RVDAGGASSVAPPPPPPTNVESGGEEVAVK	Q4V3D1	HON5	151.07	7.68931e+06	7.69877e+06	9.46646e+06	2242	761	17373		1408;3093	19
Q4V3D1	VDAGGASSVAPPPPPPTNVESGGEEVAVK	Q4V3D1	HON5	67.418	150229	178652	261943	3072	761	25204		1408;3093	5
Q4V3D3	YSLDNNPSSVLSPR	Q4V3D3	PUX9	161.21	4.66768e+06	4.69022e+06	3.46395e+06	3316	762	27289		1409;1410;3438	25
Q501B2	SRGSLGSLNMITGK	Q501B2	bZIP16	96.435	3.23211e+06	6.06277e+06	261943	2647	763	21596	146	1411;1412	7
Q501B9	VCSLSPELQAFTGTPQLARTEVVK	Q501B9	At1g49520	69.081	1.81883e+07	1.83168e+07	3.37869e+06	3071	764	25195		3094;3095;3096	8
Q501D2	KVPSSNLDNSSVAQTSSELEKPK	Q501D2	IQD30	82.65	5.19279e+06	3.69459e+06	2.60704e+06	1532	765	12439		1413;1414	5
Q501D2	RYSLPSSGNSAK	Q501D2	IQD30	81.676	1.20832e+06	1.36572e+06	1.0934e+06	2254	765	17430		1415;1416	3
Q56WK6	EVTIPTPVAEKEEVAAPVSDEK	Q56WK6	PATL1	128.75	2.20139e+07	8.99715e+06	1.39803e+07	902	766	6794		3098	19
Q56WK6	SSEAAPVETKSEEKPEEK	Q56WK6	PATL1	132.6	7.73756e+06	178652	261943	2678	766	21810		1420;3099	7
Q56WK6	AEVTTEKASSAEEDGTK	Q56WK6	PATL1	138.28	4.42881e+06	3.5586e+06	6.9129e+06	99	766	829		1417;1418;3097	12
Q56YP1	RASFELLR	Q56YP1;Q56YR0	At4g01290	86.014	150229	178652	261943	2133	768	16582		1426	2
Q56YP1	KKSLEHSDGPSILDK	Q56YP1;Q56YR0	At4g01290	162.26	8.45633e+06	7.16958e+06	6.45958e+06	1441	768	11860		1424	8
Q56YP1	SLEHSDGPSILDK	Q56YP1;Q56YR0	At4g01290	168.31	4.26226e+06	5.26297e+06	4.14936e+06	2492	768	20439		1424	8
Q56YP1	IGSSEMLIEGEDVR	Q56YP1;Q56YR0	At4g01290	170.26	1.67469e+07	2.27163e+07	1.18041e+07	1244	768	9627	147	1421;1422	27
Q56YP1	VEEIRSPQTINK	Q56YP1;Q56YR0	At4g01290	139.74	5.42747e+06	5.86465e+06	3.72485e+06	3098	768	25491		1429	10
Q56YP1	SIGELSQR	Q56YP1;Q56YR0	At4g01290	143.04	2.6491e+06	4.70058e+06	4.18547e+06	2444	768	20058		1427	12
Q56Z59	SMIPQNLGSFKEESSK	Q56Z59	PATL3	174.18	5.67294e+07	3.34585e+07	2.1103e+07	2541	769	20794	148	1430;1431;1432	24
Q56ZI2	EILQSESFKEEGYLASELQEAEK	Q56ZI2;A0A1P8ANK1	PATL2	267.92	1.00996e+08	8.8607e+07	261943	725	770	5689		1433;1434;3439	60
Q56ZI2	IDDLVSEDLEGSEFEK	Q56ZI2;A0A1P8ANK1	PATL2	129.38	6.06738e+06	178652	7.636e+06	1200	770	9126		1435	14
Q56ZI2	VVPVETTPAAPVTTETKEEEK	Q56ZI2	PATL2	73.722	8.02647e+06	6.63734e+06	2.55297e+06	3244	770	26940		3101	7
Q56ZI2	TEEKSLEAETKEEEK	Q56ZI2;A0A1P8ANK1	PATL2	159.44	2.55868e+06	3.15154e+06	3.54467e+06	2854	770	23369		1436	8
Q5HZ03	SENSSSDSQKLPTPK	Q5HZ03	At5g55530	92.679	1.83934e+06	2.0726e+06	1.81506e+06	2347	771	18870		3102	7
Q5HZ03	MDSPQSVVSPFK	Q5HZ03	At5g55530	78.985	1.97096e+06	178652	261943	1757	771	13740	149	1437	6
Q5XV72	FDDEYDSDEITEDVPR	Q5XV72;A0MFT2	At4g25070	134.25	150229	2.58747e+06	261943	918	229	6899		472;3401	8
Q67YI9-2	KFSEQNIGAPPSYEEAVSDSR	Q67YI9-2;Q67YI9	EPSIN2	180.04	8.52745e+07	5.87409e+07	3.56381e+07	1414	775	11630		1439	65
Q683K3	HAETDDELMEK	Q683K3;A0A1P8B5A6	At4g21460	163.45	2.42051e+06	4.50596e+06	2.8186e+06	1134	152	8345		2782	8
Q6EVK6-2	HALSTGSFASTSSPR	Q6EVK6-2;Q6EVK6	BRM	97.273	150229	1.25927e+06	261943	1135	778	8352		1442	2
Q6EVK6-2	LVNEPETEPSSPQR	Q6EVK6-2;Q6EVK6	BRM	244.71	1.04329e+07	6.39643e+06	8.53475e+06	1730	778	13668		1443;1444;3105	22
Q6EVK6-2	NIDSGNEEEGDIR	Q6EVK6-2;Q6EVK6	BRM	131.53	6.51845e+06	1.25417e+07	6.62082e+06	1884	778	14715		1445	14
Q6EVK6-2	TASTSSAASPSSSSSSVQQQQQQQQQQQQQQQLASR	Q6EVK6-2;Q6EVK6	BRM	62.255	150229	178652	261943	2834	778	23078		1446	1
Q6NL08	GSDSSLSSPGSQGNQEFGTK	Q6NL08	At1g29530	83.948	2.22742e+06	5.00485e+06	261943	1093	780	8119		1448;1449	4
Q6NM69	VVDEVAIVHLTESPK	Q6NM69	At5g46870	98.552	1.36953e+06	1.09709e+06	261943	3225	781	26614		1452	7
Q6NMI3	ASTVGLAPGLSR	Q6NMI3	At1g31780	64.64	1.12051e+06	1.08323e+06	261943	278	783	2629		1453	1
Q6NPP4	VKSMAQYPEAR	Q6NPP4	CMTA2	102.87	2.28165e+06	1.33281e+06	1.96882e+06	3153	784	26119		1454	3
Q6NQ63	IVHAVSPSDHSNDEDR	Q6NQ63	At1g01440	89.344	742834	557439	261943	1331	785	10425		1455	1
Q6WWW4	RAEATSAAPSSSSSSPPPPPSASGPTTR	Q6WWW4	UPL3	103.93	5.72463e+06	6.00825e+06	2.63191e+06	2124	787	16496		1459;1460;1461;1462;1463;1464;1465;3108	20
Q6WWW4	AEATSAAPSSSSSSPPPPPSASGPTTR	Q6WWW4	UPL3	100.66	4.8188e+06	8.80436e+06	7.04631e+06	62	787	524		1459;1460;1461;1462;1463;1464;1465;3108	21
Q7Y175	LLSGEAVSSSPQQQQQEQPQR	Q7Y175	PUX5	112.74	4.692e+06	178652	261943	1647	789	13286		1466;1467;1468;1469	15
Q7Y175	SASTSFTGAAR	Q7Y175	PUX5	79.82	150229	800608	261943	2276	789	17742		1470	2
Q84JB7	TPEVNSPAKEEIDVVPKEEK	Q84JB7;Q9FFQ8	At5g63550	134.4	5.15774e+06	7.39237e+06	261943	2940	790	24076		1473;3110	9
Q84JB7	ATETLDEKTPEVNSPAKEEIDVVPK	Q84JB7;Q9FFQ8	At5g63550	75.156	6.87022e+06	4.99799e+06	261943	286	790	2685		1473;3109;3110	8
Q84JB7	TPEVNSPAKEEIDVVPK	Q84JB7;Q9FFQ8	At5g63550	193.42	6.72672e+07	2.086e+08	5.01258e+07	2939	790	24061		1473;3110	65
Q84JU6	SDETSDDEDELTSFGSMPVK	Q84JU6	HOS1	124.42	1.12362e+07	3.17377e+07	9.36166e+06	2299	791	18398	153	1475;1476;3111	18
Q84JZ7	MLSIPDTR	Q84JZ7	At3g29270	97.635	3.7964e+06	6.71105e+06	261943	1794	792	14189		1477	1
Q84M97	ASPSFNPLASPDSDAGIEK	Q84M97	MSL9	175.16	6.83847e+06	2.19062e+07	5.22138e+06	261	794	2460		1479;1480;1481	28
Q84M97	EQFGAGSFAR	Q84M97	MSL9	96.23	150229	3.71484e+06	5.24171e+06	805	794	6168		1482	1
Q84M97	FGEQQSFR	Q84M97	MSL9	84.817	150229	178652	261943	936	794	7052		1483	3
Q84R15	SYESDDEEPRKSTGTR	Q84R15;F4IL68	At2g07360	76.358	2.43747e+06	3.23834e+07	3.39803e+06	2806	374	22757		706;707	3
Q84R15	ESFENPVAGSGSR	Q84R15;F4IL68	At2g07360	133.15	150229	178652	261943	826	374	6242		704;705	16
Q84R17	SVSASAQAVPSPIK	Q84R17	At4g24275	222.56	1.07047e+07	2.09575e+07	1.05884e+07	2790	795	22701		1484	17
Q84TF0	GMSFVHETSPYK	Q84TF0	AKR4C10	82.505	4.28652e+06	178652	261943	1058	796	7941		1485	3
Q84W56	DDDELADASDSETK	Q84W56	emb2746	102.63	150229	2.42316e+06	261943	365	797	3289		1486;3112	5
Q84W56	AEGKENSRDDDELADASDSETK	Q84W56	emb2746	62.848	150229	274174	261943	78	797	644		1486;3112	1
Q84W56	ENSRDDDELADASDSETK	Q84W56	emb2746	263.55	3.4694e+07	5.02114e+07	4.70747e+07	795	797	6120		1486;3112	34
Q84WL6	KLSDEEDSCSVASYATSGAK	Q84WL6;A0A1I9LQY4;F4J2V3;A0A1I9LQY3;A0A1I9LQY2	At3g23090	161.04	1.03523e+07	2.6557e+07	8.47712e+06	1457	28	11948		52;53	25
Q84WL6	SFTSESLESAGLK	Q84WL6;A0A1I9LQY4;F4J2V3;A0A1I9LQY3;A0A1I9LQY2	At3g23090	110.15	6.15373e+06	7.37958e+06	3.19693e+06	2384	28	19202		54;2732	10
Q84WU5	TKRDSVDETSEVPHVEHK	Q84WU5	At5g14720	184.91	660988	294595	404634	2906	799	23792		1487;3114	11
Q84WU5	RDSVDETSEVPHVEHK	Q84WU5	At5g14720	124.25	150229	178652	261943	2143	799	16625		1487	6
Q84WU5	TQAALISDDDTSHAEEPDFNQK	Q84WU5	At5g14720	54.828	150229	3.27367e+06	261943	2952	799	24248		1489	2
Q84WU5	SYSGSLYR	Q84WU5	At5g14720	109.44	150229	1.3349e+07	1.12963e+07	2809	799	22810		1488	6
Q84WV7	SPSSLPPSLSLQR	Q84WV7	At3g58600	165.35	7.41564e+06	178652	4.8324e+06	2609	800	21411		1491;1492;1493	20
Q8GUM1	DGEVSDVEEDEYEAK	Q8GUM1;F4K4D5;Q9C5Z1	EIF3B-2;TIF3B1	222.55	1.76924e+08	1.6293e+08	2.67927e+08	413	494	3627		945	39
Q8GUN2	EAALAATPSDSPTIFDK	Q8GUN2	HIT3	74.141	150229	178652	261943	590	802	4826		1494	3
Q8GUP3	ESSTEEVKPSASIATEEVSEEPNTSEPQVTK	Q8GUP3;F4JTF2	At4g31880	77.766	1.58155e+07	9.44943e+06	7.22906e+06	848	803;469	6393		914;2913	5
Q8GUP3	AAEISTPERTDAPK	Q8GUP3	At4g31880	142.19	4.5245e+06	5.68206e+06	5.95376e+06	9	803	81		3115	4
Q8GUP3	AIDEESLHTSSGDNEKPAVSSGK	Q8GUP3;F4JTF2	At4g31880	99.93	4.29122e+07	7.85516e+07	2.32147e+07	137	803;469	1087		908;909;910;2912	19
Q8GUP3	TSGDETANVSSPSMAEELPEQSVPK	Q8GUP3;F4JTF2	At4g31880	124.66	5.66431e+06	1.90265e+07	3.71202e+06	2990	803;469	24427	88	916;917;918;2915	20
Q8GUP3	WSPLDESELSQDEEAADQTGQEEDASTVPLTK	Q8GUP3;F4JTF2	At4g31880	46.028	150229	178652	261943	3264	803;469	27036		919	1
Q8GW48	AEMGVEGTPPPASK	Q8GW48	HSBP	170.74	1.61964e+07	1.50706e+07	1.23332e+07	86	804	688	154	3116	42
Q8GW49	KMVEEVETESSGSSEAETESPR	Q8GW49		67.075	3.2111e+06	3.34601e+06	1.74476e+06	1462	805	11969	155	1495	7
Q8GW49	MVEEVETESSGSSEAETESPR	Q8GW49		93.21	150229	178652	261943	1831	805	14403	155	1495	4
Q8GWV6	DLHPDDNSDGEAVAAKEE	Q8GWV6		81.48	3.31421e+06	178652	3.38146e+06	468	808	3919		1496	3
Q8GX81	SVLNHSCSEEAK	Q8GX81		91.307	150229	574069	261943	2788	809	22679		1497;1498	3
Q8GXA4	GLSGVAHSHGK	Q8GXA4	WIP1	90.614	150229	291717	261943	1055	810	7938		1499	2
Q8GXG9	YYIVSAMVDTKVDMK	Q8GXG9;F4HPK3	At1g44835	67.019	7.55025e+06	1.26077e+06	261943	3328	296	27386	57	2831;3405;3406	1
Q8GXN9-2	GSDEEDFVFHGTPIER	Q8GXN9-2;Q8GXN9	TGH	105.65	4.94421e+06	178652	261943	1091	812	8110		1501	4
Q8GXW8	VSDLLGDDDSPSR	Q8GXW8		198.81	8.02266e+06	7.3578e+06	9.26279e+06	3197	814	26393		1503	15
Q8GY23	NDEQVEEGSLDGR	Q8GY23	UPL1	139.86	1.51157e+06	2.62357e+06	1.12791e+06	1849	815	14527		1504	8
Q8GY46	PTLEIEIPSPR	Q8GY46		177.81	3.53505e+06	918492	3.33389e+06	2033	816	15825		1506	5
Q8GYC1	NQPGNPNPDAEVVALSPK	Q8GYC1	IDD4	109.89	2.34806e+06	178652	261943	1947	819	15198		1510	6
Q8GYC5	GPLQHTQSMSGLK	Q8GYC5;F4I978	At1g24267	116.98	2.54846e+06	2.13245e+06	1.29486e+06	1073	347	8005		663;664	7
Q8GYC9	ESFETLSHGSPDNSVTSPDK	Q8GYC9		66.261	150229	5.73718e+06	261943	827	820	6248		1511;3121	1
Q8GYM6	IVGTADVTVSQSPK	Q8GYM6	CYCT1-4	169.02	3.65087e+06	5.77404e+06	4.41815e+06	1330	821	10417		1512	9
Q8GYX6	RKSPPESTLSGSATSEK	Q8GYX6;A0A1P8BD85;F4JWU1;A0A1P8BD97	At5g25520	64.89	1.47348e+06	1.29837e+06	1.11832e+06	2176	201	16771		410	3
Q8GYX9	IAAEETDEEFEVK	Q8GYX9;Q8GYX9-2	WDL1	100.22	150229	178652	261943	1191	823	9071		3122	2
Q8GYX9	SFSDAVSSSSR	Q8GYX9;Q8GYX9-2	WDL1	83.617	150229	178652	261943	2379	823	19173		1514	1
Q8GZ14	QESDGEEPVSLSQQPK	Q8GZ14;F4I2D0;A4FVS4	At1g76380	80.361	3.791e+06	178652	261943	2051	231	15895		474	3
Q8H0T4	NDEQVDEGSLDGR	Q8H0T4	UPL2	243.92	3.99139e+06	8.4439e+06	5.52511e+06	1848	824	14517		1515	16
Q8H0Z4	SFSQAEFLEANTVLSK	Q8H0Z4		249.54	150229	178652	1.2376e+07	2382	828	19181		1521;1522	13
Q8H100-2	SISSAQYFGDQNK	Q8H100-2;Q8H100	AGD8	246.25	1.34153e+07	1.43416e+07	8.4568e+06	2459	829	20231		1523;1524	18
Q8H102	SQLSFTNHDSLAR	Q8H102	BHLH128	130.47	8.99732e+06	5.6513e+06	261943	2634	830	21540		1525	8
Q8H102	SSPADFFTYLASDK	Q8H102	BHLH128	113.53	3.05801e+06	1.60813e+06	1.26995e+06	2701	830	21982		1526;1527	6
Q8H110	LSFAEDFENGSDEDDGENK	Q8H110	XCT	185.71	2.03814e+07	1.36986e+07	1.39685e+07	1689	832	13491		1529	22
Q8H111	AHSEAQLHNVNQEETK	Q8H111;A0A1P8B033	NLP1	63.302	865698	488424	261943	134	833	1070		1530	3
Q8H129-2	PWYSGNHDYRGDVRAQLSPMLR	Q8H129-2		44.735	2.47258e+06	178652	261943	2037	834	15833		3442;3443	1
Q8H1F0	SFSGGECADWSK	Q8H1F0;Q9T0J7	At4g38900;BZIP29	81.278	150229	178652	261943	2381	838	19176		1538	4
Q8L3P4	KPHLMPSSPEHVDGK	Q8L3P4	EMB2777	81.854	2.78345e+06	2.04701e+06	547696	1474	840	12105	156	1540;1541	5
Q8L3X8	RSYSPGYEGAAAAAPDRDR	Q8L3X8	SCL30	77.231	7.47406e+06	2.17113e+06	2.37101e+06	2230	841	17257		1542;1543;3444	3
Q8L3X8	SYSPGYEGAAAAAPDRDR	Q8L3X8	SCL30	83.823	1.55266e+07	8.99989e+06	261943	2814	841	22873		1542;1543;3444	9
Q8L3X8	RSYSPGYEGAAAAAPDR	Q8L3X8	SCL30	93.115	2.3948e+07	1.90524e+07	1.30192e+07	2229	841	17234		1542;1543;3444	25
Q8L3X8	SYSPGYEGAAAAAPDR	Q8L3X8	SCL30	127.17	2.5682e+07	2.8957e+07	1.58295e+07	2813	841	22859		1542;1543;3444	45
Q8L4D8	VHNPVVESSIQPQRSPR	Q8L4D8	IQD31	109.37	2.95781e+07	1.73178e+06	1.11777e+07	3138	843	26009		1545	9
Q8L4D8	SGGMLETQNVGPEEISDDEIELPEGK	Q8L4D8	IQD31	72.11	3.08779e+06	178652	261943	2401	843	19626	159	1546	4
Q8L4N1	HSHHHSSSTPSAATPTPTAGAR	Q8L4N1;Q8L4N1-2	PHOS34	138.46	1.34858e+07	427921	261943	1172	844	8634		1547;1548;1549;3126;3127;3128;3129	35
Q8L557	AEEQEIVDSLSAEVNPDQK	Q8L557	EMB514	79.027	150229	178652	261943	73	846	606		1551;1552	3
Q8L557	VDMEVETATPK	Q8L557	EMB514	147.18	2.94816e+06	178652	261943	3078	846	25231		3130;3131	4
Q8L5Y4	NMQQLNQSPDIDGELSK	Q8L5Y4	EMB2765	102.72	150229	5.70322e+06	261943	1913	847	14870	160	1553	8
Q8L5Z7	SPSSSSSDYIK	Q8L5Z7	SNX2A	142.76	150229	1.25937e+06	2.51803e+06	2613	848	21442		1554;1555	4
Q8L601	STDSTEKSPSKESVVTVDAGVPDESAVEK	Q8L601	At2g22400	77.03	8.0525e+06	178652	1.03555e+07	2742	849	22266		1556;1557;1558;1559;3132	6
Q8L768	EITGSGIFSR	Q8L768;F4IA48	At1g78150	81.92	2.84835e+06	6.2845e+06	261943	737	352	5835		670	3
Q8L7A9	LAASLFGGSSSR	Q8L7A9		67.952	2.53296e+06	3.76098e+06	261943	1546	851	12674		1561	2
Q8L7B9	SYSIPSR	Q8L7B9;B9DFW5;Q9LW19;Q8GXK6;A4FVS2	At3g26910;At5g41100	77.374	3.80249e+06	9.25162e+06	261943	2811	274	22817		540	1
Q8L7S8-2	SLGLSDHDEYDLDGDNNNVEADDGEELAISK	Q8L7S8-2;Q8L7S8	RH3	68.101	150229	178652	261943	2497	853	20449		1562	3
Q8L7T5	TYNANTSSSDDDEVVVGEEDDDLTGNPK	Q8L7T5	At1g07990	107.47	9.76053e+06	1.66341e+07	5.84088e+06	3051	854	25032		1565;1566;1567;3133;3134;3446	14
Q8L7T5	RSAVSSSMFNSYR	Q8L7T5;A0A1P8ATA9	At1g07990	51.939	2.53627e+06	3.14925e+06	1.92074e+06	2211	854	17021		1563;1564	1
Q8L7U5	QLSLDQFQNESR	Q8L7U5	BSL1	104.82	3.59626e+06	1.95564e+06	261943	2082	855	16227		1568	7
Q8L7W1	AEKDEVSDDEATIEQTLK	Q8L7W1	MSL3	99.663	3.8938e+06	6.16602e+06	261943	82	856	663		1569	2
Q8L7W3	RAGLPSPPPAQR	Q8L7W3	At2g29210	79.875	2.80028e+06	3.56804e+06	261943	2126	857	16514		1573	4
Q8L7W3	LPSPSIEQR	Q8L7W3;A0A1P8AZU5	At2g29210	140.49	2.3186e+07	4.25834e+07	3.05326e+07	1672	857	13412		1572	15
Q8L7W3	LPSPPPR	Q8L7W3;A0A1P8AZU5	At2g29210	82.75	9.34083e+06	1.73437e+07	1.27832e+06	1670	857	13393		1570	6
Q8L7W3	LPSPPVAQR	Q8L7W3;A0A1P8AZU5	At2g29210	109.83	1.2588e+07	2.34839e+07	261943	1671	857	13396		1571	9
Q8L8X4	EISSPESVVVVSEK	Q8L8X4	At1g22790	86.467	150229	2.67184e+06	3.21726e+06	735	859	5820		1574;1575	6
Q8L969	AASPDPLGESSSSGTAR	Q8L969	At4g35980	142.57	1.05187e+07	5.38632e+06	8.48048e+06	30	860	233		1576	16
Q8L9W8	SKSFGNLGEIGSVK	Q8L9W8	At5g24890	176.42	3.73779e+07	6.77287e+07	2.69664e+07	2476	862	20303		1580;1581	12
Q8L9W8	SFGNLGEIGSVK	Q8L9W8	At5g24890	113.54	6.87275e+06	1.20617e+07	5.4288e+06	2370	862	19121		1580	4
Q8LA53	SSSPNEDRGENQLVVYDLK	Q8LA53	MBD2	96.467	1.13543e+07	4.91317e+06	5.23145e+06	2722	863	22092		1582;1583;1584	5
Q8LBB2	SESLGHRSDVSSPEAK	Q8LBB2	KING1	63.691	5.0284e+06	4.04789e+06	4.78326e+06	2352	865	18911		1585;1586;1587	2
Q8LCA1	ATTEVGEAPATTTEAETTELPEIVK	Q8LCA1	CURT1B	75.156	150229	178652	261943	296	866	2836		3135;3136	6
Q8LD26	SYGEDSLPEEAVK	Q8LD26;Q8LD26-2;A0A1P8ASR5;Q8LD26-3;Q8LD26-4;Q8LD26-5	At1g56220	116.19	3.86034e+06	7.4309e+06	5.29697e+06	2807	79	22763		170	8
Q8LDU4	LPEVNPYVSPSLFVRSAFSPTASMLKIDAEEEDK	Q8LDU4	RCCR	41.133	150229	178652	261943	1660	870	13332		3447	1
Q8LE63	TRSFDDSPPAAAELR	Q8LE63	At4g11860	126.91	1.74524e+07	178652	261943	2969	871	24313		1589	13
Q8LE63	SFDDSPPAAAELR	Q8LE63	At4g11860	217.91	1.75406e+07	1.90935e+07	1.91486e+07	2362	871	19034		1589	22
Q8LEG3	ADPVMASP	Q8LEG3	MAP65-2	83.948	150229	178652	261943	45	872	324		1590	3
Q8LF20	SRSYGDMTEMGGGGGGGGRDEK	Q8LF20		63.932	222799	178652	383892	2659	873	21668	166	1591	1
Q8LG05	PKEAPVTVPSTKTLNSPSAAVAVSDDSESEK	Q8LG05	At4g00238	44.301	1.28426e+08	4.64363e+07	7.15959e+07	2022	874	15753		1592;1593;1594;3137	1
Q8LG11	ALAHLLHGSS	Q8LG11	At5g53330	99.013	2.70827e+06	3.62058e+06	261943	153	875	1144		1595	1
Q8LG11	NSSFQHNTSPSSGIGIR	Q8LG11	At5g53330	135.47	1.48802e+07	1.26689e+07	5.45327e+06	1972	875	15355		1596;1597	19
Q8LLD0	FGLSDDEAEDIAMDDAPGLGDPVGLDGK	Q8LLD0	NUP96	78.254	150229	178652	261943	937	876	7053	167	1598	5
Q8LPK7	ANGADEDAVLSDVESDEPAPVVLK	Q8LPK7	At1g24560	82.146	150229	178652	261943	183	877	1511		1599	2
Q8RWK5	EFEPIDSGSELEEDDLK	Q8RWK5	At1g02870	113.33	150229	178652	1.35531e+06	679	881	5405		1603;1604	11
Q8RWN3	NEVTPYLVSR	Q8RWN3;A8MR79	At3g25840	96.034	150229	178652	5.60208e+06	1866	882	14640		1605	2
Q8RWN5	SGGGGAYPSSSTFDR	Q8RWN5;C0Z388	RZ1C;At5g04280	79.81	150229	178652	261943	2400	883	19623		1608	3
Q8RWU7	RVSFQGVGR	Q8RWU7	PUX4	133.91	7.79344e+06	5.6216e+06	6.70114e+06	2245	885	17395		1610	20
Q8RWU7	TLSDLNR	Q8RWU7;Q9SUG6	PUX4;PUX3	93.162	1.15079e+07	2.67412e+07	1.40514e+07	2915	885;1397	23854		1611	2
Q8RWU9	RAPSFSGPLNLSTR	Q8RWU9;A0A1P8B4A5;A0A1P8B4B7;A0A1P8B4B2	At4g24100	102.72	8.22013e+06	3.69504e+06	261943	2131	145	16536		287;288	5
Q8RWU9	SASVGNWILEPK	Q8RWU9;A0A1P8B4A5	At4g24100	159.66	6.86133e+06	3.16631e+06	261943	2280	145	17759		290	2
Q8RWU9	APSFSGPLNLSTR	Q8RWU9;A0A1P8B4A5;A0A1P8B4B7;A0A1P8B4B2	At4g24100	117.02	6.58639e+06	6.18231e+06	261943	203	145	1647		287;288	12
Q8RWU9	ASSNSLSAPIK	Q8RWU9;A0A1P8B4A5;A0A1P8B4B7;A0A1P8B4B2	At4g24100	94.688	6.95212e+06	178652	6.18526e+06	272	145	2593		289	1
Q8RWU9	SDSNGNVEPVASER	Q8RWU9;A0A1P8B4A5;A0A1P8B4B7;A0A1P8B4B2	At4g24100	119.62	2.41512e+06	2.73367e+06	3.84267e+06	2314	145	18492		291;292	13
Q8RWW9	DTAQEEEEPRTPENVGK	Q8RWW9	At5g25590	97.384	4.35998e+06	5.21789e+06	2.75032e+06	553	887	4534		3139	5
Q8RWY6	SSSLDLGVDPPSSR	Q8RWY6	CLASP	126.56	2.44788e+07	3.81093e+07	2.30548e+07	2714	888	22033		1614;1615;1616	16
Q8RX85	SEENIGASPDHWK	Q8RX85	At3g17750	124.51	5.3382e+06	2.54971e+06	261943	2327	889	18636		1617	4
Q8RXD9	MMNLGSLSLSTSKSSK	Q8RXD9	DPE2	77.068	2.16374e+07	1.63524e+07	4.23106e+07	1795	890	14205		1618;1619;1620;1621;1622;3141	17
Q8RXF8	YAAGAVDCPGSPK	Q8RXF8	MIRO1	76.358	397647	178652	1.91212e+06	3266	891	27038		1623	2
Q8RXX9	SHTTGHSVVQPGECTER	Q8RXX9	ATL6	143.69	3.69353e+06	1.37946e+06	3.1993e+06	2437	892	19934		1624;3142;3143	7
Q8RXZ8	QLGAQLSGSMSFSSQMSK	Q8RXZ8	At3g09980	64.374	5.3615e+06	1.51001e+06	2.50461e+06	2077	893	16200	168;169	1625;1626	3
Q8RY15	LGKESPERSDEFDLGK	Q8RY15;A0A1P8B3K6	At4g25580	206.13	8.12933e+07	2.35676e+08	9.96951e+07	1610	894	13030		1628;1629	32
Q8RY18-2	LGSPTHSQAYNPQSYK	Q8RY18-2;Q8RY18		77.068	1.77305e+06	1.93509e+06	261943	1616	895	13094		1630	4
Q8S3U9	VALTSLQSLPR	Q8S3U9	SEC5A	107.39	6.19151e+06	5.17586e+06	4.38934e+06	3061	898	25078		1633;3146	10
Q8S8I5	SKSLEPLEAEQAVSEK	Q8S8I5		134.21	2.22463e+07	4.20946e+07	2.15254e+07	2479	899	20316		1635;1636	18
Q8S8I5	SPEKEVSPDSGEFGSSR	Q8S8I5		94.384	150229	178652	261943	2579	899	21124		1634;1637	2
Q8S8I5	EVSPDSGEFGSSR	Q8S8I5		129.89	150229	2.5558e+06	261943	899	899	6732		1634	4
Q8S8R1	AYGAEGHQEPTPGLGGGSTDAPTPSGDAPAATTTDAK	Q8S8R1	At2g23120	75.509	2.65329e+06	178652	261943	324	901	3059		1639;1640;3147;3148	16
Q8S8R1	DNDLPTDSPYMATGTLEDYK	Q8S8R1	At2g23120	128.73	5.03246e+06	2.8861e+06	3.40593e+06	487	901	4022	170	1641	22
Q8S8S8	KLETLDETSEGEEAK	Q8S8S8	At2g19385	253.79	3.79195e+06	8.15638e+06	6.53832e+06	1452	902	11920		1642;3150	13
Q8S9J8	SFGDVNEIGAR	Q8S9J8		98.182	7.76487e+06	5.42348e+06	1.97393e+07	2369	903	19109		1643	15
Q8VWF5	NMDLLDSQLSDDDGRER	Q8VWF5	ML5	160.03	2.25612e+07	178652	1.13612e+07	1911	904	14864	172	1644;1645	4
Q8VWF5	NMDLLDSQLSDDDGR	Q8VWF5	ML5	95.428	3.18436e+06	178652	261943	1910	904	14859	172	1644;1645	8
Q8VWF5	SPVFGLSPTR	Q8VWF5	ML5	99.669	5.44176e+06	5.50267e+06	3.192e+06	2619	904	21491		1647	4
Q8VWG7	DYEDKAETKPSFSPK	Q8VWG7	TDX	98.882	1.35823e+06	611911	1.7971e+06	584	905	4801		1648	3
Q8VWG7	AETKPSFSPK	Q8VWG7	TDX	124.39	150229	836897	1.87283e+06	96	905	808		1648	2
Q8VY07	YGSTDHDNLSSGKKSPDSAK	Q8VY07	EPSIN1	102.84	150229	1.71442e+06	261943	3292	907	27159		1649	4
Q8VYA5-3	ARDRSPVLDDEGSPK	Q8VYA5-3;Q8VYA5-2;Q8VYA5	RS2Z33	77.66	150229	1.38651e+06	261943	220	909	2027		1650;1651	1
Q8VYA5-3	DRSPVLDDEGSPK	Q8VYA5-3;Q8VYA5-2;Q8VYA5	RS2Z33	209.73	6.76164e+07	2.00849e+08	9.86669e+07	525	909	4367		1650;1651	68
Q8VYA5-3	NSVVSPVVGAGGDSSKEDR	Q8VYA5-3;Q8VYA5-2;Q8VYA5	RS2Z33	127.88	6.39146e+06	9.7773e+06	5.48485e+06	1983	909	15444		1654	9
Q8VYA5-3	IIDGSPPPSPK	Q8VYA5-3;Q8VYA5-2;Q8VYA5	RS2Z33	124.51	6.08617e+07	2.033e+08	9.8738e+07	1254	909	9700		1652;1653	51
Q8VYA5-3	NSVVSPVVGAGGDSSK	Q8VYA5-3;Q8VYA5-2;Q8VYA5	RS2Z33	181.86	2.90473e+07	8.61537e+07	4.74793e+07	1982	909	15420		1654	21
Q8VYC1	GDSDGEGEEDDDDDSMLPPLLK	Q8VYC1;O24527	SIK1	72.585	5.34867e+06	1.20626e+07	5.98889e+06	994	562	7507	112	1056	8
Q8VYF2	SEVTEEKVEALSTDDNAK	Q8VYF2;A0A1P8B3W0	At4g15790	97.502	2.66408e+06	178652	261943	2358	140	19000		282;2777	3
Q8VYF2	ADQTSDSTSPVAPLSVSSPTATKK	Q8VYF2;A0A1P8B3W0	At4g15790	100.95	150229	4.90571e+06	261943	50	140	384		277;278;279;280;281;2774;2775;2776	11
Q8VYF2	ADQTSDSTSPVAPLSVSSPTATK	Q8VYF2;A0A1P8B3W0	At4g15790	126.45	1.41189e+07	2.62935e+07	1.48751e+07	49	140	367		277;278;279;280;281;2774;2775;2776	25
Q8VYJ6	RNSLDIPVVSPEPNVPR	Q8VYJ6	At2g30880	131.67	150229	178652	261943	2189	912	16888		1656;1657	21
Q8VYJ6	NSLDIPVVSPEPNVPR	Q8VYJ6	At2g30880	69.148	150229	178652	261943	1959	912	15295		1656;1657	2
Q8VYN9	SGGDDDGDVVAASASAHHEHIKDE	Q8VYN9	PHOS32	178.2	2.01732e+08	1.95245e+07	8.06189e+07	2397	913	19586		1664	74
Q8VYN9	IHHPPSPR	Q8VYN9;A0A1P8BH73;A0A1P8BH78	PHOS32	83.869	211396	178652	261943	1250	913	9644		1663	4
Q8VYS8	SNAQEEDVIAGSSVR	Q8VYS8;Q8VYS8-3;Q8VYS8-2	PAT09	120.92	150229	178652	261943	2550	914	20867		1665;1666	4
Q8VYV0	SKPIEEEETGSGSQSGGESPEAK	Q8VYV0	At1g43690	105.74	1.31296e+07	1.86503e+07	1.44218e+07	2473	916	20279		1669;1670;1671;1672	17
Q8VYW7	EATESTAPGSPTGQGPESPK	Q8VYW7	At5g16210	60.826	648162	1.19976e+06	261943	617	917	4991		1673	2
Q8VZ95-3	VTYVAPPRPPSPVHEGSEEGSSPR	Q8VZ95-3;Q8VZ95-2;Q8VZ95	PVA11	122.31	3.54553e+07	1.00248e+07	3.74853e+07	3223	918	26582		1674;1675;1676;1677	30
Q8VZG7	IGIWQYGDIESDDEDTGPAR	Q8VZG7;Q8VZG7-2	Tudor1	108.34	150229	178652	261943	1240	919	9581		1678	6
Q8VZL1	SSSPANSPAVSVR	Q8VZL1	At5g13260	99.669	2.7745e+06	3.60291e+06	4.3777e+06	2717	922	22053		1681;1682	9
Q8VZL1	TESPSYFR	Q8VZL1	At5g13260	70.816	150229	2.98677e+06	261943	2862	922	23485		1683	1
Q8VZL1	QWSGDSGTTNAAAVAPSSPAR	Q8VZL1	At5g13260	98.543	7.39913e+06	178652	261943	2119	922	16461		1679;1680	8
Q8VZS3	GGVYAPVAVAQSPK	Q8VZS3	At1g68670	87.363	150229	2.90758e+06	261943	1028	923	7694		1684	2
Q8VZS8	ANSESSSSPVNEEENSQR	Q8VZS8	PYL1	157.58	1.03377e+06	178652	2.07044e+06	190	924	1555		1685;1686;1687;1688	11
Q8VZT4	SGSTHFSSTDSGNFQGK	Q8VZT4;F4I1G1	At1g29350	101.23	5.09482e+06	3.50545e+06	3.0499e+06	2422	332	19852		645;2850	8
Q8W4D8	GGSEEPNVEEDSVAR	Q8W4D8	DDL	228.62	5.84527e+07	9.18522e+07	5.73075e+07	1024	928	7645		1689	32
Q8W4K6	KTSEEGSQSPEQVKDLGSASPPVAR	Q8W4K6	T9E8.90	114.08	1.05257e+07	6.60825e+06	261943	1525	929	12396		1690;1691;1692;1693;1694	6
Q8W4K6	SMSAPSLQPLQGVPSGGLQSSEVKPSGR	Q8W4K6	T9E8.90	121.91	4.50012e+07	2.0729e+07	2.50757e+07	2544	929	20849	173	1695;1696	34
Q8W4K6	SPPYEDGYDRR	Q8W4K6	T9E8.90	110.84	6.09144e+06	3.04235e+06	4.08581e+06	2599	929	21330		1697	7
Q8W4K6	SSSGSRSPPYEDGYDR	Q8W4K6	T9E8.90	94.845	2.94987e+06	1.72219e+06	2.75131e+06	2711	929	22024		1697;1700	2
Q8W4K6	TSEEGSQSPEQVKDLGSASPPVAR	Q8W4K6	T9E8.90	114.06	150229	1.43256e+07	1.24098e+07	2983	929	24377		1690;1691;1692;1693;1694	10
Q8W4K6	SSPGGRSPGFETGSR	Q8W4K6	T9E8.90	72.209	2.36375e+06	3.09626e+06	3.64433e+06	2704	929	21992		1698;1699	2
Q8W4K6	DLGSASPPVAR	Q8W4K6	T9E8.90	132.86	3.75773e+07	5.10276e+07	5.76549e+07	465	929	3894		1690;1691	21
Q8W4K6	SPPYEDGYDR	Q8W4K6	T9E8.90	124.42	7.5947e+06	8.19491e+06	1.13131e+07	2598	929	21316		1697	16
Q8W4M5	DLTAVGSPENAPAK	Q8W4M5	PFP-BETA1	131.08	3.96777e+06	2.93895e+06	8.9186e+06	479	930	3996		1701;3154	10
Q8W555	SSSPGYVGSYSVNKR	Q8W555;F4JFN7	At3g07810	64.55	415667	178652	261943	2721	438	22089		859;860;861	2
Q8W555	SPLGAGYSYGVNR	Q8W555;F4JFN7	At3g07810	101.39	150229	178652	261943	2586	438	21251		858	3
Q8W555	SSSPGYVGSYSVNK	Q8W555;F4JFN7	At3g07810	116.84	2.59309e+07	3.67799e+07	2.60605e+07	2720	438	22088		859;860;861	18
Q8W5R6	KSDGVAGTLPTDGNQSQASGSPSSSSK	Q8W5R6	MKRP1	59.67	150229	1.00598e+06	261943	1498	934	12215		1703	1
Q93V56	ILSSLSR	Q93V56	PPA1	127.46	1.39106e+07	178652	1.54155e+07	1274	935	9801		1704	3
Q93V62	RGSEANWSL	Q93V62	At4g27450	73.951	150229	178652	8.86078e+06	2161	936	16673		1705	4
Q93V62	VDSEGVLCGANFK	Q93V62	At4g27450	190.36	6.93308e+07	1.51086e+07	1.19415e+08	3081	936	25268		1706	29
Q93VP3	SDDEHHFEASESGASK	Q93VP3;Q93VP3-2	ELF5A-2	297.03	2.41766e+09	1.35221e+09	2.60546e+09	2292	939	18053		1709;1710;1711;1712	260
Q93VP3	MSDDEHHFEASESGASK	Q93VP3;Q93VP3-2	ELF5A-2	108.06	1.0191e+07	1.74899e+06	3.1618e+06	1811	939	14257	175	1709;1710;1711;1712	19
Q93VP3	TYPQSAGNIR	Q93VP3;Q93VP3-2	ELF5A-2	71.555	2.85622e+06	178652	2.42745e+06	3052	939	25046		1713	3
Q93VP9	DHQETQALDETDLEELEDMGEK	Q93VP9	At4g27585	131.35	1.25905e+07	178652	9.56671e+06	427	940	3686	176	3155;3156	21
Q93W28	RHSVSFATTR	Q93W28		106.67	643337	1.06098e+06	653457	2167	941	16704		1715	3
Q93W28	LTPPGSPPILSASGTPK	Q93W28		94.402	9.49956e+06	1.43803e+07	6.41261e+06	1718	941	13615		1714;3157	11
Q93W28	SEIEEEEEEGSASAITGSR	Q93W28		253.1	4.50552e+07	8.53892e+07	3.48842e+07	2334	941	18793		1716;1717	33
Q93WJ8	AQPSVESLEVLSK	Q93WJ8		103.13	8.08234e+06	178652	261943	217	942	1997		1718	6
Q93WK6	SVDDLFENQSK	Q93WK6	At1g19530	95.477	150229	2.77737e+06	1.6048e+06	2775	943	22554		1719	4
Q93XX4	KEEFLIGSIEEESQSQSPR	Q93XX4	NTMC2T6.1	203.75	1.00018e+07	8.60684e+06	5.65615e+06	1392	945	11054		1722;1723;1724	25
Q93XX4	EDSSGDILEDSTDVEAKEEK	Q93XX4	NTMC2T6.1	123.55	7.02133e+06	1.63965e+07	3.85076e+06	642	945	5125		1720;1721;3158	12
Q93XX4	EDSSGDILEDSTDVEAK	Q93XX4	NTMC2T6.1	132.23	2.52344e+06	7.3112e+06	1.21124e+06	641	945	5118		1720;1721;3158	3
Q93XY1	LDSHSQNQKPEELNGQVSPDEHSGAK	Q93XY1	MNC6.16	82.986	4.66324e+06	1.00653e+06	2.91175e+06	1577	946	12875		1726	1
Q93XY1	GGSLQNPSPTAPSR	Q93XY1	MNC6.16	146.77	6.90768e+06	4.74764e+06	5.49945e+06	1026	946	7683		1725	17
Q93XY1	SADNISSFTSTDDK	Q93XY1	MNC6.16	93.424	7.13182e+06	3.61616e+06	5.72582e+06	2261	946	17489		1727	5
Q93YP4	KFSEQNIGAAPPSYEEAVSESR	Q93YP4	EPSIN3	104.42	1.0471e+07	178652	5.99777e+06	1413	947	11562		1728	15
Q93YR3	SFVVEESDDDMDETEEVKPK	Q93YR3		181.81	1.42655e+09	1.4155e+09	1.5768e+09	2385	948	19334	178	1730;1731;3159	244
Q93YR3	VEEEEEEDEIVESDVELEGDTVEPDNDPPQK	Q93YR3		128.85	3.67258e+08	2.78697e+08	3.47086e+08	3094	948	25446		1732;3160	73
Q93YR3	DANAALEINPDSAK	Q93YR3		117.09	150229	178652	261943	349	948	3248		1729	9
Q93YS6	GSSVGGLDQLESASPEK	Q93YS6	GTE9	97.214	150229	4.75175e+06	261943	1106	949	8199		1733	4
Q93YW4	NSLESGNGSPEANSLVGNDENVK	Q93YW4	At5g38600	115.54	5.20149e+06	3.4692e+06	1.04751e+07	1960	950	15304		1735;1736	12
Q93YW4	EEIESEDGEILEK	Q93YW4;A0A1P8BEL3;A0A1P8BEL7	At5g38600	105.03	4.19274e+06	1.03115e+07	9.6196e+06	655	950	5251		1734	9
Q93Z49	SSAEDVKEQGNLTNEAEK	Q93Z49;A8MS32	At5g64130	112.57	2.99165e+06	3.02575e+06	261943	2661	248	21673		495;496	8
Q93ZH3	QDHSDDADGGDEQSQPSSPSVK	Q93ZH3	At4g11790	138.57	3.85907e+06	3.83088e+06	4.55354e+06	2042	951	15860		1737;1738	14
Q93ZH7	LSYPTSPALPKPR	Q93ZH7	iqd2	101.39	2.47258e+07	3.15824e+07	6.6816e+06	1713	952	13574		1744;3164	4
Q93ZH7	LKPQSPLGGTTQENEGFTDK	Q93ZH7	iqd2	97.083	4.67257e+07	5.11845e+07	2.95044e+07	1633	952	13233		1743;3162;3163	21
Q93ZH7	NSFFSPPTPSR	Q93ZH7	iqd2	134.61	1.02494e+07	9.68609e+06	1.13159e+07	1956	952	15277		3165	20
Q93ZH7	LSYPTSPALPK	Q93ZH7	iqd2	84.605	5.89238e+06	1.24635e+07	8.24938e+06	1712	952	13569		1744;3164	3
Q93ZH7	STISVLSER	Q93ZH7	iqd2	75.566	6.29374e+06	1.72554e+07	9.48146e+06	2748	952	22326		1742	5
Q93ZH7	QSSSSPPPALAPR	Q93ZH7	iqd2	169.89	1.70638e+07	2.04382e+07	1.91834e+07	2104	952	16329		1745;1746;1747	25
Q93ZH7	DDESLAGSPALPSYMVPTK	Q93ZH7	iqd2	57.173	150229	1.77153e+06	2.27628e+06	368	952	3307		1739	3
Q93ZH7	DLSPPSTADAVNVTATDVPVVPSSSAPGVVR	Q93ZH7	iqd2	98.445	150229	178652	261943	475	952	3947		1740;1741;3161	7
Q93ZH7	KSNDDDSKSTISVLSER	Q93ZH7	iqd2	85.203	1.96385e+06	2.74996e+06	261943	1505	952	12222		1742	1
Q93ZM2	RFDGSGGDDDDDDPVEKR	Q93ZM2	At5g22310	82.294	1.49183e+06	178652	261943	2149	953	16643		1748	3
Q93ZM2	RFDGSGGDDDDDDPVEK	Q93ZM2	At5g22310	47.904	150229	644333	261943	2148	953	16642		1748	0
Q93ZS6	ARVSLEGLNPAPAYK	Q93ZS6	LRS1	106.87	150229	178652	261943	230	954	2080		1749	1
Q93ZS6	VSLEGLNPAPAYK	Q93ZS6	LRS1	51.359	150229	178652	261943	3202	954	26416		1749	1
Q93ZT6-2	GMVSSGGPVSPGPVYPGGR	Q93ZT6-2;Q93ZT6	EIF(ISO)4G1	99.021	150229	178652	261943	1059	955	7944	179	1753	2
Q93ZX4	KADPNPASDVEDKFEESAPEVTK	Q93ZX4	At1g56290	97.469	150229	4.37043e+06	5.26263e+06	1340	956	10463		1754	9
Q940B8	NNISSYPQETSDREEK	Q940B8	KINESIN-13A	96.805	1.89458e+06	1.25126e+06	2.23049e+06	1920	958	14932		1758	2
Q940N4	GPVIEEIDSDDEKEGEGDKEK	Q940N4	At4g22740	61.684	6.82323e+06	4.81099e+06	4.38895e+06	1074	960	8013		1761	2
Q940N7	EVSTLSDPGSPRR	Q940N7	At4g05150	134.18	2.26025e+07	2.65113e+07	1.47283e+07	901	961	6771		1764;1765;1766;3166	18
Q940N7	DVPSPYGSTSSAPVMR	Q940N7	At4g05150	96.067	1.73914e+07	2.10976e+07	8.34016e+06	578	961	4758	182	1762;1763	23
Q940N7	EVSTLSDPGSPR	Q940N7	At4g05150	207.34	1.84658e+07	2.98083e+07	2.27016e+07	900	961	6746		1764;1765;1766;3166	28
Q940Y8	KSNSDDNLNALLQEEEDLVNAHR	Q940Y8	At3g16060	94.201	150229	178652	261943	1507	963	12226		1767;1768	6
Q940Y8	SNSDDNLNALLQEEEDLVNAHR	Q940Y8	At3g16060	155.47	150229	178652	261943	2563	963	20952		1767;1768	5
Q941A4	ASSDERPGAYPAR	Q941A4	At5g45690	110.98	1.00907e+07	2.77037e+06	1.0412e+07	266	964	2512		1769;1770	15
Q941L0	QDTSGEFSAASPER	Q941L0	CESA3	91.712	1.7307e+06	2.52153e+06	609171	2044	965	15866		1772;1773	6
Q941L0	LPYSSDVNQSPNR	Q941L0	CESA3	126.56	150229	2.06788e+06	261943	1673	965	13419		1771	3
Q944Q6	QNSETLYYADDEDGNR	Q944Q6	At2g14835	107.74	5.02002e+06	3.69245e+06	261943	2087	967	16247		1774	7
Q949Z2	IDGVSVSSSLSSEASSPK	Q949Z2		190.24	8.30204e+06	1.00108e+07	6.31156e+06	1205	970	9150		1776;1777;1778;1779	13
Q94A09	EFLTSSDEEEESVSIR	Q94A09	At1g36310	222.75	6.67211e+06	8.08405e+06	1.2308e+06	683	971	5429		1780;1781	17
Q94AI7	TPPTNASLDYPSADSEHVSK	Q94AI7	TPL	97.542	4.59987e+06	7.53597e+06	7.83276e+06	2944	974	24116		3167	10
Q94AI7	APSPVNNPLLGGIPK	Q94AI7	TPL	91.969	7.25944e+06	2.57179e+06	1.15712e+07	206	974	1680		1784	2
Q94AK8	EDLSELYREDLSDVETS	Q94AK8	At1g25260	84.508	150229	178652	261943	633	975	5052		1785	1
Q94AL6	MPISATMVGALLGLGTQMYSNALRK	Q94AL6	At4g20150	44.341	1.69324e+07	5.53723e+06	8.50258e+06	1806	976	14225		3451	1
Q94BR1	KLEIATHNSGSLSSSPK	Q94BR1	At5g63190	65.598	2.22126e+06	1.66965e+06	1.70492e+06	1449	979	11900		1786	1
Q94BT0	INSAESMELWASQQK	Q94BT0	SPS1	82.489	5.48125e+06	178652	1.85485e+06	1278	980	9856	184	1789;1790	6
Q94C20	AFGDYDNSDEDGDNDVRR	Q94C20	At5g64160	82.349	3.34583e+06	6.07038e+06	4.40059e+06	107	981	873		1791	7
Q94C48-2	DAETVNQTSHPTEEEAQVTVSSNADVEDSHETVSPR	Q94C48-2;Q94C48	At4g32330	145.32	1.33944e+08	1.52437e+08	9.8955e+07	343	982	3220		1792;1793;3168	36
Q94C59	SASFKEESDFFADLK	Q94C59	PATL4	185.74	1.28585e+07	1.53808e+07	5.11521e+07	2272	984	17614		1796;1797	31
Q94CL7	YRPEPSETGSPERK	Q94CL7	phr1	90.714	1.57316e+06	1.16021e+06	261943	3315	987	27282		1802	7
Q94CL7	YRPEPSETGSPER	Q94CL7	phr1	117.53	3.1956e+06	1.51552e+06	261943	3314	987	27273		1802	3
Q94EG6	AFDLGSKPEGTSTPTK	Q94EG6		140.77	1.92137e+07	7.8177e+06	8.28214e+06	102	988	848		1803;3170;3171;3172	4
Q94EG6	ANLPTVLVTGASGR	Q94EG6		98.654	150229	178652	1.79651e+06	186	988	1528		1804	5
Q94F09	ERVDQATTVPEDESSEHKPSDK	Q94F09	PDIL5-2	56.468	772042	901131	488608	819	989	6219		1805	1
Q94F39	STSVLDLVVNDR	Q94F39	AFP3	105.25	150229	3.80149e+06	3.21449e+06	2767	990	22518		1806;1807;3173	5
Q94F39	SVETSPSSAQSQPENLGK	Q94F39	AFP3	68.676	1.51354e+06	178652	261943	2784	990	22653		1808;3174	1
Q94IU8	SSSMAGGGSGSGDYGGPIK	Q94IU8	At5g19050	101.78	4.70565e+06	178652	6.23894e+06	2716	991	22048	185	1809;1810;1811	3
Q94K56	VSAGPGPEKPLEAEGEEATAQGSAEEESSSS	Q94K56;Q9XQC7	EMB1241;grpE	104.52	1.25626e+07	178652	2.70335e+07	3194	992	26380		1812;1813;1814	12
Q94K97	VREPVIEPVVEDVEDSTDSSVGEEEEEDDLIK	Q94K97	At5g24490	109.77	150229	7.14064e+06	261943	3191	993	26352		1815;1816;1817;3175	5
Q96262	TEEPAKTEGTSGEKEEIVEETK	Q96262;Q96262-2	PCAP1	177	3.08112e+07	3.65362e+07	5.85173e+07	2856	995	23421		1821;3177;3178	32
Q96262	TEGTSGEKEEIVEETKK	Q96262;Q96262-2	PCAP1	113.01	3.95145e+06	6.36551e+06	5.91804e+06	2860	995	23476		1821;3177;3178	8
Q96262	TFDESKETINKEIEEK	Q96262;Q96262-2;F4JUT8;F4JUT9	PCAP1	105.5	5.99671e+06	2.84377e+06	3.61256e+06	2873	995	23603		1820;3179	4
Q96262	TFDESKETINK	Q96262;Q96262-2;F4JUT8;F4JUT9	PCAP1	187.62	5.14231e+06	1.81828e+06	3.8632e+06	2872	995	23595		1820;3179	8
Q96262	AAAAEATKTFDESK	Q96262;Q96262-2;F4JUT8;F4JUT9	PCAP1	65.219	1.26286e+06	178652	1.22245e+06	1	995	2		1820	0
Q96262	TEGTSGEKEEIVEETK	Q96262;Q96262-2	PCAP1	222.73	3.37422e+07	4.22713e+07	4.90206e+07	2859	995	23465		1821;3177;3178	36
Q96270	DKTGSYMSETGEAIK	Q96270	F6D8.9	126.12	150229	178652	570825	460	996	3866	187	1822;1823;3180;3452	12
Q96270	TDEGNKEHVSSAPSTTTTTTTR	Q96270	F6D8.9	154.45	9.35924e+06	6.37571e+06	1.7313e+06	2839	996	23160		1824;1825;1826;3181;3182;3183;3184;3185;3186;3187	37
Q96270	TSGILGQTGEQVK	Q96270	F6D8.9	169.58	150229	178652	261943	2992	996	24436		1827;3188	6
Q96318	VFHLAGNNQQGGFGGSQQQQEQK	Q96318;F4JLA9;Q96318-4;Q96318-3;A0A1P8B543	CRC;CRU3	268.5	4.2441e+08	8.42166e+06	1.92394e+07	3113	1002	25589		1836	112
Q96318	IDVQLAQQLQNQQDSR	Q96318;Q96318-4;Q96318-3;A0A1P8B543	CRC	252.04	1.3623e+08	178652	1.20064e+07	1214	1002	9357		1833	85
Q96318	FNTLETTLTR	Q96318;F4JLA9	CRC;CRU3	193.62	3.82827e+06	178652	1.18171e+06	945	1002	7148		3189;3190;3191;3192	17
Q96318	ISYVVQGTGISGR	Q96318;F4JLA9;Q96318-4;Q96318-3;A0A1P8B543;Q96318-2	CRC;CRU3	190.57	3.71709e+07	178652	261943	1311	1002	10202		1834;3193;3454	40
Q96318	ADVYKPSLGR	Q96318;Q96318-4;Q96318-3;A0A1P8B543	CRC	128.86	2.81628e+07	178652	1.43689e+06	58	1002	478		1830;3453	15
Q96327-2	SSDDERDEKELSLTSPEVVTK	Q96327-2;Q96327-4;Q96327;Q96327-3	EBP1	162.37	1.21168e+08	2.10047e+07	6.65812e+07	2668	1003	21734		1837;1838;1839	50
Q96524	NLEGIQDSSDQITTSLGK	Q96524	CRY2	160.64	150229	178652	261943	1896	1005	14766		3194	2
Q9AR19	SSQTPSPSHSASASVTSSLHK	Q9AR19	HAG1	79.462	2.93267e+06	3.16113e+06	996912	2706	1006	22002		1842;1843	7
Q9AR19	DGALTSNDELESISAR	Q9AR19	HAG1	164.15	4.38735e+06	5.91444e+06	3.89931e+06	408	1006	3547		1840;1841	13
Q9ASS2	NVSLQSHEDLAR	Q9ASS2	At1g20110	110.38	3.17928e+06	2.62052e+06	2.3935e+06	1999	1007	15638		1844	2
Q9ASS2	SRSDLGSDLYGK	Q9ASS2	At1g20110	160.63	4.39662e+07	5.11617e+07	5.47873e+07	2651	1007	21609		1845;1846	28
Q9ASS2	SISFSSSGR	Q9ASS2	At1g20110	117.71	1.91598e+07	2.53494e+07	1.97669e+07	2451	1007	20165		1847	14
Q9ASS2	SDLGSDLYGK	Q9ASS2	At1g20110	65.241	150229	178652	261943	2306	1007	18440		1845;1846	1
Q9ASW3	KPVSPSQSPTGFGK	Q9ASW3;F4IWT1	GCA2;iqd21	109.35	2.26006e+06	2.34641e+06	261943	1486	395	12163		753;754	2
Q9C500	LIEEEAYGVASNAVSSDDDGIK	Q9C500	WPP2	68.88	150229	2.71585e+06	261943	1623	1009	13152		1853	4
Q9C500	AETAETINTTISSPPPESESSTTISAMTDPTSQEAASK	Q9C500	WPP2	147.54	150229	7.744e+07	4.59439e+07	95	1009	767	197	1848;1849;1850;1851;1852;3195;3196;3197;3198;3199	61
Q9C505	MSDDEHHFESSDAGASK	Q9C505	ELF5A-3	67.416	1.44103e+06	489139	1.69385e+06	1812	1010	14269		1854	7
Q9C505	SDDEHHFESSDAGASK	Q9C505	ELF5A-3	242.01	1.45614e+08	8.59466e+07	1.57036e+08	2294	1010	18310		1854	68
Q9C508	QTTAEGSANPEPDQILSPR	Q9C508	PUP18	139.02	5.05145e+06	4.70104e+06	8.44436e+06	2110	1011	16413		1855	8
Q9C551	ITFDNSDDED	Q9C551	RH5	76.843	5.55167e+06	1.24292e+06	261943	1315	1013	10246		1856	2
Q9C576	FDDDSEDNDLSR	Q9C576	At5g22120	108.97	2.46185e+06	178652	261943	916	1014	6879		1857	7
Q9C576	SSGNVENQSVASSGLK	Q9C576	At5g22120	76.158	1.05396e+06	178652	261943	2686	1014	21862		1858;1859	3
Q9C5B1	TPCVSKSQDFDSEYSR	Q9C5B1	At5g08660	88.507	1.74067e+06	1.56016e+06	261943	2938	1015	24009		1860	0
Q9C5B1	SQDFDSEYSR	Q9C5B1	At5g08660	150.81	1.65387e+06	2.07808e+06	261943	2624	1015	21502		1860	7
Q9C5E7-2	LSPGSQSLADFR	Q9C5E7-2;Q9C5E7-4;Q9C5E7;Q9C5E7-3	APUM6	77.379	150229	5.2418e+06	261943	1699	1017	13526		1861	2
Q9C5F6	NSSPPSPFHPAAYK	Q9C5F6;A0A1P8B5D8;A0A1P8B5D2;A0A1P8B5D6	At4g38550	82.651	9.5783e+06	8.24577e+06	7.00506e+06	1973	153	15362		312	6
Q9C5F6	NSSPPSPLHPAASHSPPPPQPYR	Q9C5F6;A0A1P8B5D8;A0A1P8B5D2;A0A1P8B5D6	At4g38550	78.401	3.9204e+06	5.37216e+06	261943	1974	153	15363		313;314	3
Q9C5F6	SPPPSYLSNK	Q9C5F6;A0A1P8B5D8	At4g38550	75.229	2.80841e+06	7.35613e+06	4.21133e+06	2590	153	21262		315	6
Q9C5G7	TQRPPSPSLTAQR	Q9C5G7	PUX13	121.95	1.9069e+07	8.11846e+06	1.26135e+07	2957	1018	24273		1865	11
Q9C5H4	SLTMENENFSR	Q9C5H4		142.89	9.22272e+06	1.79026e+06	1.48503e+07	2533	1019	20701	198	3200	8
Q9C5J9	HITYGSPASSSSSIQGDSER	Q9C5J9		84.156	2.45137e+06	178652	2.15115e+06	1154	1020	8506		1866;3201	7
Q9C5K8	NSTSISPVSSPALNR	Q9C5K8	TIFY3B	129.29	3.35682e+06	178652	4.77892e+06	1977	1021	15380		1867;1868;1869;1870;3202	13
Q9C5W7	AANTPAEYDSDDEYLAPR	Q9C5W7	TOM2A	126.07	1.4503e+07	178652	9.93438e+06	16	1022	112		1871;3457	7
Q9C5X3	GSDDGYSSDSVLR	Q9C5X3	KEU	86.262	150229	178652	261943	1090	1023	8103		1872	9
Q9C671	SADEQIPSSTSFVK	Q9C671	PI4KG5	72.209	1.5618e+06	178652	261943	2260	1024	17483		1873	2
Q9C690	TQSGGLDQYK	Q9C690	BHLH122	70.728	150229	178652	1.3002e+06	2958	1026	24275		1875	3
Q9C6I8	DRSEDAGNDAMDVDDEQQSNKK	Q9C6I8		65.765	1.31493e+06	836715	446453	522	1027	4302		1876	5
Q9C6K3	SPPPQPPAPLPQPIQAVVSTLDTTK	Q9C6K3	F7O12.5	90.447	2.077e+06	1.88102e+06	261943	2589	1028	21259		1877	3
Q9C6N3	RISPTPGKPSGPVSR	Q9C6N3	F28L5.11	86.213	4.06721e+06	4.44566e+06	3.10437e+06	2172	1029	16740		1879;3205	9
Q9C6N3	STSDLGASPITDDCPFNDHSR	Q9C6N3	F28L5.11	68.189	150229	3.01646e+06	261943	2757	1029	22349		1881;1882;3206	3
Q9C6N3	EEHSFVETDSPGTNSPK	Q9C6N3	F28L5.11	102.29	4.39103e+06	3.69154e+06	261943	653	1029	5239		1878;3203;3204	10
Q9C6N3	SGSTLDLETHR	Q9C6N3	F28L5.11	132.56	2.39308e+06	2.79336e+06	261943	2423	1029	19854		1880	3
Q9C6P8	IIAESSLQEEISASQTENSPTQPPSQSDTDHSQQQK	Q9C6P8	F17J6.14	61.504	150229	178652	261943	1253	1030	9654		1883;3207;3208	2
Q9C6S8	HTKPVSLDSDMSPPR	Q9C6S8	F5M6.12	86.641	1.02393e+06	2.003e+06	911517	1180	1031	8729	199	1885;1886	3
Q9C6S8	SVADRVDTDMSPPR	Q9C6S8	F5M6.12	73.415	1.0859e+06	2.1058e+06	1.61514e+06	2773	1031	22529		1891	2
Q9C6S8	YLSEDLSPPR	Q9C6S8	F5M6.12	101.35	150229	1.31076e+07	261943	3303	1031	27226		1892	3
Q9C6S8	DLHGSPVSDVK	Q9C6S8	F5M6.12	156.52	1.34026e+07	2.81499e+07	1.79254e+07	466	1031	3909		1884	13
Q9C6S8	SFGSNADLSPPGR	Q9C6S8	F5M6.12	154.72	7.24547e+06	1.24293e+07	8.80039e+06	2371	1031	19126		1887	18
Q9C6S8	SNDLSPPR	Q9C6S8	F5M6.12	159.34	150229	1.44776e+06	803801	2553	1031	20876		1888	4
Q9C6S8	SSNFDSSPPR	Q9C6S8	F5M6.12	144.28	1.23035e+06	4.10682e+06	2.53106e+06	2698	1031	21968		1889;1890	11
Q9C6S8	VDTDMSPPR	Q9C6S8	F5M6.12	104.82	2.2953e+06	2.49976e+06	1.03465e+06	3085	1031	25336		1891	2
Q9C787	AFFDSADWALGK	Q9C787	F10D13_16	85.554	150229	178652	959355	105	1032	863		1893	6
Q9C7Y9	APEEDEEDSGDEDDDRPPKR	Q9C7Y9	T2J15.12	79.347	5.3307e+06	1.44672e+07	261943	194	1037	1575		1897	7
Q9C7Y9	RAPEEDEEDSGDEDDDRPPK	Q9C7Y9	T2J15.12	142.25	2.93095e+06	8.1206e+06	2.72585e+06	2128	1037	16530		1897	13
Q9C829	DNPGLDDDDDSAELESGTFKK	Q9C829	NUP50A	53.097	150229	178652	261943	501	1038	4127		1898	3
Q9C829	LAPAEAVVEDNQKASDIEEGDEVDSK	Q9C829	NUP50A	82.234	6.80418e+07	8.04582e+07	4.17758e+07	1557	1038	12750		1899	31
Q9C829	SALPLKTPENSPTATDT	Q9C829	NUP50A	121.03	2.04049e+07	2.12773e+07	1.72477e+07	2266	1038	17513		1900;3211	13
Q9C829	DNPGLDDDDDSAELESGTFK	Q9C829	NUP50A	122.13	8.94715e+06	1.57204e+07	1.27451e+07	500	1038	4109		1898	19
Q9C8E6-2	RTNSLALPR	Q9C8E6-2;Q9C8E6	T8D8.2	79.23	150229	1.35212e+06	261943	2232	1040	17275		1903	1
Q9C8E6-2	GVEFDDDLETEKSDGTIGER	Q9C8E6-2;Q9C8E6	T8D8.2	112.47	7.20865e+06	1.08527e+07	4.74497e+06	1118	1040	8279		1902	4
Q9C8E6-2	SGESVDDESENYLSDLGK	Q9C8E6-2;Q9C8E6	T8D8.2	119.68	4.16893e+06	2.12514e+06	4.22929e+06	2393	1040	19514		1904;1905	12
Q9C8W7	TLSSALGSEEAAK	Q9C8W7	F17M19.10	101.61	150229	6.49374e+06	261943	2919	1042	23885		1906;1907	8
Q9C9M1	AAAAVTTTTTDSLASDDDR	Q9C9M1	F4N21_18	236.68	3.15509e+07	2.9627e+07	2.5054e+07	7	1046	30		1909;3212	28
Q9C9U4	TTAAVASTLDSPK	Q9C9U4	MPK15	127.32	2.83577e+06	4.66555e+06	261943	3008	1049	24548		1913	7
Q9C9U5	SPSWTEGVSSPAAQR	Q9C9U5	F25P22.8	112.62	150229	1.95412e+06	261943	2615	1050	21447		1914	2
Q9C9V7	TKSIEAASLLDSPPKPADSPSTAT	Q9C9V7	T23K23.24	89.366	1.674e+07	6.17226e+06	8.08775e+06	2908	1051	23801		1915	8
Q9C9V7	SIEAASLLDSPPKPADSPSTAT	Q9C9V7	T23K23.24	70.413	2.32241e+06	178652	261943	2439	1051	19948		1915	2
Q9C9X0	RQSIGGSDNLQK	Q9C9X0	MAP70.1	133.98	150229	391022	3.16437e+06	2203	1052	17001		1918	2
Q9C9X0	NSFTSNSTSVLK	Q9C9X0	MAP70.1	109.6	7.43723e+06	9.68411e+06	9.0755e+06	1958	1052	15290		1917	8
Q9C9X0	GPGNYSFNK	Q9C9X0	MAP70.1	109.83	2.06513e+07	2.53494e+07	1.79446e+07	1070	1052	7981		1916	12
Q9C9X1	SRPGDLEAAQATNQDSEDEDNDER	Q9C9X1	T23K23.8	83.088	1.16076e+06	178652	2.7071e+06	2649	1053	21604		1919	3
Q9C9Y6	VTSIIDSVPESPQRP	Q9C9Y6	TRX9	162.37	8.12425e+06	2.51346e+06	4.21902e+06	3218	1054	26548		1921;1922	15
Q9C9Y9	SPSSTSLSATSGPTISGGR	Q9C9Y9	F17O14.14	73.735	150229	178652	261943	2614	1055	21445		1923	2
Q9C9Z9	APLISASSSSSSSSQNHSFVSR	Q9C9Z9	ELD1	58.672	991038	3.00961e+06	908043	196	1056	1593		1924;1925;1926;1927	1
Q9CA42	NPVEDPQLEVGGSGEIR	Q9CA42	CRWN3	140.22	3.33288e+06	4.86642e+06	3.35166e+06	1940	1057	15166		1931	12
Q9CA42	ITESEQAAGDSDEGVDSITTGGR	Q9CA42	CRWN3	141.78	1.81578e+07	3.1354e+07	1.47808e+07	1314	1057	10219		1929;1930;3213	30
Q9CA42	IQEGPEGSLQSEMK	Q9CA42	CRWN3	142.95	8.88048e+06	1.32735e+07	2.72526e+06	1291	1057	10030		1928	8
Q9CAI4	TVKSPNVFER	Q9CAI4	F28P22.12	100.09	150229	1.41713e+07	9.01018e+06	3033	1061	24965		1934;3215	5
Q9CAI5	EAAVLGTDSEPSNPQIVEAGSGSNSK	Q9CAI5	F28P22.10	103.93	150229	1.36589e+07	261943	591	1062	4833		1935;1936;1937	9
Q9CAI5	NSPIVSSEINK	Q9CAI5	F28P22.10	88.224	3.38723e+06	7.86308e+06	261943	1965	1062	15327		1938	2
Q9FE20	NDDGGGSGSKFDLEGSEKEDSPR	Q9FE20	PBS1	112.53	3.31326e+06	3.88753e+06	2.64434e+06	1844	1063	14498		1939;1940	6
Q9FE20	FDLEGSEKEDSPR	Q9FE20	PBS1	98.676	1.75495e+06	178652	261943	920	1063	6920		1939	1
Q9FE38	SISEANIAGSSR	Q9FE38	POT3	171.99	1.0739e+07	1.53884e+07	1.39253e+07	2450	1064	20152		1941	11
Q9FE54	SVSGGVTQPSEGSEEL	Q9FE54	F6I1.15	75.911	150229	178652	261943	2795	1065	22733		1942;1943	2
Q9FF75	GEATLDRSQGQDLGPVTR	Q9FF75	SUN1	104.23	9.88371e+06	1.19953e+07	1.12671e+07	997	1067	7514		1944;3218	7
Q9FF75	DLSRGEATLDR	Q9FF75	SUN1	90.861	7.69121e+06	1.31923e+07	9.14201e+06	476	1067	3953		3218	2
Q9FF75	SASTVSITANTAAATR	Q9FF75	SUN1	139	3.72439e+06	3.68667e+06	1.4932e+06	2277	1067	17750		1945;1946	8
Q9FF75	SQGQDLGPVTR	Q9FF75	SUN1	118.61	2.63557e+06	4.55698e+06	3.04201e+06	2632	1067	21525		1944	11
Q9FF75	SVSAATGTNTTATQR	Q9FF75	SUN1	175.29	1.32998e+06	2.63423e+06	3.04911e+06	2789	1067	22681		1947	9
Q9FFQ0	ESQSVSPSSILQK	Q9FFQ0	MBK5.12	102.87	9.51544e+06	4.25576e+06	7.96815e+06	843	1069	6355		1952;1953	8
Q9FFQ0	GGDSHSQSPPVVIPPPPAK	Q9FFQ0	MBK5.12	84.653	3.37453e+06	178652	4.01832e+06	1011	1069	7589		1954;1955;1956	12
Q9FFQ0	ASNANTESSSFISNR	Q9FFQ0	MBK5.12	130.02	2.66751e+06	178652	1.78952e+06	256	1069	2446		1949;1950;1951	8
Q9FFV8	VAVAGAAASAVSPSSFSYSSR	Q9FFV8		155.94	6.27609e+06	8.70583e+06	1.71145e+06	3070	1071	25183		1963;1964;1965;1966	10
Q9FFV8	RDFPDGSTTASPGR	Q9FFV8		99.813	2.97337e+06	4.32642e+06	2.75071e+06	2139	1071	16596		1961;3219	3
Q9FFV8	LNSSDTFPLR	Q9FFV8		130.01	150229	3.35834e+06	261943	1655	1071	13316		1962	1
Q9FFV8	DFPDGSTTASPGR	Q9FFV8		155.14	5.36143e+06	9.26106e+06	8.78105e+06	407	1071	3523		1961;3219	22
Q9FG01	EGEEANTELESDDEDGLIYNPLK	Q9FG01	ATO	78.554	150229	178652	261943	690	1072	5495		1967	2
Q9FG14	NPSFTQPTGDVSGGR	Q9FG14	MYOB7	154.13	5.65561e+06	4.99571e+06	1.15122e+07	1937	1073	15142		1968	14
Q9FG38	SPSSHPYLSVSVTDPVK	Q9FG38	SNX1	95.662	3.3219e+06	178652	1.72035e+06	2608	1075	21406		1970;1971;1972	7
Q9FG81	TVANSPEALQSPHSSESAFALK	Q9FG81	At5g43830	53.281	150229	178652	261943	3026	1076	24844		1973	4
Q9FG81	VDSSQNWAGHI	Q9FG81	At5g43830	160.53	1.01123e+08	178652	4.40612e+07	3084	1076	25334		1975;1976	19
Q9FG81	VDSSGDVCGATFK	Q9FG81	At5g43830	201.09	2.02017e+08	4.67637e+07	2.60132e+08	3082	1076	25297		1974	33
Q9FGD5_ARATHEmb	LLVNEDEHPSKR	Q9FGD5_ARATHEmb		72.615	892874	916101	1.381e+06	1650	1078	13303		1978	1
Q9FGD5_ARATHEmb	VTEIEEEEEEGGSSK	Q9FGD5_ARATHEmb		64.476	150229	1.64879e+06	261943	3215	1078	26529		1979	3
Q9FGE4	RSPPPPPPTQR	Q9FGE4		63.602	150229	178652	261943	2223	1079	17215		1980	3
Q9FGF3	FSYNSYPDSTDSSPR	Q9FGF3		202.32	2.15167e+07	1.20748e+07	1.58086e+07	958	1080	7280		1981;1982	23
Q9FGK8	SVSEPDFGR	Q9FGK8	SEC16B	99.53	150229	2.85184e+06	261943	2791	1082	22710		1985	4
Q9FGK8	FDDESDSDDIR	Q9FGK8;A0A1P8B9X0	SEC16B	191.79	150229	7.45709e+06	5.29539e+06	917	1082	6894		1984	12
Q9FGK8	YPSMDNIQR	Q9FGK8	SEC16B	101.38	2.75374e+06	178652	3.7215e+06	3309	1082	27251		1986;3461	3
Q9FGK9	ELKFDDGSDSDDAK	Q9FGK9;A0A1P8BE45	MAG5	106.6	150229	1.87478e+06	261943	767	1083	5992		1987	2
Q9FGK9	SGSGTSLNGDLPQSVSR	Q9FGK9	MAG5	191.89	2.04817e+07	2.02097e+07	2.17148e+07	2417	1083	19757		1993;1994;1995;3221	29
Q9FGK9	ESNIVDGSGSPGVK	Q9FGK9;A0A1P8BE45	MAG5	175.66	9.32178e+06	2.32554e+07	1.19482e+07	836	1083	6288		1988;1989	21
Q9FGK9	SVSEPDFSR	Q9FGK9;A0A1P8BE45	MAG5	144.77	6.71656e+06	1.30957e+07	1.13861e+07	2792	1083	22718		1996	14
Q9FGK9	LVDDSYTPTASSSAK	Q9FGK9;A0A1P8BE45	MAG5	233.4	4.9564e+06	1.36094e+07	9.05063e+06	1723	1083	13638		1990;1991;1992;3220	11
Q9FGM0	LVSDTEVSELETNDR	Q9FGM0	FTSH11	108.36	1.43398e+06	3.28524e+06	261943	1733	1084	13697		1997	5
Q9FH91	DGQIEETVDTAPASLGSPSR	Q9FH91	At5g67220	205.55	1.08628e+07	178652	261943	421	1088	3651		2000;2001;2002;3224	14
Q9FHB7	VSFELTGEDVAR	Q9FHB7;Q8GYX5	At5g52430	76.868	150229	178652	2.06807e+06	3199	822	26405		1513	4
Q9FHK4	AQANEPQSVPETNNVSSSSGQDTVLPSSPGR	Q9FHK4	Y-1	49.148	150229	178652	261943	210	1089	1693		2003	2
Q9FHP0	IVNPVESSDVETDKHPIESK	Q9FHP0	At5g65910	86.211	1.06031e+07	9.41608e+06	261943	1336	1090	10448		2004	3
Q9FI19	SPSLNALR	Q9FI19;Q9SVG9	CML43;CML42	141.52	3.16093e+07	1.97681e+07	2.43633e+07	2602	1092	21362		2010;2011	19
Q9FIJ0	GANSDTNSDTESIASDR	Q9FIJ0	RBOHD	73.809	150229	1.10087e+06	261943	981	1093	7438		2012;2013;3225	6
Q9FIL6	SVSPSPQMAVPDVFK	Q9FIL6	At5g58950	78.508	5.35382e+06	8.4972e+06	261943	2796	1094	22735		2015	2
Q9FIQ0	SISSAQFFGNQNR	Q9FIQ0	AGD9	248.21	1.49595e+07	1.17808e+07	9.39363e+06	2458	1095	20204		2016;2017	28
Q9FIT8	TTFEQARFHLVSALSNAESKK	Q9FIT8	AGD1	60.093	1.64911e+06	706846	261943	3014	1096	24562		2018;2019	1
Q9FIX1	GRDDFSNVLKEEDPANAPSS	Q9FIX1	At5g39730	78.088	3.29758e+06	178652	4.40138e+06	1081	1097	8050		2020	6
Q9FJ79	ANQATVKEDNSDGDDHVPIASR	Q9FJ79	TOP1BETA	82.479	2.79222e+06	4.01621e+06	2.09195e+06	188	1098	1548		2021;3227	4
Q9FJ79	APSVSKSDDEDSEDDKPLSAR	Q9FJ79	TOP1BETA	116.83	1.50853e+07	2.67534e+07	1.29999e+07	209	1098	1688		2022;2023;2024	9
Q9FJ79	EDNSDGDDHVPIASR	Q9FJ79	TOP1BETA	113.67	7.02387e+06	1.23844e+07	6.34492e+06	638	1098	5090		2021	15
Q9FKA5	KPSYGRSEEEQEEGYR	Q9FKA5		89.913	5.41934e+06	3.46951e+06	2.11346e+06	1482	1102	12135		2027;2028	4
Q9FKA5	SEEQEEGSYRKPSYGR	Q9FKA5		111.81	7.04229e+06	5.8951e+06	261943	2329	1102	18650		2030;2034	3
Q9FKA5	SDDQVESYIKPSYGR	Q9FKA5		130.47	1.36611e+07	1.59914e+07	3.7811e+06	2295	1102	18325		2033	7
Q9FKA5	KPSYGRSEEQEEGSYR	Q9FKA5		96.143	4.69467e+07	282580	261943	1483	1102	12136		2029;2030	2
Q9FKA5	RPEQSYGSGYGGR	Q9FKA5		66.784	361575	1.17971e+06	261943	2193	1102	16914		2031	4
Q9FKA5	RPESGLGSGYGGR	Q9FKA5		127.36	6.71338e+06	7.94471e+06	5.78838e+06	2194	1102	16925		2032	9
Q9FKL3	LQQYPDSPR	Q9FKL3	At5g57610	80.916	150229	178652	699243	1681	1103	13447		2035	1
Q9FKL3	TFQEFPSSPSSAR	Q9FKL3	At5g57610	145.83	5.75168e+06	178652	261943	2879	1103	23614		2036;2037;2038	10
Q9FKL3	KLQQYPDSPR	Q9FKL3	At5g57610	97.957	814140	178652	261943	1456	1103	11928		2035	1
Q9FKN2	SLQKMNSTEIRASR	Q9FKN2	At5g38310	54.953	5.03545e+08	6.74455e+08	4.68399e+08	2509	1104	20512		2039;2040;2041;3228	9
Q9FL69	PAESSSPPASSSDFEDLFK	Q9FL69	AGD5	127.83	150229	2.85093e+06	2.24766e+06	2007	1109	15688		2047;2048	13
Q9FLP2	DSEIEETEEFDTESPLPK	Q9FLP2	At5g55210	380.5	1.39576e+07	1.45071e+07	1.38781e+07	530	1110	4406		2049;3232	23
Q9FLP6	SATPEEDKKPDQGAHINLK	Q9FLP6;F4K3D6	SUMO2	220.97	5.4615e+08	2.92844e+08	4.2583e+08	2283	1111	17766		2050;3233	198
Q9FMF5	MSGQESHDISSGGEQAGVDHPPPR	Q9FMF5	RPT3	93.583	1.66638e+07	1.38191e+07	1.4394e+07	1817	1114	14310	205	2056;2057;2058	23
Q9FMF5	APSPSTTNFAGSSPR	Q9FMF5;A0A1P8BBW9;Q9FMF5-2	RPT3	132.25	6.85688e+06	2.93468e+06	1.05367e+07	205	1114	1672		2052;2053;2054;3234	8
Q9FMG4	RSLSPRSPALQK	Q9FMG4	SC35	146.27	3.57785e+06	1.87493e+06	1.49361e+06	2218	1115	17040		2059;2060;2061	3
Q9FMJ6	ASGAGPNSLVSPQR	Q9FMJ6	At5g63270	105.19	1.00101e+06	178652	261943	249	1116	2353		2062	4
Q9FMM3	PAGSREDMTFGAEESKDESGETR	Q9FMM3	At5g42950	86.449	2.49563e+06	3.1488e+06	763008	2010	1117	15704		2063;3235	8
Q9FMM3	RQPSLVFDR	Q9FMM3	At5g42950	132.14	1.79483e+06	1.16402e+07	1.05685e+07	2201	1117	16989		2064	14
Q9FMN1	FEEINNSPR	Q9FMN1	WEL3	82.494	150229	1.47086e+06	1.27392e+06	931	1118	7010		2066	3
Q9FMN3_ARATHEmb	TDSEVTSLSASSPTR	Q9FMN3_ARATHEmb		64.65	150229	178652	261943	2844	1119	23184		2067;2068	2
Q9FMU5	QYEDVEDEEEIGSDDDLTR	Q9FMU5		172.96	150229	178652	261943	2121	1120	16467		2069	3
Q9FNA0	ELNISDEDNEGSSK	Q9FNA0;A0A1P8BB64	At5g59610	123.95	150229	178652	261943	772	187	6006		382	6
Q9FND9	SDSGINGVDFTEK	Q9FND9	RFS5	73.887	3.77208e+06	2.76824e+06	1.16729e+07	2313	1122	18479		2071	7
Q9FNM7	GKFTSDEDNADPEVVR	Q9FNM7	RH26	169.15	1.98722e+07	3.96489e+07	1.08987e+07	1042	1125	7743		2073;3236	25
Q9FNM7	FTSDEDNADPEVVR	Q9FNM7	RH26	134.21	4.88198e+06	1.673e+07	4.07022e+06	964	1125	7307		2073;3236	12
Q9FQ08	QSIYGDDPDEESDSGAK	Q9FQ08	KU70	73.279	150229	178652	261943	2100	1129	16295		2075	3
Q9FRL3	SFRDDNEEAR	Q9FRL3		124.21	1.49341e+06	2.4862e+06	2.49218e+06	2377	1130	19161		2076	7
Q9FRL5	VSCNSQTLDHHQSKSPSSFSISAAAK	Q9FRL5	ZHD5	68.192	6.32701e+06	1.31337e+06	2.55829e+06	3195	1131	26386		2077;2078;2079;2080	4
Q9FRL5	SPSSFSISAAAK	Q9FRL5	ZHD5	137.95	1.67254e+07	1.69722e+07	1.46269e+07	2607	1131	21387		2077;2078	14
Q9FRS6	NETVSMVAGSYGYIAPEYGYTLK	Q9FRS6	PXL1	41.711	150229	178652	261943	1865	1132	14639		3464	1
Q9FV71-2	ILEQPQTPSSPTPEESTATR	Q9FV71-2;Q9FV71	E2FB	60.991	150229	178652	261943	1267	1133	9776		2081;2082	1
Q9FVJ3	TPAFLSSSLSKK	Q9FVJ3	AGD12	124.42	1.22216e+07	3.27991e+06	1.78098e+07	2937	1134	24005		2083	7
Q9FVJ3	TPAFLSSSLSK	Q9FVJ3	AGD12	104.81	150229	178652	9.11477e+06	2936	1134	23999		2083	3
Q9FVW4	NDSRPSQSSTFVQSEQR	Q9FVW4;Q9FVW4-2	UPF3	131.86	8.28871e+06	7.30008e+06	5.97034e+06	1854	1135	14568		2084	13
Q9FWQ7	IATNPDSVDSSSEEEEGEKQR	Q9FWQ7	F17F16.6	102.16	150229	178652	261943	1194	1136	9097		2085;2086;2087	4
Q9FWQ7	IATNPDSVDSSSEEEEGEK	Q9FWQ7	F17F16.6	110.34	150229	178652	261943	1193	1136	9092		2085;2086;2087	4
Q9FX54	AASFNIIPSSTGAAK	Q9FX54;P25858;F4HQT1	GAPC2;GAPC1	117.48	1.47722e+07	178652	1.11384e+07	25	652	181		1243;1244	10
Q9FXI5	VENAKDEVEISATHHEPVISTPDSK	Q9FXI5;A0A1P8AP22	IQD32	71.78	1.51659e+07	7.73455e+06	1.3884e+07	3106	1141	25527		3244	5
Q9FXI5	KITSSPKQEIGTGEATEQEEGK	Q9FXI5;A0A1P8AP22	IQD32	99.753	2.08094e+06	2.89874e+06	430014	1428	1141	11741		2103;2104;3242	6
Q9FXI5	RKVSNPSFIAAQSK	Q9FXI5;A0A1P8AP22	IQD32	61.015	150229	2.91275e+06	2.54468e+06	2178	1141	16777		2105	1
Q9FXI5	ETLESALLKSPSPDNNNVSEK	Q9FXI5	IQD32	187.73	6.77497e+07	1.33962e+07	2.71776e+07	875	1141	6552		2094;2095;2096;2097;3238	28
Q9FXI5	ITSSPKQEIGTGEATEQEEGKEQK	Q9FXI5;A0A1P8AP22	IQD32	181.64	1.06882e+07	1.1445e+07	4.93364e+06	1320	1141	10296		2103;2104;3242	16
Q9FXI5	RTSFGYDQEAR	Q9FXI5;A0A1P8AP22	IQD32	160.46	2.86073e+07	3.14286e+07	2.07221e+07	2235	1141	17286		2107;3243	55
Q9FXI5	VQEHNSPRSSPDLQER	Q9FXI5;A0A1P8AP22	IQD32	86.136	8.61571e+06	1.11243e+07	261943	3184	1141	26303		2111;2112;2113	10
Q9FXI5	KVSNPSFIAAQSK	Q9FXI5;A0A1P8AP22	IQD32	238.64	1.84537e+08	2.65463e+08	2.20187e+08	1534	1141	12508		2105	72
Q9FXI5	GTETEEDDLIGTELQGPSAADAAK	Q9FXI5	IQD32	133.93	1.29099e+07	1.0488e+07	1.85163e+07	1107	1141	8216		3239;3240	19
Q9FXI5	ITSSPKQEIGTGEATEQEEGK	Q9FXI5;A0A1P8AP22	IQD32	143.63	5.58322e+06	6.851e+06	4.64156e+06	1319	1141	10274		2103;2104;3242	14
Q9FXI5	VEPEESESDDVIIVR	Q9FXI5;A0A1P8AP22	IQD32	201.76	8.58396e+07	6.63475e+07	1.16196e+08	3107	1141	25553		2110	30
Q9FXI5	DDVLGEEGKTDIDSPDTTNTIK	Q9FXI5;A0A1P8AP22	IQD32	98.98	2.0391e+07	3.13098e+07	1.79051e+07	382	1141	3358		2093;3237	20
Q9FXI5	IEEDVTSEVEMASK	Q9FXI5	IQD32	138.77	2.70085e+07	2.28351e+07	3.67137e+07	1217	1141	9445		2101;3241	24
Q9FXI5	VEGQNVELSETEK	Q9FXI5;A0A1P8AP22	IQD32	161.87	3.63975e+06	5.54713e+06	3.97233e+06	3101	1141	25505		2109	7
Q9FXI5	FMQPTQSAK	Q9FXI5;A0A1P8AP22	IQD32	75.416	150229	178652	261943	941	1141	7089		2100	1
Q9FXI5	QQQSFSVDEK	Q9FXI5	IQD32	124.1	150229	178652	261943	2096	1141	16287		2106	5
Q9FXI5	VSNPSFIAAQSK	Q9FXI5;A0A1P8AP22	IQD32	82.925	5.40214e+06	1.29133e+07	5.04376e+06	3203	1141	26420		2105	4
Q9FXI5	ISPQADFVNSDSTVENK	Q9FXI5;A0A1P8AP22	IQD32	96.745	3.30189e+06	3.47682e+06	261943	1305	1141	10122		2102	3
Q9FXI5	TSFGYDQEAR	Q9FXI5;A0A1P8AP22	IQD32	99.442	2.06576e+06	4.23413e+06	261943	2989	1141	24411		2107;3243	6
Q9FXI5	FEELTSSTGSNK	Q9FXI5;A0A1P8AP22	IQD32	137.09	5.54583e+06	1.17608e+07	7.29261e+06	932	1141	7018		2098;2099	10
Q9FXI5	TDIDSPDTTNTIK	Q9FXI5;A0A1P8AP22	IQD32	69.258	1.28337e+06	3.26682e+06	261943	2840	1141	23168		2093;3237	1
Q9FXI5	TEVSPVIVESK	Q9FXI5	IQD32	106.79	150229	6.51429e+06	1.26283e+07	2869	1141	23590		2108	3
Q9FXT6	SASPPAAPADSSAPPHPK	Q9FXT6	PEX14	159.64	5.36778e+07	5.69926e+07	6.6445e+07	2275	1142	17663		2114;2115	80
Q9FY56	VTTSSRTKSNGPVLR	Q9FY56	T5K6_80	60.549	150229	178652	812761	3221	1144	26564		2116;2117	3
Q9FYG2	QDVESTEDSEDEDILK	Q9FYG2	CMTA4	89.506	5.24829e+06	3.75596e+06	4.42032e+06	2045	1146	15874		2119	7
Q9FYK5	RWLGTFDTAEEAACAYDCAAR	Q9FYK5	ESR2	51.166	2.14831e+07	5.41693e+07	1.9838e+07	2248	1147	17415		3245;3466	1
Q9FZ45	SGSFAGTAQSGPGAPMATGR	Q9FZ45		253.36	6.11811e+07	9.26091e+07	7.0321e+07	2413	1149	19737	210	2126;2127	45
Q9FZ45	SGPIPGAPSR	Q9FZ45		96.034	1.35252e+07	3.48915e+07	2.25358e+07	2408	1149	19649		2124;2125	9
Q9FZ45	MSGSLASAGSVSMK	Q9FZ45		130.66	1.02641e+07	5.52901e+06	2.31752e+06	1818	1149	14325	208;209	2121;2122;2123	9
Q9FZ45	MSGSLASAGSVSMKK	Q9FZ45		62.813	1.82861e+06	1.01084e+06	261943	1819	1149	14330		2121;2122;2123	1
Q9FZD2	EKEEEQDGLSVHSPCK	Q9FZD2	T1K7.16	98.76	3.5007e+06	1.35887e+06	2.44205e+06	741	1150	5845		2128	3
Q9FZD2	EQSQVELELR	Q9FZD2	T1K7.16	66.56	150229	178652	261943	814	1150	6207		2129	1
Q9FZG2	HNVPDDDVPDQILSDDEEGDDDDASPVICPVKPPK	Q9FZG2	At1g47820	93.956	2.76764e+06	178652	3.71025e+06	1161	1151	8538		2130;2131	11
Q9FZH6	AVDLLSENSNMSPR	Q9FZH6	F1O19.11	117.2	1.79299e+06	3.91372e+06	261943	305	1152	2921		2132	7
Q9FZK5	GKEDVITGEEEEKEEESADSSPSK	Q9FZK5		67.136	1.47538e+06	950441	261943	1040	1153	7732		2133;2134	2
Q9LD57	GVTTIIGGGDSVAAVEK	Q9LD57;Q9SAJ4-2;F4I3L1;P50318;Q9SAJ4	PGK1;T8K14.3;At1g56190	82.85	2.56363e+06	178652	3.2964e+06	1125	1155;1323	8301		2135	5
Q9LDA7	VGLGASASSADSGK	Q9LDA7		106.58	150229	178652	261943	3121	1156	25819		2136;2137	3
Q9LDN8	GVEDLHQQTGGEVKSP	Q9LDN8	At3g15280	132.23	2.73532e+06	2.09666e+06	2.17582e+06	1117	1157	8276		2138	3
Q9LE22	AMGTSYTETELNR	Q9LE22	CML27	197.07	2.48877e+07	1.47977e+07	2.04439e+07	177	1158	1468	211	2139;3247	29
Q9LE22	LGMSCSVEDCTR	Q9LE22	CML27	89.663	3.36037e+06	178652	2.91807e+06	1613	1158	13067		2140;2141	5
Q9LE80	RGSEANWALANSR	Q9LE80	MJK13.11	149.6	1.20997e+07	178652	4.73412e+06	2160	1160	16667		2144	7
Q9LE80	IDSEGVLCGASFK	Q9LE80	MJK13.11	184.11	9.00811e+07	3.08423e+07	8.28549e+07	1211	1160	9320		2143	20
Q9LE82	RGPQEESEVEVSK	Q9LE82	RANGAP1	81.619	1.07396e+06	178652	1.00952e+06	2157	1161	16660		2145	3
Q9LES2	KLEGEESNEAEEPSQK	Q9LES2	UBA2A	69.289	150229	200818	261943	1448	1163	11899		2146	1
Q9LEX1	RSGSSTPVNTVPENDGAK	Q9LEX1	T27I15_140	70.117	802647	3.47453e+06	934212	2215	1166	17035		2149;2150;2151;3252	4
Q9LEX1	SGSSTPVNTVPENDGAK	Q9LEX1	T27I15_140	156.72	4.50844e+06	3.10022e+07	1.21639e+07	2421	1166	19836		2149;2150;2151;3252	14
Q9LF02	ASSPPEGEDEFTDDDGTK	Q9LF02	T21H19_180	156.52	2.97419e+07	2.95067e+07	2.90879e+07	273	1167	2608		2152;2153	26
Q9LF79	SEHADSDSDTFYIPSK	Q9LF79	ACA8	216.27	3.77481e+07	7.85059e+07	4.21587e+07	2333	1168	18777		2154;2155	48
Q9LF79	GGDVESGKSEHADSDSDTFYIPSK	Q9LF79	ACA8	58.107	3.86777e+06	7.09694e+06	261943	1012	1168	7593		2154;2155	1
Q9LF88	LTGATTPSDEETRASAHGDESTGK	Q9LF88	F8J2_210	50.873	150229	1.07168e+06	1.38728e+06	1716	1169	13608		2159;3253;3254;3255	1
Q9LF88	LTGATTPSDEETR	Q9LF88	F8J2_210	209.25	4.00955e+06	6.22815e+06	5.84719e+06	1715	1169	13601		2159;3253;3254;3255	31
Q9LF88	SHDTAESTREGADIASEK	Q9LF88	F8J2_210	66.738	163145	178652	283064	2428	1169	19890		2157	1
Q9LF98	GILAADESTGTIGKR	Q9LF98;Q9SJQ9;O65581;F4KGQ0-2;F4KGQ0	F8J2_100;At2g36460;M3E9.40;At5g03690	141.85	3.4153e+06	178652	261943	1036	1170	7722		2161;3256	3
Q9LF98	LGDGAAESLHVK	Q9LF98	F8J2_100	113.52	4.7228e+06	575805	3.07694e+06	1605	1170	12977		2163	6
Q9LF98	LASINVENVETNR	Q9LF98	F8J2_100	129.89	6.16091e+06	178652	7.17538e+06	1566	1170	12811		2162	14
Q9LF98	GILAADESTGTIGK	Q9LF98;Q9SJQ9;O65581;F4KGQ0-2;F4KGQ0	F8J2_100;At2g36460;M3E9.40;At5g03690	110.51	4.60647e+06	178652	5.13751e+06	1035	1170	7712		2161;3256	8
Q9LF98	ANSEATLGTYK	Q9LF98	F8J2_100	88.803	150229	178652	261943	189	1170	1550		2160	1
Q9LF99	ELKPLGSTVQK	Q9LF99;Q8L9S7;Q2V422;Q3EBM1;Q9SJR4	F8J2_90;At3g52920;At2g36410	132.86	150229	2.39422e+06	2.02366e+06	768	861	5994		1577	3
Q9LF99	SIDTESESISQDK	Q9LF99;Q8L9S7	F8J2_90;At3g52920	127.76	3.63213e+06	5.24454e+06	2.75802e+06	2438	861	19940		1578;1579	12
Q9LFA5	MDYQQKPPQSSDPSPSPPDRPPGIR	Q9LFA5	MED28	51.431	150229	178652	261943	1761	1171	13782	213	2165;2166	2
Q9LFE4	KQPEEENGELSESEKDYDLLPK	Q9LFE4		82.627	8.06647e+07	5.15089e+07	4.85766e+07	1490	1174	12179		2172;2173	10
Q9LFE4	KDESQDDDKDDSVEVIFK	Q9LFE4		94.384	4.03317e+06	9.10055e+06	261943	1369	1174	10743		2171	3
Q9LFE4	SELESQEEEEDSSK	Q9LFE4		147.35	1.78518e+06	3.79068e+06	2.61237e+06	2339	1174	18843		2174	10
Q9LFE4	SELESQEEEEDSSKIDESDK	Q9LFE4		75.55	3.40539e+06	3.2924e+06	261943	2340	1174	18848		2174	2
Q9LFL0	SRSNLSNNSDIQEPGRPPAGHSVK	Q9LFL0	CSLD2	106.47	5.51865e+06	3.02529e+06	1.77107e+06	2655	1176	21651		2175;2176	6
Q9LFX8	AATASSEASEGPVMGLINK	Q9LFX8	At1g27090	66.989	3.79684e+06	178652	1.88313e+06	34	1178	256		2179;3258	6
Q9LHF0	SMDMTPKSPEPESETPTR	Q9LHF0	ZHD9	116.04	8.26077e+06	8.89618e+06	6.49451e+06	2537	1179	20745	220;221	2181;2182;2183;3259;3260	30
Q9LHF0	NDNGIGGENSNDDGVR	Q9LHF0	ZHD9	101.04	150229	1.32514e+06	1.56387e+06	1851	1179	14540		2180	7
Q9LHG0	MHASESSPQEDEKKGIDGTAASNEDTK	Q9LHG0	NF-YC11	62.605	769375	178652	192485	1785	1180	14072	222	2185;2186	2
Q9LHG0	KPISDEVNDSDEEYKK	Q9LHG0	NF-YC11	216.16	6.20942e+06	3.31555e+06	7.03447e+06	1478	1180	12121		2184	8
Q9LHG0	KPISDEVNDSDEEYK	Q9LHG0	NF-YC11	103.61	2.05916e+06	1.08144e+06	2.32009e+06	1477	1180	12114		2184	3
Q9LHG9	GESSSAAVVQDDEEVDEEGVEPK	Q9LHG9		102.9	3.98047e+06	9.24217e+06	261943	1002	1181	7536		2187;2188;2189	15
Q9LHN1	ARIYSPQAAAAALNSSTSIAEQPPVSSS	Q9LHN1		49.266	150229	178652	261943	222	1182	2031		2190;2191;2192;3261	1
Q9LHS0	VVEEKPASPEPVK	Q9LHS0		194.59	3.20017e+06	2.83783e+06	6.37709e+06	3227	1183	26620		2193	4
Q9LIH5	TQVSPTPIR	Q9LIH5		99.788	5.30588e+06	9.88025e+06	6.57385e+06	2961	1184	24287		2194;3262	11
Q9LIL3	VDSSGEVCGVTFK	Q9LIL3	At3g22850	159.66	1.92099e+07	4.85835e+06	1.80537e+07	3083	1185	25308		2195	10
Q9LIL3	VGSVQNWSK	Q9LIL3	At3g22850	80.916	3.77659e+06	178652	261943	3128	1185	25844		2196	2
Q9LIN5	SSTFGSSFGDSGQEER	Q9LIN5	EIF4B1	108.68	7.47977e+06	4.74154e+06	4.88943e+06	2733	1186	22176		2197;2198;3263	12
Q9LIR6	AHGTDPSPPMSPILGATR	Q9LIR6	BAM1	167.99	4.86515e+06	9.50943e+06	261943	131	1188	1049	223	2201;2202;3264	17
Q9LIR6	SGEMTDSSLLSISPPSAR	Q9LIR6	BAM1	102.33	1.63234e+06	1.09414e+06	2.29187e+06	2391	1188	19502	224	2203;2204	8
Q9LJ94	DSSVLVSVSSPMR	Q9LJ94	At3g22520	132.06	2.37067e+07	1.42062e+07	2.42232e+07	543	1189	4498	225	2205;2206	13
Q9LJD8	ELSIPVDQTSHSFGR	Q9LJD8	M3KE1	103.88	2.81368e+06	178652	1.41874e+06	774	1191	6012		2210;2211	2
Q9LJD8	HYSGQLDYVK	Q9LJD8	M3KE1	135.02	1.28928e+06	178652	1.12318e+06	1189	1191	9055		2212	4
Q9LJD8	EATASSEKDDEGSQDAAESLSGENVGISK	Q9LJD8	M3KE1	55.986	150229	178652	261943	616	1191	4990		2207;2208;2209	1
Q9LJD8	VSSVAPDASTSGTEDVR	Q9LJD8	M3KE1	112.24	2.98423e+06	3.20712e+06	3.65953e+06	3212	1191	26520		2214;2215	9
Q9LJD8	TPSSVSGNELAR	Q9LJD8	M3KE1	72.705	2.48096e+06	1.75569e+06	1.94072e+06	2949	1191	24134		2213	5
Q9LJQ6	LVDKHAETDDELLEK	Q9LJQ6		101.61	4.91659e+06	6.20318e+06	6.21447e+06	1724	1192	13647		3265	1
Q9LJQ6	HAETDDELLEK	Q9LJQ6		241.35	3.96009e+07	6.60247e+07	5.5928e+07	1133	1192	8319		3265	25
Q9LJQ7	SVAVQQPIDGSPR	Q9LJQ7	At3g18230	206.49	3.44133e+07	7.46531e+06	3.44244e+07	2774	1193	22550		2216	21
Q9LKA1	LPFSASFVGGGK	Q9LKA1	At3g15040	101.39	150229	178652	261943	1661	1195	13336		2219;2220	5
Q9LKC1	SKSLPESSTSLGHK	Q9LKC1	At5g43880	111.58	1.67012e+06	178652	261943	2480	1197	20334		2223	3
Q9LM78	FDSINSSKDFGGPSLSR	Q9LM78	At1g20760	84.375	3.54921e+06	1.83047e+06	261943	927	1199	7003		2226	6
Q9LM78	FDSFNTSEAGAGFSSQPER	Q9LM78	At1g20760	163	1.63564e+07	1.21557e+07	1.0514e+07	924	1199	6961		2225	27
Q9LM78	NATEVPSPDYSQGK	Q9LM78	At1g20760	204.17	2.87063e+07	2.9094e+07	3.58532e+07	1839	1199	14446		2227	19
Q9LM88	ATDILQGSPVESGPTTPLPDKK	Q9LM88	At1g20670	116.39	1.8895e+07	4.14824e+06	9.5604e+06	285	1200	2666		2229;2230	21
Q9LM88	KDFENLRQDSDDEEPQSQQQQQQQPK	Q9LM88	At1g20670	117.52	1.03047e+07	3.35408e+06	5.0489e+06	1372	1200	10792		2231	11
Q9LME6	HPQPPEEPPSPQR	Q9LME6	MBD8	85.837	1.08603e+06	885080	887380	1163	1202	8546		2233	3
Q9LMK7	FKEVAESEEEKEESK	Q8RWG8;Q9LMK7	RANBP1B;RANBP1A	196.37	1.41284e+07	1.30073e+07	1.38637e+06	940	1203;880	7081		1602	29
Q9LMK7	SGMSVQEHVGNEK	Q9LMK7	RANBP1A	75.483	821061	231823	277617	2404	1203	19634		2234	1
Q9LMN5	EKNSVSDDDEPSFTEEGGDGVHNEANR	Q9LMN5	F16F4.11	74.905	6.04858e+06	1.84813e+06	1.9834e+06	747	1204	5878		2235;2236;2237	3
Q9LNC6	IELGLSSDEDEK	Q9LNC6	F9P14.7	149.69	3.01553e+07	2.0592e+07	2.15944e+07	1223	1205	9493		2238;2239	28
Q9LNE0	ESVTSPDRETPLTKD	Q9LNE0	T21E18.12	120.29	1.01872e+07	1.15829e+07	1.22111e+07	853	1206	6408		2240	6
Q9LNE0	ESVTSPDRETPLTK	Q9LNE0	T21E18.12	94.673	7.29881e+06	5.24744e+06	1.23506e+07	852	1206	6403		2240	3
Q9LNV5	PAPSPTAVSAISPDSAPAGSGAPSGSSQQAPDVSTATGSSQ	Q9LNV5		42.262	4.1961e+06	2.80494e+06	261943	2013	1207	15717		2244;2245;2246	1
Q9LP50	LLDGVGASSSAHGTPR	Q9LP50;F4HZY1	F28N24.10;At1g29220	131.24	1.40147e+06	5.7748e+06	8.52903e+06	1640	325	13266		630;631;632;2847	15
Q9LPC5	SDSQSELSSGNSDALAIEQR	Q9LPC5	BIG3	103.83	3.90548e+06	178652	7.9796e+06	2316	1209	18514		2247;2248;2249	9
Q9LPJ2	PAHTPGTVSPPPENEATFR	Q9LPJ2		116.27	5.2013e+06	178652	261943	2011	1210	15714		2250	3
Q9LPL6	GNSVPATAPTPIPLVSINHDDDDDESDDDFLQLAHR	Q9LPL6	F24J8.3	62.393	150229	178652	261943	1065	1211	7962		2251;2252	2
Q9LPL6	SPEHALFTK	Q9LPL6	F24J8.3	121.61	5.20854e+06	7.64699e+06	1.01041e+07	2577	1211	21063		2253	9
Q9LPP3	VLPPVEQESDVELETK	Q9LPP3	F18K10.11	130.47	3.21116e+06	4.82987e+06	2.9307e+06	3162	1212	26146		2254	15
Q9LPS7	LPLDIDSPTQSENSSSSQQTPK	Q9LPS7	F11F12.11	101.3	4.57949e+06	178652	261943	1668	1213	13373		2255;2256;2257;3269;3270	13
Q9LPT6	SYTDTANFTLR	Q9LPT6	F11F12.1	79.492	150229	178652	261943	2816	1215	22888		2258	1
Q9LPV9	GTSSDPIQDGSDEQQKR	Q9LPV9	LWD1	62.69	150229	178652	539091	1114	1216	8257		2259	1
Q9LQ55	AAAASSWSDNSGTESSPR	Q9LQ55	DRP2B	226.67	6.37368e+06	997010	2.1028e+06	4	1218	10		2262;2263;2264;3272	11
Q9LQ55	RYSDPAQNGEDSSGSGGSSR	Q9LQ55	DRP2B	89.297	150229	644287	546867	2253	1218	17426		2266	2
Q9LQ55	QSLSEGSLDK	Q9SE83;Q9LQ55	DRP2A;DRP2B	127.52	1.20153e+07	178652	1.57064e+07	2103	1218;1331	16323		2265	13
Q9LQ55	ATSPQPDGPSSTGGSLK	Q9LQ55	DRP2B	100.11	1.75933e+07	178652	261943	294	1218	2820		3273	4
Q9LQ55	RTTPNRLPPAPPQSGSSYR	Q9LQ55	DRP2B	61.684	785059	463769	261943	2239	1218	17352		3274	1
Q9LQ71	RPLSPSSAVVETSATEER	Q9LQ71	T1N6.26	84.942	7.99917e+06	178652	261943	2195	1219	16931		2267	8
Q9LR65	VNSLVQLPR	Q9LR65;Q8GY60	PPC6-6	67.08	1.55031e+06	178652	261943	3176	817	26194		1507	1
Q9LRP3	SNATTLPVTQSPR	Q9LRP3		89.911	150229	178652	261943	2551	1222	20870		2270	3
Q9LS42	YVEDLESGFSSDVESK	Q9LS42	CASP	71.316	3.94612e+06	1.33627e+06	261943	3323	1223	27335		2271	1
Q9LS51	NLGLGSDDEDDVEDDEGGGINGGDVKPVTGEER	Q9LS51	EMB1865	126.88	1.55456e+07	1.05846e+07	7.94703e+06	1897	1224	14769		2272	14
Q9LSB4	EAGSDGINKVEESKDDEEAAR	Q9LSB4;Q9LSB4-2;A0A1I9LQE6;A0A1I9LQE4;A0A1I9LQE5	NAI2	190.8	2.7145e+07	2.49443e+07	1.47392e+07	602	1225	4914		2273	28
Q9LSB4	QLNLDDFSEGDDSAESAR	Q9LSB4;Q9LSB4-2;A0A1I9LQE4	NAI2	177.81	3.18824e+06	5.36957e+06	261943	2080	1225	16213		2276	10
Q9LSB4	GLEELRHSTSSTDDEAQSAK	Q9LSB4;Q9LSB4-2;A0A1I9LQE6	NAI2	77.899	2.26927e+06	781694	1.29338e+06	1051	1225	7912		2274	1
Q9LSB4	NPSTISTTVQK	Q9LSB4;Q9LSB4-2;A0A1I9LQE6;A0A1I9LQE4;A0A1I9LQE5	NAI2	92.051	1.00552e+06	626044	1.03352e+06	1939	1225	15157		2275	3
Q9LT75	ETENPDKDDVFSDNEGDSTGPTK	Q9LT75	PEN2	105.17	1.38846e+07	1.82483e+07	1.41128e+07	866	1226	6492		2277;3277	20
Q9LTA2	LPAEEEQKHSAGTGER	Q9LTA2	AHL17	91.889	1.90087e+06	1.02754e+06	261943	1657	1227	13321		2278	6
Q9LTI4	QSEVVSEEQNRPNKSPR	Q9LTI4	At5g59460	66.674	4.29058e+06	3.20088e+06	261943	2099	1228	16294		2279	1
Q9LTK0	TPYHPMMDDDGSLSPR	Q9LTK0	At5g52200	136.81	5.42201e+07	1.01489e+08	5.48465e+07	2951	1229	24153	232;233	2282;2283;3468	103
Q9LTK0	TVSGTSSSSSPELI	Q9LTK0;F4KEU1	At5g52200	98.182	1.0972e+07	1.16921e+06	261943	3039	1229	24988		2284;2285;2286;3278	4
Q9LTZ4	NDSHEENTIHALSQSISFGK	Q9LTZ4;F4IWH1	At3g27350	99.097	9.69767e+06	4.84951e+06	4.36546e+06	1853	394	14558		750;751;752	7
Q9LU05	APETPVVETPAK	Q9LU05;Q9LU05-2	PCAP2	176.32	3.74293e+06	6.04221e+06	6.92573e+06	195	1231	1586		3279	14
Q9LU05	EVVAAVPVAETPSTK	Q9LU05;Q9LU05-2	PCAP2	116.78	150229	8.05146e+06	261943	906	1231	6813		2288;3280;3281	8
Q9LU44	TLSGNDKDQSGGEEETTSR	Q9LU44	At5g51300	95.926	120381	2.24255e+06	261943	2916	1232	23861		2289;2290	8
Q9LUS2	ESEVLSSVSPTESR	Q9LUS2	TOC120	84.62	150229	178652	261943	825	1235	6231		2296;2297	1
Q9LVA0	VVVIEEEEEEDDESSEHGAIVLR	Q9LVA0	BAG7	155.91	1.07949e+07	6.66414e+06	1.43754e+07	3250	1237	26980		2299;2300	22
Q9LVC5	LELSAVPSSYSSGQLDPK	Q9LVC5	At5g57330	105.39	2.0403e+07	2.14935e+06	9.56632e+06	1589	1238	12911		2301;2302;2303;2304	10
Q9LVM5-2	VISETDSSSSPVSTKPQAEAK	Q9LVM5-2		70.316	1.18438e+06	178652	1.93112e+06	3146	1240	26093		2306	1
Q9LVQ4	NSTSSESGSQSITLSQEEFK	Q9LVQ4		134.68	9.67926e+06	6.74455e+06	1.08396e+07	1978	1241	15393		2307;2308;2309;2310;3283	18
Q9LVT8	GNWGTTEDDIPPTSEEPTTEVEKSPVAEK	Q9LVT8;Q9LVT8-3;Q9LVT8-2	At5g47210	99.997	2.64237e+07	8.26755e+06	9.48856e+06	1068	1243	7976		2316	4
Q9LVT8	EAAAPAIGDTAQFPSLG	Q9LVT8	At5g47210	72.209	150229	178652	261943	588	1243	4822		2315	3
Q9LVV6	SSDAEEVSDTEDEWLK	Q9LVV6		166.79	4.6901e+06	178652	2.83202e+06	2667	1244	21708		2317	7
Q9LVX1	TSSTEEPENTNVSGDNDSTLDKQETK	Q9LVX1		83.733	5.17127e+06	5.71297e+06	4.09311e+06	3004	1245	24522		2321;2322;3284;3285;3286	6
Q9LVX1	LDTASDSGAAIASPK	Q9LVX1		151.57	2.91908e+06	5.58109e+06	261943	1579	1245	12877		2318	2
Q9LVX1	SQSLEQDSSDQAFSR	Q9LVX1		140.84	4.50971e+06	178652	261943	2638	1245	21559		2319;2320	6
Q9LW12	HTFGMATEEEDKEHYPGSTTTTTATTR	Q9LW12	At3g15670	163.15	5.69834e+06	1.14559e+06	261943	1179	1247	8712	237	3290;3291;3292;3293;3470	50
Q9LW12	TGGFLSQTGEHVK	Q9LW12	At3g15670	119.62	1.53818e+06	178652	261943	2884	1247	23636		2326;3294	8
Q9LW12	AGSYLSETGEAIK	Q9LW12	At3g15670	129.76	150229	178652	6.08994e+06	126	1247	989		2324;2325;3469	16
Q9LW15	RFSSDSVETPATK	Q9LW15	COX5B-1	93.237	150229	178652	261943	2152	1248	16649		2327	2
Q9LW88	DSKPSVAEAAAPLKTPENSPSAEDA	Q9LW88	NUP50B	104.32	5.4323e+06	1.85788e+07	1.30119e+07	534	1249	4437		2328;3295	15
Q9LXT3	RSGADIETVR	Q9LXT3;Q9SJI8	MBF1B;MBF1A	101.45	150229	710379	574911	2214	1252	17031		2329	1
Q9LXV4	NVEQHSLLQQASSPR	Q9LXV4		122.19	7.01879e+06	4.85363e+06	2.64276e+06	1991	1253	15524		2330;2331;2332	10
Q9LY75-2	VDNADQHANLDDSVKSR	Q9LY75-2;Q9LY75	CYP63	120.74	3.74871e+06	6.5746e+06	2.65579e+06	3079	1255	25234		2334	7
Q9LYH6	SKSWGITDPELQR	Q9LYH6	F14F18_140	118.52	1.49945e+07	4.22971e+06	3.28712e+06	2481	1258	20341		2335;2336	7
Q9LYW2	GSSFTVHEGIGGTAK	Q9LYW2	F15A17_260	96.604	800869	7.89628e+06	4.34632e+06	1104	1259	8192		2337;2338	8
Q9LZ00	MLQHQIVQSPAR	Q9LZ00	MED4	102.52	150229	178652	261943	1793	1260	14179	241	2340	9
Q9LZ00	LGLTGPGSPSVQNPTPTR	Q9LZ00	MED4	153.41	4.58412e+06	3.48596e+06	261943	1611	1260	13061		2339;3298	7
Q9LZ08	KEETDSNGIGSTAGVDSGDISPVDDIQKK	Q9LZ08	MOS11	172.45	3.15776e+07	1.44147e+07	1.1606e+07	1399	1261	11328		2342;2343;3299	17
Q9LZ08	KEETDSNGIGSTAGVDSGDISPVDDIQK	Q9LZ08	MOS11	151.47	4.70368e+07	3.14773e+07	2.61928e+07	1398	1261	11317		2342;2343;3299	22
Q9LZ08	EASADASSDLPEK	Q9LZ08	MOS11	63.185	932178	178652	1.00684e+06	611	1261	4968		2341	2
Q9LZ08	EETDSNGIGSTAGVDSGDISPVDDIQK	Q9LZ08	MOS11	50.2	150229	178652	261943	666	1261	5335		2342;2343;3299	1
Q9LZ47	HQIPPPSPAAPPANR	Q9LZ47	T22P11_140	81.632	419902	178652	261943	1167	1263	8573		2346	5
Q9LZ82	RSPEPHDSSEADSAEKPTHIR	Q9LZ82;Q9LZ82-2	BTR1	189.49	1.6919e+08	2.79519e+07	3.45902e+07	2222	1264	17110		2350;2351;2352;2353	110
Q9LZ82	SPEPHDSSEADSAEKPTHIR	Q9LZ82;Q9LZ82-2	BTR1	183.63	1.47951e+08	3.38529e+07	1.1364e+08	2580	1264	21168		2350;2351;2352;2353	95
Q9LZ82	MESTESYAAGSPEELAKR	Q9LZ82;Q9LZ82-2	BTR1	187.75	1.973e+07	3.81992e+06	8.24444e+06	1773	1264	13969	242	2347;2348;2349;3301	30
Q9LZ82	MESTESYAAGSPEELAK	Q9LZ82;Q9LZ82-2	BTR1	231.41	1.31721e+08	5.30896e+07	1.33731e+08	1772	1264	13905	242	2347;2348;2349;3301	53
Q9LZ83	LKTESSSADNIQEDDGSSLR	Q9LZ83	T32M21_20	96.391	1.90455e+07	1.53016e+06	1.79069e+07	1636	1265	13244		2354;2355;2356	12
Q9LZ83	TESSSADNIQEDDGSSLR	Q9LZ83	T32M21_20	168.31	1.01212e+07	178652	1.3867e+07	2863	1265	23490		2354;2355;2356	12
Q9LZA6	ENSTGSLDDLVTDNNLHASSGR	Q9LZA6	SDP1	54.15	150229	4.33479e+06	261943	797	1266	6150		2357;3302	3
Q9LZJ5	SISIESPR	Q9LZJ5	ABCC14	82.671	2.05681e+06	178652	4.07318e+06	2453	1267	20181		2358;2359	3
Q9LZU7	KYHNDMVVNLCQTR	Q9LZU7	F16L2_40	79.337	1.58231e+06	2.98052e+06	261943	1541	1271	12585		3304;3474	1
Q9M086	VHEGAPDTEVLLASPR	Q9M086	DCAF1	100.41	150229	8.14055e+06	261943	3134	1272	25918		2363	9
Q9M1G6-3	QAQGSIVAQTSPGASSVR	Q9M1G6-3;Q9M1G6-2;Q9M1G6	BZIP25	185.99	5.41185e+06	2.82519e+06	261943	2039	1276	15836		2368	5
Q9M1G6-3	SPPPVQSLSR	Q9M1G6-3;Q9M1G6-2;Q9M1G6	BZIP25	70.256	150229	178652	261943	2591	1276	21268		2369	1
Q9M1Q0	IPHSSSAPNLSDTR	Q9M1Q0	T17J13.200	130.2	1.98131e+07	1.50468e+07	1.88723e+07	1282	1277	9976		2370;2371;2372;2373	17
Q9M1Q0	YLQAVGSFGGGGSR	Q9M1Q0	T17J13.200	101.3	150229	4.41733e+06	261943	3301	1277	27200		2374;2375	9
Q9M2D8	ALTVVEKPVEEPAPAKPASASLDR	Q9M2D8		135.47	9.37956e+06	4.7152e+06	4.9072e+06	173	1281	1437		2376;2377	25
Q9M2D8	VTTPAPADTPAPAPAEIPAPAPAPTPADVTK	Q9M2D8		49.888	150229	178652	261943	3220	1281	26560		3305	2
Q9M2D8	IALESESPAK	Q9M2D8		177.04	3.42063e+07	5.92815e+07	5.45663e+07	1192	1281	9082		2378	18
Q9M2F4	ESFPTSSNPDSTDNIPHQR	Q9M2F4;Q8GXR6	F14P22.220	61.962	150229	178652	261943	830	813	6252		1502;3118	2
Q9M2J9	AASSYSHEINEHENER	Q9M2J9	BET11	86.179	1.46243e+06	1.53062e+06	388944	33	1282	251		2379;2380	2
Q9M2K5	SPKEDCLEVKEEDVGAADSR	Q9M2K5	F9D24.20	67.418	1.83839e+06	589236	261943	2585	1283	21246		2381	4
Q9M2N5	MEVYNDDTEMRSPETQPIK	Q9M2N5	HAT	83.252	1.54796e+08	2.71859e+08	1.25509e+08	1775	1284	13984	243;244	2382;3306;3477	67
Q9M2Q5	EDRGSGEEEKIPAFR	Q9M2Q5	T10K17.140	159.54	1.51107e+06	178652	9.36166e+06	640	1285	5116		2383	12
Q9M2S3	LDHDFTTNNSGSPNTQTQSQEEQNSR	Q9M2S3	AHL15	156.2	3.75709e+06	925268	2.22615e+06	1575	1286	12864		2384;2385;3307;3308	10
Q9M2X8	SSDLAEGDEDLIAGIR	Q9M2X8	T16K5.150	100.4	150229	178652	261943	2672	1287	21772		2386;2387	4
Q9M2X8	TNSIENSGSDQPSSPSVLQTQSPR	Q9M2X8	T16K5.150	99.446	1.73641e+07	6.31282e+06	6.9279e+06	2930	1287	23955		2388;2389;3309	14
Q9M303	VGDGDEKISGGEELEGGFR	Q9M303	T21J18_70	81.696	150229	5.3883e+06	5.54583e+06	3117	1288	25812		2390	5
Q9M376	EHMQYCMSHPEEMSKLSKLK	Q9M376	VAMP727	53.504	150229	178652	261943	709	1290	5570		2391	2
Q9M7Q3-2	DFGSMNMDELLK	Q9M7Q3-2;Q9M7Q3;A0A1P8AV67;F4I3C9;F4HRD0;A0A1I9LNE0;F4JB55;F4HRC9;A0A1P8AV75;F4JB53;Q9M7Q5;Q9M7Q4;Q9M7Q2	ABF3;ABF1;ABF2;ABF4	134.99	2.74326e+06	4.11977e+06	839068	405	1291	3503	245;246	2392	6
Q9M8T0	LIEEVSHSSGSPNPVSD	Q9M8T0		183.76	1.71063e+07	8.08313e+06	2.74756e+07	1624	1294	13176		2394;2395;2396;2397	32
Q9M8Z7-2	TVVASIADETVAESSGTGNKSFSR	Q9M8Z7-2;Q9M8Z7	UGT80A2	123.03	1.66295e+07	1.45435e+07	1.19543e+07	3045	1296	25012		2400;2401;2402;2403;3310	24
Q9M9M4	SNLSTNSDAAEAER	Q9M9M4	CSLD3	122.63	150229	2.36194e+06	261943	2555	1297	20885		2404	4
Q9M9N3	DKEEDQPSCEDEAVPR	Q9M9N3	T17B22.17	97.073	2.33981e+06	1.84128e+06	261943	453	1298	3841		2405	3
Q9MA55	TLEAPLPGSLSAVNNATTR	Q9MA55;Q9MA55-2	ACBP4	133.93	1.59818e+07	178652	261943	2909	1299	23812		2408;2409;3311	17
Q9MA55	DIESEVEVSQEGR	Q9MA55;Q9MA55-2	ACBP4	228.38	4.55669e+07	1.69615e+07	4.27231e+07	435	1299	3734		2406;2407	34
Q9MA92	SQSPELNSKPVTR	Q9MA92	FPP3	100.4	1.03917e+06	891461	763877	2639	1300	21562		2410	1
Q9MAB2	ASEDESIEQK	Q9MAB2	T12H1.3	70.412	150229	1.89077e+06	261943	246	1301	2334		2411	3
Q9MAC8	VEASGSDDDEPEDALQATIDK	Q9MAC8	SS2	154.72	7.69566e+06	1.27018e+07	5.68043e+06	3090	1302	25373		2412;2413	21
Q9MAU3	LSVDSSENQSPQKR	Q9MAU3	TAF6	59.502	150229	178652	510652	1711	1304	13566		2414	1
Q9MB58	SLSASSFLIDTK	Q9MB58	FKFBP	100.88	5.78108e+06	4.87342e+06	8.99103e+06	2516	1305	20570		2420;2421	8
Q9MB58	AAQRNSEDSGVTVDGSPSAK	Q9MB58;F4J5F4	FKFBP;At3g30200	121.5	150229	178652	261943	19	1305	129		2415;2416;2417	5
Q9MB58	SLSASGSFR	Q9MB58	FKFBP	118.23	3.80262e+06	4.8617e+06	5.533e+06	2515	1305	20561		2418;2419	2
Q9MB58	NSEDSGVTVDGSPSAK	Q9MB58;F4J5F4	FKFBP;At3g30200	151.59	2.21542e+06	1.99097e+06	1.29186e+06	1953	1305	15228		2415;2416;2417	13
Q9MB58	SVETLSPFQQK	Q9MB58	FKFBP	134.3	150229	178652	6.28709e+06	2783	1305	22643		2422;3312	11
Q9S791	MTAIDSDDDGVVR	Q9S791	F5A18.5	212.1	9.41639e+07	2.24301e+08	1.41996e+08	1826	1306	14375	248	2423;3313	48
Q9S7I0	VLPQEAPSLHQVEVGQTSPR	Q9S7I0	TADA	59.07	1.05536e+07	5.89632e+06	261943	3163	1308	26159		3314	3
Q9S7I0	NDSGNENIESSQHQLK	Q9S7I0	TADA	121.99	3.87729e+06	3.53453e+06	2.31772e+06	1852	1308	14547		2425	8
Q9S7P9	SSKPNPFDSDDESDNKHTLNPSK	Q9S7P9	SNAP33	179.44	5.95512e+07	4.93083e+07	3.13654e+07	2693	1310	21908		2426;2427	41
Q9S7P9	TTSEPSLADMTNPFGGER	Q9S7P9	SNAP33	189.81	1.01967e+07	3.37829e+07	1.02146e+07	3020	1310	24638	249	2428;3315;3316	29
Q9S7P9	SSKPNPFDSDDESDNK	Q9S7P9	SNAP33	164.56	9.16875e+06	1.62412e+07	1.03733e+07	2692	1310	21880		2426;2427	23
Q9S7V6	QISSPSPSSYSDDTLR	Q9S7V6	F17A17.13	119.56	150229	3.24534e+06	261943	2070	1312	16173		2429;2430	8
Q9S814	AAPTSNFTVGSDGPPSFR	Q9S814	EIN2	96.487	8.36871e+06	3.42702e+06	4.21152e+06	18	1314	126		2433;2434;2435;3317	9
Q9S814	SLSGEGGSGTGSLSR	Q9S814	EIN2	106.42	4.25458e+06	4.25286e+06	5.548e+06	2523	1314	20629		2437;2438;2439;2440	13
Q9S814	DISSGYCMSPTAK	Q9S814	EIN2	70.889	150229	1.42731e+06	261943	443	1314	3775		2436	2
Q9S9P0	LGKESDAEPDRMEDHQELPENHNVETK	Q9S9P0	T24D18.4	59.359	877191	1.83838e+06	261943	1609	1315	13019	250	2442	5
Q9S9P0	SLKEPNAEPKSDGEEQEAAK	Q9S9P0	T24D18.4	51.001	550551	528185	542051	2500	1315	20465		2441	1
Q9S9P0	NVEPSSSPEVR	Q9S9P0	T24D18.4	100.38	150229	663582	261943	1990	1315	15521		2443	2
Q9SA50	IISTSVSPR	Q9SA50	F3O9.32	141.89	8.01694e+06	1.28436e+07	9.19036e+06	1261	1318	9741		2447	12
Q9SAD7	KADTEVSETPTAVK	Q9SAD7	F3F19.4	179.97	3.50978e+06	5.7052e+06	3.08227e+06	1342	1321	10476		2450;3318	5
Q9SAG7	VIADKPSDEEDDRQR	Q9SAG7	F23A5.29	150.9	8.84429e+06	2.60544e+07	261943	3140	1322	26031		2452	13
Q9SAG7	VIADKPSDEEDDR	Q9SAG7	F23A5.29	99.941	781122	3.69626e+06	1.61112e+06	3139	1322	26021		2452	5
Q9SAG7	RIEVDSDGDGER	Q9SAG7	F23A5.29	118.08	150229	1.88392e+06	814991	2169	1322	16715		2451	7
Q9SCK0	SGESPSGLMNQYPTQK	Q9SCK0;F4IXZ6	T9C5.180;At3g49590	84.479	5.56392e+06	5.04307e+06	261943	2392	396	19506		760;761	4
Q9SCK0	FSGVLSSSDSPR	Q9SCK0;F4IXZ6	T9C5.180;At3g49590	125.73	150229	2.6327e+06	261943	953	396	7232		755;756;757	4
Q9SCK0	YVSSNFSEPGR	Q9SCK0;F4IXZ6	T9C5.180;At3g49590	83.137	3.07985e+06	2.19306e+06	261943	3325	396	27350		763	5
Q9SCK9	SLNSMDVDSDSENDQPQKR	Q9SCK9	T9C5.90	84.156	569568	989898	836325	2506	1325	20493	252	2455;2456;2457	8
Q9SCN8	RAESPEAMEEDEEEIAEIK	Q9SCN8	CDC48D	103.85	4.0265e+06	178652	261943	2125	1326	16510	253	2458	11
Q9SCN8	AESPEAMEEDEEEIAEIK	Q9SCN8	CDC48D	117.7	4.20512e+06	178652	261943	94	1326	740	253	2458	7
Q9SCY5	EAMSAASDGNHVAPPELMGQSPPHSPR	Q9SCY5	KINB2	127.67	7.73756e+06	178652	3.41461e+06	607	1329	4959	254;255	2459;2460;2461	18
Q9SE83	RYSDPAQNGDAASPGSGSNR	Q9SE83	DRP2A	62.032	1.15809e+06	178652	261943	2252	1331	17423		2465	2
Q9SE83	ATSPQPDGPTAGGSLK	Q9SE83	DRP2A	128.36	3.0154e+07	5.61216e+06	3.12154e+07	295	1331	2824		2464;3319	14
Q9SE83	AAAASSYSDNSGTESSPR	Q9SE83	DRP2A	62.658	150229	276702	261943	5	1331	21		2462;2463	2
Q9SEI4	ASPALMDLSTADEEDLYGR	Q9SEI4	RPT3	88.56	150229	178652	261943	259	1332	2455		2466	2
Q9SF36	EISPSTTLSSPHAASVTK	Q9SF36	F11F8_26	111.33	5.86972e+06	1.40209e+07	261943	734	1334	5807		2472	9
Q9SF36	ANLQTEDPGSPVSPK	Q9SF36	F11F8_26	152.07	4.61073e+06	178652	261943	187	1334	1537		2470;2471;3320	13
Q9SF47	LEHSLSDSGTGELR	Q9SF47	PAH1	115.37	2.29441e+06	1.08238e+06	1.19867e+06	1587	1335	12905		2473	3
Q9SG79	SASTVSITASPR	Q9SG79	SUN2	78.964	150229	178652	261943	2278	1336	17756		2474	3
Q9SGS5	SDAVWDEPTSPK	Q9SGS5		110.15	150229	178652	261943	2289	1338	17976		2478	3
Q9SHI0	ADSVEGTVVDRDGDEVNDDSAGPSKR	Q9SHI0	F20D23.9	109.46	8.15663e+06	7.48267e+06	261943	55	1339	427		2479	6
Q9SHI0	KASGNYEVLGPEYK	Q9SHI0	F20D23.9	132.64	7.24484e+06	3.02438e+06	8.78657e+06	1355	1339	10640		2486	8
Q9SHI0	DLSVGGPSHSLDAENER	Q9SHI0	F20D23.9	137.52	2.17288e+07	3.3591e+07	1.72515e+07	478	1339	3974		2480;2481;2482	30
Q9SHI0	IVDSLKAESVESGEK	Q9SHI0	F20D23.9	98.421	150229	5.78165e+06	261943	1323	1339	10313		2483;2484;2485	4
Q9SHI0	NSVASASASASATPVDR	Q9SHI0	F20D23.9	89.866	150229	1.48214e+06	1.8479e+06	1979	1339	15406		2488;2489;2490	6
Q9SHI0	ADSVEGTVVDRDGDEVNDDSAGPSK	Q9SHI0	F20D23.9	103.58	2.22323e+07	3.7689e+07	1.45892e+07	54	1339	417		2479	19
Q9SHI0	ADSVEGTVVDR	Q9SHI0	F20D23.9	138.42	5.4015e+06	1.19812e+07	7.02697e+06	53	1339	404		2479	10
Q9SHI0	SCSESLVQFPPTPPSALIGGYKDR	Q9SHI0	F20D23.9	58.479	150229	178652	261943	2287	1339	17971		2491;2492;2493	1
Q9SI37-2	GGNIELSPVER	Q9SI37-2;Q9SI37	WRKY1	80.871	150229	2.84438e+06	261943	1021	1342	7634		2495	2
Q9SIN1	SHSGELSSPGSGMPTTTR	Q9SIN1	TTL3	60.618	2.13504e+06	3.53408e+06	2.32996e+06	2433	1346	19917	259	2500	3
Q9SIN3	DQEMHQGGEEEKQPGFVSGAR	Q9SIN3	At2g42560	161.94	1.77749e+06	178652	696934	510	1347	4180	260	2501	25
Q9SIN3	GSNMPVSDEGEGETK	Q9SIN3	At2g42560	152.11	3.28056e+06	1.53975e+06	2.4531e+06	1102	1347	8174		2503;2504	22
Q9SJ62	RSSVGSASGFSFR	Q9SJ62	At2g35880	80.102	150229	178652	261943	2227	1351	17227		2515;2516;2517	3
Q9SJ62	DVEEAGSTTAVVADK	Q9SJ62	At2g35880	104.41	4.47091e+06	1.22586e+07	6.50201e+06	574	1351	4732		2509;3321	11
Q9SJ62	LGDEGSKSIKEETAGK	Q9SJ62	At2g35880	242.9	7.40294e+06	5.61201e+07	261943	1604	1351	12965		2514;3323	10
Q9SJ62	SIKEETAGKDVEEAGSTTAVVADK	Q9SJ62	At2g35880	136.48	1.15448e+08	1.20185e+08	5.16593e+07	2445	1351	20134		2509;2514;3321;3323	72
Q9SJ62	SSVGSASGFSFR	Q9SJ62	At2g35880	182.23	2.5783e+07	4.14733e+07	3.27923e+07	2738	1351	22217		2515;2516;2517	41
Q9SJ62	FMSQSSSFPTK	Q9SJ62	At2g35880	185.3	2.0798e+07	4.40408e+07	2.6773e+07	942	1351	7100	265	2511;2512;2513	35
Q9SJ62	EADLPESGTSVK	Q9SJ62	At2g35880	84.734	2.16678e+06	4.77642e+06	261943	593	1351	4839		2510;3322	6
Q9SJ62	EETAGKDVEEAGSTTAVVADK	Q9SJ62	At2g35880	63.479	4.45059e+06	6.41637e+06	261943	665	1351	5333		2509;3321;3323	2
Q9SJ62	ASEDLNIVAESK	Q9SJ62	At2g35880	161.87	1.31455e+07	2.28702e+07	1.67253e+07	247	1351	2344		2508	11
Q9SJA6	NYSRSPPPYR	Q9SJA6	RSZ22A	103.43	4.21547e+07	3.84428e+07	2.61888e+07	2005	1352	15671		2518;2519;3480	20
Q9SJW3	GNSCGGGQSSLDYLFGGDAPAPK	Q9SJW3	SPR1	79.143	150229	178652	261943	1062	1355	7951		2523;2524;2525	5
Q9SK39	NEEDVSPSLEGLTEK	Q9SK39	MP3	202.29	1.75343e+07	1.72874e+07	1.29087e+07	1858	1357	14612		2528	26
Q9SK69	TIFAKSDDEEEEGDTKK	Q9SK69	At2g20330	154.46	1.32007e+07	1.89366e+07	2.15194e+06	2900	1358	23738		2529	14
Q9SKP0	THEAAESTKEGAQIASEK	Q9SKP0;A0A1P8B189	ECP63	114.87	677497	450977	305957	2892	1359	23692		2530;3325	2
Q9SKY5	SKSELEGMASIAAVGA	Q9SKY5		69.331	3.92669e+06	178652	8.43982e+06	2474	1360	20295	268	2531	1
Q9SKY8	AEAAYTVASDSENTGEEK	Q9SKY8	HSP70-8	223.76	8.79984e+06	4.08733e+06	9.42975e+06	61	1361	516		2532;3482	25
Q9SKZ1-2	TIDSPGQEETGMTGVSK	Q9SKZ1-2;Q9SKZ1	PURA1	101.9	6.71973e+06	178652	3.01517e+06	2896	1362	23710		2533	7
Q9SL48	SLNASFAATSANSASR	Q9SL48	SLY1	189.44	9.91356e+06	178652	261943	2504	1365	20473		2535;2536;2537	8
Q9SL91	TAPDGSPPPAAAAGDEDIYSIDAAK	Q9SL91	At2g25720	140.48	2.54001e+07	2.41905e+07	7.24524e+06	2829	1366	23054		2538;3326	35
Q9SL96	ESQEQQANNNADAVDEAAGSEPTEEESPIDVK	Q9SL96	At2g25670	145.31	5.11501e+07	3.76037e+07	1.76908e+07	840	1367	6317		2539;2540	30
Q9SLC7	GYTSDEELEELDSPLTSIVDK	Q9SLC7	At2g42320	90.367	150229	178652	261943	1128	1368	8309		2541	1
Q9SLJ2	HVDEHKSGEHKEGIVDK	Q9SLJ2	F20D21.23	68.481	92576.5	1.0437e+06	261943	1181	1369	8734		2542	5
Q9SMM8	VKSPVTPVSERPIR	Q9SMM8	T8P19.220	90.793	7.25436e+06	1.05716e+07	6.14973e+06	3156	1371	26127		2545	5
Q9SMM8	VKSPVTPVSER	Q9SMM8	T8P19.220	87.216	690069	1.12974e+06	535795	3155	1371	26124		2545	1
Q9SN95	QTSPKPPPSPSPLR	Q9SN95	UXS5	105.19	2.65189e+06	842380	2.42074e+06	2108	1373	16408		2546	3
Q9SNC6	KVSSFSSPAEANK	Q9SNC6	PUB13	91.712	1.1393e+06	178652	1.79558e+06	1535	1374	12514		2547;2548	2
Q9SNC6	VSSFSSPAEANK	Q9SNC6	PUB13	55.084	150229	178652	261943	3207	1374	26493		2547;2548	1
Q9SND2	NQSKTNPAIDR	Q9SND2	F11C1_190	68.463	150229	2.19016e+06	1.26178e+06	1950	1375	15216		3327	4
Q9SQR4	STHSSISQPPLPLAGR	Q9SQR4	T11I18.9	104.55	2.40737e+06	178652	2.3712e+06	2747	1376	22320		2549;3328	3
Q9SS47	TSSSASLYSTSDHSR	Q9SS47	APUM4	109.72	924241	2.24224e+06	1.88532e+06	3001	1380	24512		2554;2555;2556;2557;3329	8
Q9SS47	SGSAPPTVEGLLR	Q9SS47	APUM4	86.756	150229	1.54569e+07	1.01165e+07	2412	1380	19696		2552;2553	12
Q9SS47	SFADILQEGLER	Q9SS47	APUM4	88.101	150229	178652	261943	2361	1380	19009		2551	5
Q9SSC1	RQGSSGIVWDDR	Q9SSC1	F18B13.26	127.66	4.54215e+06	178652	261943	2199	1383	16980		2561	4
Q9SSC1	QGSSGIVWDDR	Q9SSC1	F18B13.26	122.46	9.62148e+06	5.80358e+06	261943	2066	1383	16157		2561	9
Q9SSC1	NTGRVSPAVDPPSPR	Q9SSC1	F18B13.26	169.77	2.95508e+07	4.59748e+07	3.07122e+07	1987	1383	15482		2559;2560	21
Q9SSC3	TTFLLNSHSLYRR	Q9SSC3	F18B13.24	52.101	150229	5.51363e+06	261943	3015	1384	24563		2562;3331;3483	1
Q9STN3	APAPVPSSPGR	Q9STN3		75.088	150229	178652	2.79354e+06	193	1387	1571		2565;2566	1
Q9STV7	SSSDYLDPDLHSR	Q9STV7	T22A6.200	122.46	150229	178652	261943	2710	1389	22020		2567;2568;2569	3
Q9STW6	NQADSVVYQTEK	Q9STW6;Q9LTX9	HSP70-6;HSP70-7	115.78	6.06731e+06	2.19808e+06	5.90758e+06	1942	1390	15182		3334;3485	11
Q9STW6	GGDGDDVIDADFTDSQ	Q9STW6	HSP70-6	121.36	1.2628e+07	8.15227e+06	1.96509e+07	1010	1390	7570		3333	10
Q9SU69	ENILDDSDSGEVK	Q9SU69;A0A1I9LTA1	T17F15.70	76.311	150229	2.65905e+06	261943	785	46	6085		81	2
Q9SUA1	KSENPIKASPAPSK	Q9SUA1	At4g26630	62.002	215231	502038	261943	1499	1392	12216		2571	1
Q9SUA1	SENPIKASPAPSK	Q9SUA1	At4g26630	114.29	1.31779e+06	1.85849e+06	1.41905e+06	2346	1392	18861		2571	3
Q9SUA1	AEVDESKVEDEKEGSEDENDNEK	Q9SUA1	At4g26630	112.75	2.30832e+07	4.05108e+07	3.54802e+06	98	1392	814		2570	15
Q9SUA1	VEDEKEGSEDENDNEKVESK	Q9SUA1	At4g26630	54.235	100221	1.0968e+06	261943	3091	1392	25383		2570	1
Q9SUR0	ATSGTYVTEVPLK	Q39132;Q9LIM9;Q9ZVF2;Q9SUR0;O23267;Q9ZVF3;Q9SUQ9	MLP1;At3g26460;MLP329;F9D16.140;dl3070w;MLP328;F9D16.150	142.12	1.00526e+07	2.536e+06	1.07096e+07	291	1400;735;1399	2777		1376;2586;3081;3082;3337;3338	15
Q9SUR0	NDDFPEPSGYMK	Q9SUR0	F9D16.140	160.36	4.66406e+07	1.43536e+07	3.51704e+07	1842	1400	14480	272	2588;3486	30
Q9SUR0	ATSGTYVTEVPLKGSAEK	Q9SUR0;O23267;Q9ZVF3;Q9SUQ9	F9D16.140;dl3070w;MLP328;F9D16.150	253.36	2.65062e+07	3.91251e+06	7.82566e+06	292	1400;1399	2790		2586;2587;3337;3338	18
Q9SV55	HASEEYVSPESSMGMTAASAHT	Q9SV55	AFPH2	72.21	150229	178652	261943	1137	1403	8357	274;275	3487	4
Q9SV55	ASHVSTATDEGSTAENEDVAESEVGGGSSSNHAK	Q9SV55	AFPH2	99.29	5.48773e+06	1.92838e+06	4.16317e+06	252	1403	2409		2590;2591;3340	13
Q9SVC2	TSVADGSSPPHSHNIEMSK	Q9SVC2	SYP122	108.34	8.26585e+06	9.4537e+06	7.20183e+06	3006	1404	24531	277	2593;2594	14
Q9SVC2	MNDLLSGSFK	Q9SVC2	SYP122	74.78	150229	3.91784e+06	775205	1800	1404	14216	276	2592	2
Q9SXC7	RTSSIPDFEPVK	Q9SXC7;F4HSY3	T17H3.4;At1g27540	148.13	2.86454e+07	1.97864e+07	3.6469e+07	2237	1407	17349		2597;2598;3341	15
Q9SXC7	TSSIPDFEPVK	Q9SXC7;F4HSY3	T17H3.4;At1g27540	163.46	1.74352e+08	1.42755e+08	2.14622e+08	2998	1407	24467		2597;2598;3341	28
Q9SXC7	TSSFPDIEAVQGCSTLNLLPK	Q9SXC7	T17H3.4	107.63	1.32229e+07	1.85925e+06	3.04931e+06	2997	1407	24452		2599	13
Q9SXE9	KPEAEEEKPAVEASVTAPVEK	Q9SXE9	At1g62480	158.99	2.99305e+07	3.93474e+07	2.39291e+07	1468	1408	12013		3342	17
Q9SY56	SKSYAVTTSTPIL	Q9SY56	At1g10140	89.231	1.4063e+07	2.01229e+07	1.51564e+07	2482	1409	20344		2601	1
Q9SY56	IEEEEETEEGSVNPK	Q9SY56	At1g10140	322.23	3.05052e+07	5.33302e+07	3.21232e+07	1218	1409	9454		2600	22
Q9SYA9	IKSPSATTAAAPPAK	Q9SYA9	T13M11.9	108.36	1.15384e+07	2.70352e+07	8.9342e+06	1265	1410	9764		2602;2603	15
Q9SYZ9	SVSSGEKVESLNR	Q9SYZ9	TAF8	101.38	3.79608e+06	4.30159e+06	2.61789e+06	2797	1413	22736		2605;2606	1
Q9SZ70	MDREETSDNMDNIANTNSGSEGK	Q9SZ70	AHL26	82.362	1.70847e+06	178652	261943	1756	1414	13736		3344	1
Q9SZB7	SPSSSLDDVEAK	Q9SZB7	F17M5.160	155.86	4.3544e+06	4.26444e+06	6.29518e+06	2612	1415	21436		2607;2608	7
Q9SZD0	LLPPPMNHSPR	Q9SZD0;F4JM55	F19B15.20;At4g28990	76.868	797694	1.09133e+06	261943	1646	450	13283	85	875	2
Q9SZD0	YAPANSPPLPR	Q9SZD0;F4JM55	F19B15.20;At4g28990	77.279	150229	178652	261943	3269	450	27056		876	6
Q9SZG2	SFSASHSQYSVR	Q9SZG2	F19F18.190	103.14	1.92544e+06	505068	261943	2378	1416	19168		2609;2610	5
Q9SZI4	TTSIGDGGEEGVDDK	Q9SZI4	F20B18.240	162.88	2.105e+07	3.51489e+07	2.31851e+07	3021	1417	24653		2611	20
Q9SZP8	RGSFESLSR	Q9SZP8;Q9SZP8-2	F20M13.270	142.19	8.32363e+06	1.49063e+07	9.99477e+06	2163	1418	16683		2614	13
Q9SZP8	KSTEHSEEDAQEEEPAVEGAK	Q9SZP8	F20M13.270	183.1	5.33331e+06	5.5648e+06	493384	1512	1418	12336		2612;2613;3345	23
Q9SZP8	STEHSEEDAQEEEPAVEGAK	Q9SZP8	F20M13.270	164.69	4.35274e+06	7.03709e+06	2.90347e+06	2744	1418	22285		2612;2613;3345	33
Q9SZQ2	SNIHDESNSSSPTSNLK	Q9SZQ2	F27B13.30	67.902	1.487e+06	1.39466e+06	825372	2554	1419	20881		2615;2616;2617	4
Q9SZW3	DSGSIDSPQEQGLTVRPR	Q9SZW3	F6G3.130	85.473	3.15103e+06	178652	261943	531	1420	4427		2618	3
Q9SZY1	MPDVASMIPNTDGSEAATVAQEEEDDEDVDETGVEAK	Q9SZY1;A8MQP6	At4g10480	52.697	150229	178652	261943	1804	1421	14223		3346	1
Q9T024	ENSLRHEEETGVK	Q9T024	T22F8.50	101.45	1.74562e+06	859831	1.99584e+06	794	1422	6110		2619	5
Q9T041	RQSVEVVVPR	Q9T041	TOR1	126.24	150229	178652	261943	2204	1423	17002		2620	2
Q9T074	KRSAPTTPINQNAAAAFAAVSEEER	Q9T074	PCKA	92.426	7.51152e+06	178652	3.00648e+06	1494	1424	12204		2621;3347;3348	8
Q9T074	SAPTTPINQNAAAAFAAVSEEER	Q9T074	PCKA	168.75	5.56557e+07	2.6994e+07	3.99523e+07	2268	1424	17556		2621;3347;3348	63
Q9T0D3	TTSCTTAPELVEENER	Q9T0D3	HSFB2B	82.362	150229	178652	261943	3019	1426	24613		2622;3349;3350;3351;3352	4
Q9XFT3-2	VGPPPAPSGGLPGTDNSDQAR	Q9XFT3-2		73.36	150229	1.59138e+06	261943	3124	1431	25831		2626	4
Q9XGM1	GISINAAR	Q9XGM1	VHA-D	101.25	7.72423e+06	4.83779e+06	261943	1038	1432	7728		2627	1
Q9XI01	SASGNVVVYEGDR	Q9XI01;F4HZN9;Q9SRG3	PDIL1-1;PDIL1-2	150.04	150229	178652	2.18885e+06	2273	1434;1378	17648		2550	8
Q9XI12	STSFSSNSSWNK	Q9XI12	F8K7.8	92.792	2.38197e+06	1.18627e+06	261943	2761	1435	22387		2630	1
Q9XI29-3	RQGSSGIVFDDR	Q9XI29-3;Q9XI29-2;Q9XI29		199.37	5.08694e+07	6.79313e+07	4.46769e+07	2198	1436	16975		2631;2632	37
Q9XI29-3	TTGRVSPAVDPPSPR	Q9XI29-3;Q9XI29-2;Q9XI29		142.55	7.63724e+07	1.46818e+08	1.0486e+08	3016	1436	24575		2633;2634	39
Q9XI29-3	QGSSGIVFDDR	Q9XI29-3;Q9XI29-2;Q9XI29		133.88	3.26627e+07	6.75384e+07	3.46711e+07	2065	1436	16146		2631;2632	16
Q9XI29-3	VSPAVDPPSPR	Q9SSC1;Q9XI29-3;Q9XI29-2;Q9XI29	F18B13.26	130.06	4.29357e+07	1.01684e+08	6.48602e+07	3205	1383;1436	26457		2559;2560;2633;2634	34
Q9XI36	KAGSGEGAEEPSKVEGLK	Q9XI36;Q9XI36-2	MBD10	131.94	5.04605e+06	9.49908e+06	5.1981e+06	1352	1437	10623		2635	14
Q9XI36	AGSGEGAEEPSKVEGLK	Q9XI36;Q9XI36-2	MBD10	188.44	2.74897e+06	8.48532e+06	6.70588e+06	122	1437	971		2635	13
Q9XI36	DKKESMEVDTSELEK	Q9XI36;Q9XI36-2	MBD10	82.837	2.8399e+06	7.05749e+06	2.62678e+06	456	1437	3849		2636	6
Q9XI36	TEAAVAEEKSNDMKAEDTNR	Q9XI36;Q9XI36-2	MBD10	72.532	543680	390520	375307	2847	1437	23191		2638	2
Q9XI36	ATTPTPDKEPLLK	Q9XI36	MBD10	70.963	1.09993e+07	2.30955e+07	1.29101e+07	297	1437	2843		3355	3
Q9XI36	SLEANQVQQQQGAAASVSC	Q9XI36;Q9XI36-2	MBD10	78.324	4.41472e+06	6.81079e+06	261943	2491	1437	20428		2637	10
Q9XI45	KDQSDEDEEEEMKPILVEGFV	Q9XI45	F9L1.18	126.29	9.46528e+06	1.20482e+07	2.16003e+06	1381	1438	10897	280	2639	12
Q9XI87	SSDSPAAGDGGEQAAAGTSVPSPSYDK	Q9XI87	F7A19.9	49.623	150229	178652	261943	2676	1440	21781		2640	1
Q9XI93	KDDEESGGGLGGYAK	Q9XI93	F7A19.2	122.34	1.18203e+06	925177	1.43387e+06	1364	1442	10683		2642	5
Q9XIB5	KNPNPEEVNSSTPGGDDSENR	Q9XIB5	REM19	83.948	1.27499e+06	962898	1.20849e+06	1464	1443	11975		2644;2645;3358	4
Q9XIB5	NPNPEEVNSSTPGGDDSENR	Q9XIB5	REM19	95.662	1.65158e+06	4.05428e+06	1.22186e+06	1936	1443	15135		2644;2645;3358	7
Q9XIC8	KISDGDLQDVLMAAQAAADSAER	Q9XIC8;F4HUX0	F23M19.10;At1g34220	70.028	150229	178652	261943	1426	313	11721	60	603	9
Q9XIC8	QNSSFSSYGDLTPQR	Q9XIC8;F4HUX0	F23M19.10;At1g34220	164.93	9.97324e+06	9.47441e+06	7.96716e+06	2088	313	16261		604;605	20
Q9XIE2	TQSVNDDEEALK	Q9XIE2	ABCG36	99.011	150229	2.5427e+06	261943	2959	1445	24279		2646;3362	2
Q9XIF7	QESTDSLAVGSPPKSEGR	Q9XIF7;Q9LQ43	F23H11.2	69.03	4.29407e+06	1.4456e+06	1.20686e+06	2053	1217	15914		2260;2261;3271	3
Q9XIF7	QESTDSLAVGSPPK	Q9XIF7;Q9LQ43	F23H11.2	147.56	4.91328e+06	178652	5.07574e+06	2052	1217	15898		2260;2261;3271	15
Q9ZNU3	SPPRQQDPPSPPR	Q9ZNU3	At2g46630	83.393	550766	178652	497627	2592	1447	21269		2649;2650	1
Q9ZNU3	HMSPPTPPKAATPPPPPPR	Q9ZNU3	At2g46630	93.712	1.8909e+06	178652	2.17957e+06	1160	1447	8522	282	2648;3363;3364	5
Q9ZNU3	QQQQPLTPPR	Q9ZNU3	At2g46630	129	150229	607754	982821	2095	1447	16280		3365	5
Q9ZNU3	SSYTSPPSPK	Q9ZNU3	At2g46630	133.15	150229	396900	261943	2740	1447	22262		2651;2652	6
Q9ZSD4	MNDLFSSSFSR	Q9ZSD4	SYP121	139.48	150229	178652	261943	1799	1453	14212	284	2653;2654;2655	5
Q9ZSZ8	SFGDLEDDEDDIFGSTTVAPGVR	Q9ZSZ8	FIP37	53.585	150229	178652	261943	2368	1454	19105		2656	1
Q9ZTZ7	IGESSESSDETEATDLK	Q9ZTZ7	KEA1	127.75	6.30714e+06	8.62146e+06	1.0379e+07	1238	1455	9573		2657;2658;2659;2660	12
Q9ZU48	VYSDDERSDHGVQAGYR	Q9ZU48	At2g01190	78.508	4.83893e+06	5.81059e+06	3.61453e+06	3255	1456	27000		2663;2664	2
Q9ZU48	GFSDSDTNVNR	Q9ZU48	At2g01190	165.63	3.39269e+06	3.90946e+06	4.48565e+06	1008	1456	7556		2661;2662	14
Q9ZUL3	TPNSDAEVIALSPK	Q9ZUL3	IDD5	130.29	5.74653e+06	8.65146e+06	7.27583e+06	2943	1460	24109		2665;3366	15
Q9ZUP4	EPFSGGSDNANYETALK	Q9ZUP4	ckl5	83.54	2.43308e+06	178652	261943	800	1463	6156		2669	2
Q9ZUP4	VVDTSSREPFSGGSDNANYETALK	Q9ZUP4	ckl5	51.777	150229	178652	261943	3226	1463	26618		2669	1
Q9ZVA7	MSGNLASAGSNSMKK	Q9ZVA7	F9K20.7	71.637	4.57987e+06	3.6725e+06	2.79788e+06	1816	1466	14291		2671;2672	9
Q9ZVA7	SGAQSGPVPNATGR	Q9ZVA7	F9K20.7	145.49	150229	4.62322e+06	2.95458e+06	2387	1466	19465		2673	10
Q9ZVD0	ERDRSPLPPPR	Q9ZVD0	SE	98.407	3.12696e+06	7.81542e+06	5.70253e+06	816	1467	6213		2674	4
Q9ZVD0	SGRTSEPNSEDEAAGVGKR	Q9ZVD0	SE	140.67	2.07307e+06	2.3659e+06	261943	2411	1467	19684		2675;2676;2677;3368	10
Q9ZVD0	STSSSPPPPPPSSSLPQQEQEQDQQQLPLR	Q9ZVD0	SE	134.64	3.879e+07	6.295e+06	7.98631e+06	2765	1467	22493		2678;2679;2680;2681;2682;3369	49
Q9ZVD0	SGRTSEPNSEDEAAGVGK	Q9ZVD0	SE	123.64	6.44162e+06	5.75789e+06	9.21108e+06	2410	1467	19670		2675;2676;2677;3368	24
Q9ZVD0	TSEPNSEDEAAGVGKR	Q9ZVD0	SE	73.809	150229	908867	1.58877e+06	2986	1467	24393		2676;2677;3368	3
Q9ZVD0	TSEPNSEDEAAGVGK	Q9ZVD0	SE	73.781	150229	1.82529e+06	1.76708e+06	2985	1467	24389		2676;2677;3368	4
Q9ZVD0	DRSPLPPPR	Q9ZVD0	SE	108.68	150229	4.3418e+06	2.88491e+06	524	1467	4308		2674	12
Q9ZVD1	EESRDSDDDEFDEPTSDTLVR	Q9ZVD1	At2g27090	160.15	150229	5.14601e+06	261943	663	1468	5330		2683	8
Q9ZVL0	LTNYQDILSECK	Q9ZVL0	T22H22.25	129.16	3.17852e+06	2.7993e+06	261943	1717	1469	13613		3491	5
Q9ZVT6	RDSFSSKPYSR	Q9ZVT6	F15K9.5	172.58	1.07498e+07	8.48928e+06	261943	2141	1472	16615		2689;2690	17
Q9ZVT6	EAILAAGNESDSSDNNSSQSFGR	Q9ZVT6	F15K9.5	108.92	1.55043e+07	9.42705e+06	1.26229e+06	604	1472	4930		2686;2687;2688	15
Q9ZVT6	SESVIETYR	Q9ZVT6	F15K9.5	130.41	3.73062e+06	4.11565e+06	2.82334e+06	2355	1472	18932		2691	4
Q9ZVW9	EKSLEIEPK	Q9ZVW9;F4ILE0;F4ILE1	At2g16940	137.4	4.16524e+07	2.88306e+07	6.19887e+07	753	375	5912		708	18
Q9ZW07	VPSPCLTPIGSGR	Q9ZW02;Q9ZW07;Q9ZW06	APUM3;APUM1;APUM2	133.04	1.41189e+07	6.27597e+06	7.3978e+06	3182	1474;1475	26280		2693;3371	25
Q9ZWB3	AIPSSSRPSSAGGPSDSR	Q9ZWB3	F21M11.14	79.837	853824	178652	261943	141	1477	1115		2696	2
Q9ZWJ9	ETDATVVGEHGQNLQSPSR	Q9ZWJ9	ARR2	65.064	5.32677e+06	2.26691e+06	1.44271e+06	857	1478	6431		2697;2698	3

## Sheet: phosphosites
Phospho (STY) site IDs	Leading Proteins	Proteins	Positions.within.proteins	Aminoacid	Score	Phospho.STY.Probabilities	Position.in.peptide
0	A0A178VAV0	A0A178VAV0;A0A1I9LQJ6;F4JBP3;A8MR56	265;266;450;451	S	84.687	S(0.055)HS(0.945)PPVEFIK	3
2	A0A178VCD6	A0A178VCD6;Q9SSA4	45;45	S	82.578	S(0.003)LS(0.997)DGEDNVNNTR	3
1	A0A178VCD6	A0A178VCD6;Q9SSA4	43;43	S	99.161	S(0.71)LS(0.29)DGEDNVNNTR	1
3	A0A178VEL3	A0A178VEL3;F4J8C6;F4J8C7	406;435;441	S	51.938	T(0.073)RPGRES(0.928)DS(0.999)DAEDLEHAEK	7
4	A0A178VEL3	A0A178VEL3;F4J8C6;F4J8C7	408;437;443	S	51.938	T(0.073)RPGRES(0.928)DS(0.999)DAEDLEHAEK	9
5	A0A178VEL3	A0A178VEL3;F4J8C6;F4J8C7;A0A1P8BBN0;A0A1P8BBK5;Q84WW3;A0A1P8BBL1;Q84WW3-2	323;352;358;110;351;351;357;351	S	120.84	QGS(1)GIIGTFGQSEELR	3
10	A0A178VL84	A0A178VL84;Q9LJX4-2;Q9LJX4	177;177;177	S	68.835	TALS(0.001)T(0.001)HREEPEDEAS(0.755)S(0.242)GEQQSYASLAGR	15
9	A0A178VL84	A0A178VL84;Q9LJX4-2;Q9LJX4	62;62;62	S	89.232	SES(1)APPSMEGSFAALR	3
7	A0A178VL84	A0A178VL84;Q9LJX4-2;Q9LJX4	203;203;215	S	62.193	PHS(1)AGNRPIAQDIHAISSDTSSEHAR	3
8	A0A178VL84	A0A178VL84;Q9LJX4-2;Q9LJX4	60;60;60	S	96.489	S(0.5)ES(0.5)APPSMEGSFAALR	1
6	A0A178VL84	A0A178VL84;Q9LJX4-2;Q9LJX4	98;98;98	S	75.89	AIENYDS(1)EEEIR	7
14	A0A1I9LLZ2	A0A1I9LLZ2;F4J5I0	674;712	S	89.561	S(1)PPVPSLFGK	1
13	A0A1I9LLZ2	A0A1I9LLZ2;F4J5I0	671;709	S	113.67	IPNGSSSS(0.001)EGEIS(0.999)PR	13
15	A0A1I9LM37	A0A1I9LM37;Q93XW7	235;259	S	72.417	DVGLDIVS(0.998)DEET(0.002)NGR	8
2725	A0A1I9LM68	A0A1I9LM68;A0A1I9LM67;A0A1I9LM66;Q9ATY5	1050;1242;1268;1242	T	64.5	VAPHET(0.01)EDNNT(0.494)S(0.494)DKDS(0.002)PIANEK	11
16	A0A1I9LM68	A0A1I9LM68;A0A1I9LM67;A0A1I9LM66;Q9ATY5	1051;1243;1269;1243	S	64.5	VAPHET(0.01)EDNNT(0.494)S(0.494)DKDS(0.002)PIANEK	12
18	A0A1I9LM87	A0A1I9LM87;F4JCC1	330;349	S	76.526	QPAS(0.143)VPGS(0.16)S(0.16)S(0.537)PVENVDR	10
17	A0A1I9LM87	A0A1I9LM87;F4JCC1	324;343	S	57.703	QPAS(0.619)VPGS(0.127)S(0.127)S(0.127)PVENVDR	4
22	A0A1I9LMJ4	A0A1I9LMJ4;Q8GYN5	60;47	S	90.06	IMNPNDPEY(0.078)NS(0.901)DS(0.019)QS(0.001)QAPPHPPSSR	11
23	A0A1I9LMJ4	A0A1I9LMJ4;Q8GYN5	62;49	S	107.24	IMNPNDPEY(0.012)NS(0.484)DS(0.484)QS(0.019)QAPPHPPSSR	13
3378	A0A1I9LMJ4	A0A1I9LMJ4;Q8GYN5	125;112	Y	55.394	AS(0.005)QNNS(0.318)Y(0.914)DNKS(0.056)PLHKNS(0.664)Y(0.026)DGT(0.017)GK	7
3379	A0A1I9LMJ4	A0A1I9LMJ4;Q8GYN5	58;45	Y	81.949	IMNPNDPEY(0.826)NS(0.151)DS(0.018)QS(0.004)QAPPHPPSSR	9
20	A0A1I9LMJ4	A0A1I9LMJ4;Q8GYN5	154;141	S	184.11	ADES(1)PEKVTVVPK	4
21	A0A1I9LMJ4	A0A1I9LMJ4;Q8GYN5	135;122	S	62.831	AS(0.107)QNNS(0.122)Y(0.6)DNKS(0.384)PLHKNS(0.765)Y(0.014)DGT(0.009)GK	17
24	A0A1I9LMJ4	A0A1I9LMJ4;Q8GYN5	64;51	S	41.763	IMNPNDPEY(0.065)NS(0.229)DS(0.352)QS(0.352)QAPPHPPSSR	15
25	A0A1I9LMT6	A0A1I9LMT6;F4J9U9;Q9LTX1	309;285;309	S	90.323	ISHSTGSETLDQNMVLGEVS(0.996)PKDEES(0.003)R	20
28	A0A1I9LNC1	A0A1I9LNC1;A0A1I9LNC2;B3H494;F4J5D3	178;178;178;178	S	146.96	AEGNES(1)GEDDDFLR	6
34	A0A1I9LNZ9	A0A1I9LNZ9;A0A1I9LNZ8;F4JF82	121;121;121	S	66.012	LGSDVTPDNAS(1)EEEGHPDAEK	11
33	A0A1I9LNZ9	A0A1I9LNZ9;A0A1I9LNZ8;F4JF82	193;193;193	S	77.746	GAS(0.001)DIDS(0.999)EDEFYDVER	7
41	A0A1I9LQ49	A0A1I9LQ49;B3H7F6;Q94KE2	32;32;32	S	73.415	AGS(0.028)FRDS(0.972)PEEEGPVELPEAAR	7
40	A0A1I9LQ49	A0A1I9LQ49;B3H7F6;Q94KE2	28;28;28	S	106.06	AGS(0.797)FRDS(0.203)PEEEGPVELPEAAR	3
44	A0A1I9LQ49	A0A1I9LQ49;B3H7F6;Q94KE2	422;422;422	S	68.972	S(0.495)S(0.495)GS(0.009)GEGNSSVLDSIIPLTR	2
45	A0A1I9LQ49	A0A1I9LQ49;B3H7F6;Q94KE2	424;424;424	S	54.058	S(0.328)S(0.328)GS(0.332)GEGNS(0.006)S(0.006)VLDSIIPLTR	4
42	A0A1I9LQ49	A0A1I9LQ49;B3H7F6;Q94KE2	963;962;962	S	113.62	ENATQHSETVGEDS(0.967)PS(0.012)T(0.018)ADS(0.003)R	14
43	A0A1I9LQ49	A0A1I9LQ49;B3H7F6;Q94KE2	421;421;421	S	68.972	S(0.495)S(0.495)GS(0.009)GEGNSSVLDSIIPLTR	1
46	A0A1I9LQ76	A0A1I9LQ76;F4J9Q6	183;304	S	80.507	SSAIIIDS(1)DDGEGK	8
47	A0A1I9LQB8	A0A1I9LQB8;F4IXI9	668;857	S	134.88	NVS(0.001)GLS(0.983)IGS(0.008)S(0.008)PLDSQR	6
48	A0A1I9LQB8	A0A1I9LQB8;F4IXI9	671;860	S	119.51	NVSGLSIGS(0.855)S(0.143)PLDS(0.003)QR	9
49	A0A1I9LQB8	A0A1I9LQB8;F4IXI9	672;861	S	103.39	NVSGLS(0.001)IGS(0.133)S(0.832)PLDS(0.034)QR	10
50	A0A1I9LQH7	A0A1I9LQH7;Q7X9V2	268;272	S	79.514	ET(0.188)S(0.812)PVKDENEDNLTSVSR	3
51	A0A1I9LQK1	A0A1I9LQK1;A0A1I9LQJ9;A0A1I9LQK2;A1A6N0;F4J0R5;C0Z252	7;7;7;7;7;7	S	102.28	MDTELNS(1)PPHDDGGDTTTAFR	7
2731	A0A1I9LQK1	A0A1I9LQK1;A0A1I9LQJ9;A0A1I9LQK2;A1A6N0;F4J0R5;C0Z252	3;3;3;3;3;3	T	46.569	MDT(0.791)ELNS(0.209)PPHDDGGDTTTAFR	3
55	A0A1I9LR04	A0A1I9LR04;Q94JX9	152;152	S	94.82	MPEIGAT(0.23)S(0.77)QR	8
56	A0A1I9LR16	A0A1I9LR16;A0A1I9LR14;Q9LRW7	70;84;89	S	109.5	NQPGNPDPES(0.001)EVIALS(0.999)PK	16
59	A0A1I9LR27	A0A1I9LR27;F4JBC9;Q9LU86	80;143;142	S	60.158	AGAEVIGIS(0.006)GDDS(0.266)AS(0.729)HK	15
57	A0A1I9LR27	A0A1I9LR27;F4JBC9;Q9LU86	74;137;136	S	63.037	AGAEVIGIS(0.541)GDDS(0.261)AS(0.198)HK	9
58	A0A1I9LR27	A0A1I9LR27;F4JBC9;Q9LU86	78;141;140	S	113.14	AGAEVIGIS(0.042)GDDS(0.889)AS(0.069)HK	13
60	A0A1I9LR52	A0A1I9LR52;A8MSD6;Q67XL4	257;348;412	S	70.704	AKS(0.999)EGEENDDDKS(0.001)PNFDEVDK	3
65	A0A1I9LRS8	A0A1I9LRS8;Q9LTT8-2;Q9LTT8	660;625;660	S	48.389	T(0.002)S(0.002)GLPS(0.002)QT(0.001)S(0.001)GAGS(0.001)AYAT(0.005)LPQLPLS(0.987)PR	24
66	A0A1I9LRS8	A0A1I9LRS8;Q9LTT8-2;Q9LTT8	827;792;827	S	87.824	VFCSQVS(0.994)NLS(0.005)T(0.001)EMAR	7
3381	A0A1I9LRS8	A0A1I9LRS8;Q9LTT8-2;Q9LTT8	89;54;89	Y	73.885	T(0.004)LS(0.024)Y(0.968)PT(0.004)PPLNLQSPR	4
62	A0A1I9LRS8	A0A1I9LRS8;Q9LTT8-2;Q9LTT8	736;701;736	S	64.422	SKDSNVTPDDDVS(0.187)GMRS(0.626)PS(0.187)AFFK	17
64	A0A1I9LRS8	A0A1I9LRS8;Q9LTT8-2;Q9LTT8	692;657;692	S	103.21	T(0.003)PS(0.997)ADYSVDR	3
63	A0A1I9LRS8	A0A1I9LRS8;Q9LTT8-2;Q9LTT8	98;63;98	S	76.156	TLSY(0.002)PTPPLNLQS(0.997)PR	13
68	A0A1I9LS39	A0A1I9LS39;F4JFS2;F4JFS3	300;330;338	S	83.087	LS(0.005)S(0.995)DLSSSAGMEK	3
67	A0A1I9LS39	A0A1I9LS39;F4JFS2;F4JFS3	798;828;836	S	64.749	KDQHPIS(0.299)S(0.299)FQS(0.402)EEDEDGS(0.001)R	11
70	A0A1I9LS69	A0A1I9LS69;F4IWB2	130;193	S	119.51	S(0.5)S(0.5)DDGKEDIEHTGILR	2
69	A0A1I9LS69	A0A1I9LS69;F4IWB2	129;192	S	82.593	ARS(0.827)S(0.173)DDGKEDIEHTGILR	3
2735	A0A1I9LSC9	A0A1I9LSC9;A0A1I9LSC8;Q9M1J9	476;476;476	T	51.684	LHGDES(0.091)EEENKT(0.909)AEDGEATKK	12
74	A0A1I9LT30	A0A1I9LT30;F4IY75;Q93W03	75;75;75	S	52.321	SSTTTIS(0.001)DGS(0.044)S(0.168)DAS(0.435)VS(0.352)DGKK	14
2738	A0A1I9LT31	A0A1I9LT31;F4JFF2	496;496	T	119.2	T(0.877)RS(0.087)S(0.035)PELTETHGEALLQSR	1
79	A0A1I9LT31	A0A1I9LT31;F4JFF2	498;498	S	138.24	T(0.142)RS(0.783)S(0.076)PELTETHGEALLQSR	3
80	A0A1I9LT31	A0A1I9LT31;F4JFF2	499;499	S	85.576	S(0.5)S(0.5)PELTETHGEALLQSR	2
76	A0A1I9LT31	A0A1I9LT31;F4JFF2	1244;1295	S	67.449	GAAAS(0.009)AHMS(0.002)S(0.005)PDDPS(0.803)S(0.182)PHFPR	15
77	A0A1I9LT31	A0A1I9LT31;F4JFF2	773;773	S	63.662	GDDLENS(0.053)HS(0.947)PVR	9
78	A0A1I9LT31	A0A1I9LT31;F4JFF2	456;456	S	68.88	S(0.083)RGNS(0.485)Y(0.431)QPAQEVNSNQSALNDK	5
75	A0A1I9LT31	A0A1I9LT31;F4JFF2	1239;1290	S	76.691	GAAAS(0.051)AHMS(0.439)S(0.509)PDDPS(0.532)S(0.468)PHFPR	10
2740	A0A1I9LT86	A0A1I9LT86;A0A1I9LT85;Q9LVK9	475;475;475	T	61.127	QMAIDLDEEQGEEVT(1)HLPR	15
91	A0A1I9LTC4	A0A1I9LTC4;Q9LHL2	185;194	S	114.06	S(0.001)LNRS(0.999)PPSYGSHPR	5
93	A0A1P8AM09	A0A1P8AM09;A0A1P8AM12;Q94K75	298;403;400	S	180.61	KAELVELLGSDS(0.871)S(0.129)	12
94	A0A1P8AM09	A0A1P8AM09;A0A1P8AM12;Q94K75	299;404;401	S	62.799	KAELVELLGS(0.031)DS(0.297)S(0.671)	13
98	A0A1P8AMJ7	A0A1P8AMJ7;Q9SXB6	448;510	S	95.981	SVENYPS(0.143)S(0.916)PS(0.942)PR	8
97	A0A1P8AMJ7	A0A1P8AMJ7;Q9SXB6	447;509	S	119.17	SVENYPS(0.489)S(0.489)PS(0.022)PR	7
99	A0A1P8AMJ7	A0A1P8AMJ7;Q9SXB6	450;512	S	107.99	SVENY(0.096)PS(0.123)S(0.781)PS(0.999)PR	10
102	A0A1P8ANR5	A0A1P8ANR5;F4HXP0;Q8RXE7-2;Q8RXE7	224;224;224;224	S	171.21	ASDYSVS(0.5)S(0.5)AGDPFR	7
109	A0A1P8ANR5	A0A1P8ANR5;F4HXP0;Q8RXE7-2;Q8RXE7;Q8RXE7-3	291;291;291;291;249	S	78.285	S(0.004)Y(0.003)T(0.04)S(0.946)GGLGEAVS(0.006)ES(0.001)R	4
108	A0A1P8ANR5	A0A1P8ANR5;F4HXP0;Q8RXE7-2;Q8RXE7;Q8RXE7-3	247;247;247;247;205	S	59.733	S(0.701)PQFQHS(0.299)NAPPSENLFPGR	1
100	A0A1P8ANR5	A0A1P8ANR5;F4HXP0;Q8RXE7-2;Q8RXE7	219;219;219;219	S	76.332	AS(0.995)DY(0.005)SVSSAGDPFR	2
107	A0A1P8ANR5	A0A1P8ANR5;F4HXP0;Q8RXE7-2;Q8RXE7;Q8RXE7-3	236;236;236;236;194	S	125.33	S(0.003)DIQS(0.997)PNFQQEAEFR	5
101	A0A1P8ANR5	A0A1P8ANR5;F4HXP0;Q8RXE7-2;Q8RXE7	222;222;222;222	S	115.37	AS(0.053)DY(0.051)S(0.895)VSSAGDPFR	5
105	A0A1P8ANR5	A0A1P8ANR5;F4HXP0;Q8RXE7-2;Q8RXE7	192;192;192;192	S	71.153	AS(0.052)S(0.948)FVYSPGR	3
106	A0A1P8ANR5	A0A1P8ANR5;F4HXP0;Q8RXE7-2;Q8RXE7;Q8RXE7-3	232;232;232;232;190	S	95.094	S(0.981)DIQS(0.019)PNFQQEAEFR	1
104	A0A1P8ANR5	A0A1P8ANR5;F4HXP0;Q8RXE7-2;Q8RXE7	191;191;191;191	S	126.03	AS(0.983)S(0.017)FVYSPGR	2
103	A0A1P8ANR5	A0A1P8ANR5;F4HXP0;Q8RXE7-2;Q8RXE7	225;225;225;225	S	73.022	ASDYS(0.002)VS(0.149)S(0.849)AGDPFR	8
113	A0A1P8AP63	A0A1P8AP63;A0A1P8APA4;A0A1P8AP47;F4I5C6;Q8VZ94	26;26;26;26;26	S	104.41	AAS(1)DIDDGYELPR	3
115	A0A1P8APF3	A0A1P8APF3;B3H5Y5;A0A1P8APF6;Q84WW0;A8MS11;A0A1P8APD7	100;102;118;138;140;143	S	78.244	IS(0.039)T(0.016)PS(0.669)S(0.303)PS(0.025)LS(0.948)PPVR	5
116	A0A1P8APF3	A0A1P8APF3;B3H5Y5;A0A1P8APF6;Q84WW0;A8MS11;A0A1P8APD7	101;103;119;139;141;144	S	106.55	ISTPS(0.029)S(0.878)PS(0.091)LS(0.002)PPVR	6
118	A0A1P8APF3	A0A1P8APF3;B3H5Y5;A0A1P8APF6;Q84WW0;A8MS11;A0A1P8APD7	105;107;123;143;145;148	S	66.674	IST(0.001)PS(0.011)S(0.045)PS(0.944)LS(0.999)PPVR	10
117	A0A1P8APF3	A0A1P8APF3;B3H5Y5;A0A1P8APF6;Q84WW0;A8MS11;A0A1P8APD7	103;105;121;141;143;146	S	66.674	IST(0.001)PS(0.011)S(0.045)PS(0.944)LS(0.999)PPVR	8
2745	A0A1P8APF3	A0A1P8APF3;B3H5Y5;A0A1P8APF6;Q84WW0;A8MS11;A0A1P8APD7	98;100;116;136;138;141	T	89.311	IS(0.019)T(0.528)PS(0.224)S(0.375)PS(0.064)LS(0.791)PPVR	3
119	A0A1P8APP7	A0A1P8APP7;F4HYM0;F4HYL9;F4HYL8	325;325;325;326	S	66.285	LET(0.008)T(0.038)NS(0.947)FQS(0.006)S(0.001)VEK	6
120	A0A1P8APW3	A0A1P8APW3;A0A1P8APZ4;A0A1P8APZ9;Q9SEE9-2;Q9SEE9;Q9SEE9-3	300;300;307;300;307;307	S	64.265	RRS(1)PLPLR	3
128	A0A1P8AQ08	A0A1P8AQ08;F4HY33;A0A1P8APZ6;F4HY32	1102;1124;1131;1153	S	70.908	S(0.372)T(0.372)S(0.256)EPDPFASR	1
3386	A0A1P8AQ08	A0A1P8AQ08;F4HY33;A0A1P8APZ6;F4HY32	1129;1151;1158;1180	Y	72.428	Y(0.208)DS(0.054)FNAQS(0.209)Y(0.463)DS(0.044)S(0.016)S(0.006)NNNASETPK	9
124	A0A1P8AQ08	A0A1P8AQ08;F4HY33;A0A1P8APZ6;F4HY32	817;817;846;846	S	94.688	EGEDVS(0.001)FS(0.999)DADSK	8
131	A0A1P8AQ08	A0A1P8AQ08;F4HY33;A0A1P8APZ6;F4HY32	1123;1145;1152;1174	S	140.32	YDS(1)FNAQSYDSSSNNNASETPK	3
126	A0A1P8AQ08	A0A1P8AQ08;F4HY33;A0A1P8APZ6;F4HY32	1115;1137;1144;1166	S	98.582	FDS(1)FNYQR	3
129	A0A1P8AQ08	A0A1P8AQ08;F4HY33;A0A1P8APZ6;F4HY32	896;896;925;925	S	105.52	T(0.004)VNY(0.012)DS(0.94)HDET(0.041)DS(0.003)VSSVNPDNGK	6
132	A0A1P8AQ08	A0A1P8AQ08;F4HY33;A0A1P8APZ6;F4HY32	1128;1150;1157;1179	S	77.668	Y(0.05)DS(0.019)FNAQS(0.422)Y(0.336)DS(0.156)S(0.015)S(0.002)NNNASETPK	8
130	A0A1P8AQ08	A0A1P8AQ08;F4HY33;A0A1P8APZ6;F4HY32	902;902;931;931	S	64.26	T(0.002)VNY(0.19)DS(0.218)HDET(0.232)DS(0.337)VS(0.014)S(0.009)VNPDNGK	12
3385	A0A1P8AQ08	A0A1P8AQ08;F4HY33;A0A1P8APZ6;F4HY32	1121;1143;1150;1172	Y	76.186	Y(0.557)DS(0.43)FNAQS(0.006)Y(0.007)DSSSNNNASETPK	1
125	A0A1P8AQ08	A0A1P8AQ08;F4HY33;A0A1P8APZ6;F4HY32	1083;1105;1112;1134	S	200.33	FDS(1)FNSNNNDAFSLSR	3
2746	A0A1P8AQ08	A0A1P8AQ08;F4HY33;A0A1P8APZ6;F4HY32	1103;1125;1132;1154	T	70.908	S(0.372)T(0.372)S(0.256)EPDPFASR	2
127	A0A1P8AQ08	A0A1P8AQ08;F4HY33;A0A1P8APZ6;F4HY32	1150;1172;1179;1201	S	136.52	FDS(1)IGSTR	3
121	A0A1P8AQ09	A0A1P8AQ09;A0A1P8APW9;F4HSE1;C0LGE0	786;973;1005;999	S	91.076	T(0.001)AS(0.999)ANS(1)LVDAEEK	3
122	A0A1P8AQ09	A0A1P8AQ09;A0A1P8APW9;F4HSE1;C0LGE0	789;976;1008;1002	S	106.42	T(0.002)AS(0.998)ANS(1)LVDAEEK	6
123	A0A1P8AQ25	A0A1P8AQ25;A0A1P8APY3;A0A1P8APZ7	110;110;110	S	90.714	S(0.279)GS(0.33)S(0.39)DLSIDDSFNIVVDPK	4
133	A0A1P8AQ29	A0A1P8AQ29;F4HQE2	861;879	S	70.622	LVELS(0.999)DDEET(0.001)PVER	5
137	A0A1P8AQD0	A0A1P8AQD0;Q8RY60	420;501	S	48.288	KPS(0.714)VS(0.133)S(0.117)PT(0.028)REPS(0.002)DS(0.002)S(0.002)HS(0.001)MAPK	3
140	A0A1P8AQI3	A0A1P8AQI3;A0A1P8AQI5;Q6NQK0	264;326;352	S	52.059	KPPPPPPHT(0.325)S(0.325)S(0.131)S(0.257)S(0.251)S(0.324)S(0.324)PVFDDAS(0.063)PQQSK	14
139	A0A1P8AQI3	A0A1P8AQI3;A0A1P8AQI5;Q6NQK0	260;322;348	S	47.507	KPPPPPPHT(0.437)S(0.506)S(0.509)S(0.209)S(0.209)S(0.065)S(0.065)PVFDDAS(0.002)PQQSK	10
2747	A0A1P8AQI3	A0A1P8AQI3;A0A1P8AQI5;Q6NQK0	259;321;347	T	52.059	KPPPPPPHT(0.325)S(0.325)S(0.131)S(0.257)S(0.251)S(0.324)S(0.324)PVFDDAS(0.063)PQQSK	9
141	A0A1P8AQI3	A0A1P8AQI3;A0A1P8AQI5;Q6NQK0	265;327;353	S	52.059	KPPPPPPHT(0.325)S(0.325)S(0.131)S(0.257)S(0.251)S(0.324)S(0.324)PVFDDAS(0.063)PQQSK	15
138	A0A1P8AQI3	A0A1P8AQI3;A0A1P8AQI5;Q6NQK0	203;265;291	S	53.342	APPPVQIVDINHDDEDDES(1)DDEFAR	19
142	A0A1P8AQI9	A0A1P8AQI9;F4I982;F4I983	1234;1234;1239	S	130.41	AFS(1)DEQINR	3
144	A0A1P8AQI9	A0A1P8AQI9;F4I982;F4I983	50;50;50	S	61.641	S(0.858)PT(0.142)PMPMGNPSDPNLK	1
143	A0A1P8AQI9	A0A1P8AQI9;F4I982;F4I983	1256;1256;1261	S	86.756	NNS(1)LLSGIIDGGR	3
145	A0A1P8AQS2	A0A1P8AQS2;P52901;Q8H1Y0	292;292;296	S	116.96	YHGHS(0.998)MS(0.001)DPGSTYR	5
146	A0A1P8AQY7	A0A1P8AQY7;F4HQB9;Q0WVL7	221;221;221	S	60.246	DT(0.002)VHS(0.998)PVLDGQHK	5
147	A0A1P8AQY7	A0A1P8AQY7;F4HQB9;Q0WVL7	793;813;793	S	136.93	QNS(1)AFENGSLPR	3
2750	A0A1P8ARN1	A0A1P8ARN1;Q8VY15	276;425	T	58.952	SDAAANDVET(0.005)S(0.005)GEHNRPDT(0.327)S(0.327)S(0.327)PDWS(0.008)K	19
151	A0A1P8ARN1	A0A1P8ARN1;Q8VY15	442;591	S	60.55	ILS(0.019)GQAAIGS(0.364)ET(0.206)VQT(0.206)S(0.206)PIENDHK	10
153	A0A1P8ARN1	A0A1P8ARN1;Q8VY15	277;426	S	55.662	SDAAANDVET(0.059)S(0.059)GEHNRPDT(0.157)S(0.399)S(0.311)PDWS(0.014)K	20
152	A0A1P8ARN1	A0A1P8ARN1;Q8VY15	448;597	S	98.924	ILSGQAAIGS(0.005)ET(0.005)VQT(0.023)S(0.968)PIENDHK	16
154	A0A1P8ARN1	A0A1P8ARN1;Q8VY15	278;427	S	52.234	SDAAANDVET(0.007)S(0.007)GEHNRPDT(0.127)S(0.296)S(0.535)PDWS(0.028)K	21
159	A0A1P8ARZ0	A0A1P8ARZ0;A0A1P8AS05;A0A1P8ARZ4;F4IAT3;A0A1P8ARY6;A0A1P8AS07;F4IAT2	1463;1562;1651;1651;1651;1652;1651	S	70.451	RS(0.156)EENLS(0.764)VS(0.08)VDDAK	7
156	A0A1P8ARZ0	A0A1P8ARZ0;A0A1P8AS05;A0A1P8ARZ4;F4IAT3;A0A1P8ARY6;A0A1P8AS07;F4IAT2	1508;1607;1696;1696;1696;1697;1696	S	106.58	S(1)LPLKEDFEASK	1
157	A0A1P8ARZ0	A0A1P8ARZ0;A0A1P8AS05;A0A1P8ARZ4;F4IAT3;A0A1P8ARY6;A0A1P8AS07;F4IAT2	1138;1237;1326;1326;1326;1326;1326	S	52.019	ET(0.049)DET(0.02)PRIS(0.932)DENPVKPASK	9
158	A0A1P8ARZ0	A0A1P8ARZ0;A0A1P8AS05;A0A1P8ARZ4;F4IAT3;A0A1P8ARY6;A0A1P8AS07;F4IAT2	1458;1557;1646;1646;1646;1647;1646	S	127.36	S(1)EENLSVSVDDAK	1
165	A0A1P8ASQ6	A0A1P8ASQ6;A0A1P8ASK1;Q9SAJ2	314;314;314	S	53.022	NS(0.247)T(0.101)LLGLDS(0.217)S(0.217)S(0.217)ANNLAELDVR	2
168	A0A1P8ASQ6	A0A1P8ASQ6;A0A1P8ASK1;Q9SAJ2	323;323;323	S	58.712	NS(0.042)T(0.206)LLGLDS(0.099)S(0.326)S(0.326)ANNLAELDVR	11
164	A0A1P8ASQ6	A0A1P8ASQ6;A0A1P8ASK1;Q9SAJ2	661;661;661	S	70.504	LS(0.027)KS(0.013)DNS(0.026)LS(0.205)S(0.72)QFVT(0.006)S(0.001)ESPANT(0.001)AQQDSGK	10
162	A0A1P8ASQ6	A0A1P8ASQ6;A0A1P8ASK1;Q9SAJ2	658;658;658	S	101.86	LS(0.186)KS(0.186)DNS(0.207)LS(0.207)S(0.207)QFVT(0.003)S(0.003)ESPANTAQQDSGK	7
166	A0A1P8ASQ6	A0A1P8ASQ6;A0A1P8ASK1;Q9SAJ2	321;321;321	S	45.88	NS(0.021)T(0.081)LLGLDS(0.633)S(0.132)S(0.132)ANNLAELDVR	9
163	A0A1P8ASQ6	A0A1P8ASQ6;A0A1P8ASK1;Q9SAJ2	660;660;660	S	51.001	S(0.236)DNS(0.207)LS(0.269)S(0.269)QFVT(0.009)S(0.009)ES(0.001)PANTAQQDSGK	6
167	A0A1P8ASQ6	A0A1P8ASQ6;A0A1P8ASK1;Q9SAJ2	322;322;322	S	58.712	NS(0.042)T(0.206)LLGLDS(0.099)S(0.326)S(0.326)ANNLAELDVR	10
174	A0A1P8ATD2	A0A1P8ATD2;A0A1P8ATC8;Q8L7S4	295;507;448	S	170.26	HSLS(0.999)INSTSVLK	4
173	A0A1P8ATD2	A0A1P8ATD2;A0A1P8ATC8;Q8L7S4	333;545;486	S	138.21	ALLNGPGNYS(1)FNK	10
175	A0A1P8ATD2	A0A1P8ATD2;A0A1P8ATC8;Q8L7S4	457;669;610	S	74.165	S(0.995)PS(0.005)NTAQILAGR	1
178	A0A1P8ATH2	A0A1P8ATH2;F4I450;Q93ZR3;F4I448	85;118;304;304	S	60.171	S(0.007)QVDGS(0.217)T(0.217)EQS(0.511)PKLES(0.002)AS(0.006)S(0.008)T(0.031)EPEELK	10
2752	A0A1P8ATH2	A0A1P8ATH2;F4I450;Q93ZR3;F4I448	82;115;301;301	T	43.035	S(0.011)QVDGS(0.191)T(0.593)EQS(0.191)PKLES(0.008)AS(0.003)S(0.001)T(0.001)EPEELKK	7
177	A0A1P8ATH2	A0A1P8ATH2;F4I450;Q93ZR3;F4I448	81;114;300;300	S	63.272	S(0.001)QVDGS(0.608)T(0.195)EQS(0.195)PKLES(0.001)ASSTEPEELKK	6
180	A0A1P8ATX4	A0A1P8ATX4;Q9C882-3	611;650	S	201.3	SAAFEIAFQS(1)PANR	10
188	A0A1P8AUH0	A0A1P8AUH0;A0A1P8AUF2;A0A1P8AUJ2;A0A1P8AUH4;P0C945	1163;1163;1163;1163;1163	S	80.96	DSVFPCDS(0.067)LS(0.336)S(0.336)S(0.262)PR	11
187	A0A1P8AUH0	A0A1P8AUH0;A0A1P8AUF2;A0A1P8AUJ2;A0A1P8AUH4;P0C945	1162;1162;1162;1162;1162	S	80.96	DSVFPCDS(0.067)LS(0.336)S(0.336)S(0.262)PR	10
189	A0A1P8AUH0	A0A1P8AUH0;A0A1P8AUF2;A0A1P8AUJ2;A0A1P8AUH4;P0C945	708;708;708;708;708	S	68.83	NVDS(0.026)LS(0.853)PENDS(0.019)S(0.102)R	6
191	A0A1P8AUZ9	A0A1P8AUZ9;Q9SAF6-3;Q9SAF6	947;549;934	S	148.89	AKPALNPT(0.024)S(0.755)S(0.221)VK	9
192	A0A1P8AUZ9	A0A1P8AUZ9;Q9SAF6-3;Q9SAF6	898;500;885	S	81.224	LRPS(0.392)S(0.259)S(0.259)S(0.091)IPEEDEEYTDSR	4
195	A0A1P8AUZ9	A0A1P8AUZ9;Q9SAF6-3;Q9SAF6	901;503;888	S	67.552	LRPS(0.004)S(0.004)S(0.031)S(0.961)IPEEDEEYTDSR	7
2754	A0A1P8AUZ9	A0A1P8AUZ9;Q9SAF6-3;Q9SAF6	946;548;933	T	113.69	PALNPT(0.657)S(0.286)S(0.057)VK	6
194	A0A1P8AUZ9	A0A1P8AUZ9;Q9SAF6-3;Q9SAF6	900;502;887	S	126.62	LRPS(0.284)S(0.158)S(0.468)S(0.089)IPEEDEEYTDSR	6
196	A0A1P8AUZ9	A0A1P8AUZ9;Q9SAF6-3;Q9SAF6	918;520;905	S	120.9	VQET(0.026)S(0.974)EGSQLSEFQSSR	5
2755	A0A1P8AUZ9	A0A1P8AUZ9;Q9SAF6-3;Q9SAF6	917;519;904	T	84.506	VQET(0.972)S(0.964)EGS(0.063)QLS(0.001)EFQSSR	4
197	A0A1P8AUZ9	A0A1P8AUZ9;Q9SAF6-3;Q9SAF6	921;523;908	S	98.035	VQET(0.105)S(0.899)EGS(0.984)QLS(0.012)EFQSSR	8
193	A0A1P8AUZ9	A0A1P8AUZ9;Q9SAF6-3;Q9SAF6	899;501;886	S	121.35	LRPS(0.328)S(0.328)S(0.328)S(0.016)IPEEDEEYTDSR	5
200	A0A1P8AVQ0	A0A1P8AVQ0;F4HYG2	73;73	S	91.265	EASLEVHS(0.01)S(0.495)S(0.495)PGK	10
199	A0A1P8AVQ0	A0A1P8AVQ0;F4HYG2	72;72	S	91.265	EASLEVHS(0.01)S(0.495)S(0.495)PGK	9
202	A0A1P8AWK4	A0A1P8AWK4;F4HUK0;Q8GZ87	536;564;626	S	109.39	LSTTT(0.007)MS(0.992)PR	7
201	A0A1P8AWK4	A0A1P8AWK4;F4HUK0;Q8GZ87	531;559;621	S	54.157	LS(0.968)T(0.001)T(0.013)T(0.003)MS(0.015)PR	2
205	A0A1P8AXG2	A0A1P8AXG2;Q8LPQ9-3;Q8LPQ9-2;Q8LPQ9	268;83;364;407	S	60.549	DGS(1)VDGFTPMGVDER	3
207	A0A1P8AXX8	A0A1P8AXX8;O80780	38;46	S	74.966	DS(0.994)DGNLS(0.003)S(0.003)PGSQGNEEFGTR	2
206	A0A1P8AXX8	A0A1P8AXX8;O80780	59;67	S	122.34	DPS(1)PPPLSSLGK	3
209	A0A1P8AXX8	A0A1P8AXX8;O80780	44;52	S	59.225	DS(0.042)DGNLS(0.469)S(0.469)PGS(0.02)QGNEEFGT(0.001)R	8
208	A0A1P8AXX8	A0A1P8AXX8;O80780	43;51	S	59.225	DS(0.042)DGNLS(0.469)S(0.469)PGS(0.02)QGNEEFGT(0.001)R	7
210	A0A1P8AXX8	A0A1P8AXX8;O80780	179;187	S	118.24	SDEKEEILS(1)PR	9
214	A0A1P8AXY9	A0A1P8AXY9;F4IS91	134;134	S	79.81	FAS(0.017)GS(0.017)Y(0.017)LS(0.449)PS(0.449)S(0.053)HGYGQK	10
215	A0A1P8AXY9	A0A1P8AXY9;F4IS91	122;122	S	98.582	SGYVPTLPDS(1)PK	10
212	A0A1P8AXY9	A0A1P8AXY9;F4IS91	129;129	S	67.326	FAS(0.13)GS(0.62)Y(0.106)LS(0.139)PS(0.005)S(0.001)HGYGQK	5
211	A0A1P8AXY9	A0A1P8AXY9;F4IS91	127;127	S	98.156	FAS(0.361)GS(0.361)Y(0.252)LS(0.026)PSSHGYGQK	3
213	A0A1P8AXY9	A0A1P8AXY9;F4IS91	132;132	S	93.106	FAS(0.001)GSYLS(0.997)PS(0.002)SHGYGQK	8
2760	A0A1P8AYN4	A0A1P8AYN4;A0A1P8AYH5;Q9SKR5	156;156;156	T	63.606	GDEDDDVS(0.972)PRPFGT(0.03)QPKT(0.998)PEHPLR	18
2761	A0A1P8AYN4	A0A1P8AYN4;A0A1P8AYH5;Q9SKR5	246;281;316	T	113.47	S(0.02)KT(0.98)PEPQPTYFEPSSR	3
216	A0A1P8AYN4	A0A1P8AYN4;A0A1P8AYH5;Q9SKR5	146;146;146	S	83.252	GDEDDDVS(1)PRPFGTQPK	8
2759	A0A1P8AYN4	A0A1P8AYN4;A0A1P8AYH5;Q9SKR5	152;152;152	T	51.526	GDEDDDVS(0.998)PRPFGT(0.97)QPKT(0.032)PEHPLR	14
222	A0A1P8AYN7	A0A1P8AYN7;F4ILG6;O22193	254;446;443	S	87.388	S(0.005)PS(0.995)AT(0.001)S(0.008)T(0.024)VS(0.968)NEEFPR	3
219	A0A1P8AYN7	A0A1P8AYN7;F4ILG6;O22193	207;399;396	S	96.135	RGS(1)LNDFEDR	3
2762	A0A1P8AYN7	A0A1P8AYN7;F4ILG6;O22193	258;450;447	T	114.69	SPS(0.061)AT(0.004)S(0.115)T(0.751)VS(0.07)NEEFPR	7
220	A0A1P8AYN7	A0A1P8AYN7;F4ILG6;O22193	292;484;481	S	83.087	S(1)GPLAATTSAATR	1
223	A0A1P8AYN7	A0A1P8AYN7;F4ILG6;O22193	260;452;449	S	96.208	S(0.019)PS(0.981)ATS(0.005)T(0.017)VS(0.978)NEEFPR	9
221	A0A1P8AYN7	A0A1P8AYN7;F4ILG6;O22193	252;444;441	S	130.47	S(0.971)PS(0.029)ATSTVSNEEFPR	1
217	A0A1P8AYN7	A0A1P8AYN7;F4ILG6;O22193	273;465;462	S	90.912	ADANENS(0.879)EES(0.121)AHATPYSSDASGEIR	7
218	A0A1P8AYN7	A0A1P8AYN7;F4ILG6;O22193	276;468;465	S	59.359	ADANENS(0.495)EES(0.495)AHAT(0.006)PY(0.001)SS(0.001)DASGEIR	10
2763	A0A1P8AYX4	A0A1P8AYX4;P20649	884;948	T	106.67	GLDIDT(0.012)AGHHYT(0.988)V	12
226	A0A1P8AZ97	A0A1P8AZ97;Q84VY2	244;245	S	108.47	S(1)VDLDKEDTKEDAVATK	1
225	A0A1P8AZ97	A0A1P8AZ97;Q84VY2	118;119	S	67.368	NHTSEIQS(0.001)QS(0.004)S(0.01)LEIS(0.125)S(0.735)PT(0.125)KEK	16
227	A0A1P8AZC3	A0A1P8AZC3;O82393	606;606	S	49.31	IS(0.008)Y(0.002)DS(0.989)DEHEPS(0.001)ER	5
229	A0A1P8AZP2	A0A1P8AZP2;A0A1P8AZP6;Q9S775	40;49;23	S	61.815	KPVYNLDDS(1)DDDDFVPK	9
233	A0A1P8AZZ0	A0A1P8AZZ0;F4IV43;Q84WV5	85;100;101	S	56.719	S(0.128)T(0.128)S(0.112)GVDGNS(0.632)PVSVCISPGER	9
2764	A0A1P8AZZ0	A0A1P8AZZ0;F4IV43;Q84WV5	78;93;94	T	111.83	S(0.367)T(0.367)S(0.266)GVDGNSPVSVCISPGER	2
232	A0A1P8AZZ0	A0A1P8AZZ0;F4IV43;Q84WV5	79;94;95	S	89.466	S(0.163)T(0.163)S(0.674)GVDGNSPVSVCISPGER	3
231	A0A1P8AZZ0	A0A1P8AZZ0;F4IV43;Q84WV5	77;92;93	S	111.83	S(0.367)T(0.367)S(0.266)GVDGNSPVSVCISPGER	1
2765	A0A1P8B082	A0A1P8B082;A0A1P8B079;F4IQ11;F4IQ10	75;104;75;104	T	75.103	DKPAPS(0.12)T(0.873)PT(0.007)GTSSSSTASSGFR	7
2766	A0A1P8B082	A0A1P8B082;A0A1P8B079;F4IQ11;F4IQ10	77;106;77;106	T	57.985	DKPAPS(0.233)T(0.277)PT(0.392)GT(0.071)S(0.022)S(0.006)SSTASSGFR	9
234	A0A1P8B082	A0A1P8B082;A0A1P8B079;F4IQ11;F4IQ10	74;103;74;103	S	86.625	DKPAPS(0.535)T(0.39)PT(0.062)GT(0.01)S(0.002)SSSTASSGFR	6
235	A0A1P8B0B7	A0A1P8B0B7;F4IRA9	469;469	S	76.909	IQEPDAQIS(0.5)S(0.5)ENGNVASENTKPSDR	9
236	A0A1P8B0B7	A0A1P8B0B7;F4IRA9	470;470	S	50.322	IQEPDAQIS(0.409)S(0.586)ENGNVAS(0.005)ENTKPSDR	10
2771	A0A1P8B0T4	A0A1P8B0T4;F4IUW3	99;99	T	75.225	RHT(0.939)PES(0.06)LPTVTKPLLEEQADEQALPK	3
245	A0A1P8B0X3	A0A1P8B0X3;F4IIU4	91;31	S	61.04	EDNAT(0.013)IANES(0.492)RS(0.492)PES(0.002)VS(0.001)AVSVVSNR	10
246	A0A1P8B0X3	A0A1P8B0X3;F4IIU4	93;33	S	186.13	S(1)PESVSAVSVVSNR	1
2772	A0A1P8B0X3	A0A1P8B0X3;F4IIU4	86;26	T	60.527	EDNAT(0.754)IANES(0.053)RS(0.163)PES(0.016)VS(0.012)AVS(0.001)VVS(0.001)NR	5
247	A0A1P8B0X3	A0A1P8B0X3;F4IIU4	272;212	S	63.76	VS(0.538)S(0.44)PS(0.021)AGS(0.001)SPSVSSSIR	2
250	A0A1P8B1D0	A0A1P8B1D0;Q9SIV5	201;201	S	50.224	EVGEQIVCGS(0.058)MGGEEIES(0.885)DLES(0.057)KK	18
249	A0A1P8B1D0	A0A1P8B1D0;Q9SIV5	1266;1281	S	98.754	AIAPPELS(1)PR	8
253	A0A1P8B1Q1	A0A1P8B1Q1;Q9SHC8	138;138	S	45.707	VVY(0.014)VAPPRPPS(0.849)PVREGS(0.977)EEGS(0.581)S(0.58)PR	17
252	A0A1P8B1Q1	A0A1P8B1Q1;Q9SHC8	132;132	S	54.311	VVY(0.001)VAPPRPPS(0.986)PVREGS(0.075)EEGS(0.492)S(0.447)PR	11
254	A0A1P8B1Q1	A0A1P8B1Q1;Q9SHC8	142;142	S	43.799	VVY(0.014)VAPPRPPS(0.977)PVREGS(0.633)EEGS(0.688)S(0.687)PR	21
2773	A0A1P8B2G0	A0A1P8B2G0;Q8LL04	114;371	T	107.17	DHDADSLPS(0.173)PT(0.827)R	11
262	A0A1P8B2G0	A0A1P8B2G0;Q8LL04	112;369	S	127.56	DHDADS(0.001)LPS(0.978)PT(0.021)R	9
263	A0A1P8B2Y3	A0A1P8B2Y3;A0A1P8B2X1;F4IHS2-3;F4IHS2-2;F4IHS2	1608;1608;1607;1607;1607	S	108.22	ANEGSTSNPDQVS(1)PVHSATTALR	13
265	A0A1P8B2Y3	A0A1P8B2Y3;A0A1P8B2X1;F4IHS2-3;F4IHS2-2;F4IHS2	2105;2105;2104;2104;2104	S	92.856	IET(0.034)NS(0.966)EELQASR	5
267	A0A1P8B2Y3	A0A1P8B2Y3;A0A1P8B2X1;F4IHS2-3;F4IHS2-2;F4IHS2	154;154;154;154;154	S	105.96	S(0.039)FDRES(0.957)PS(0.004)NLDSTSGISQPHNR	6
266	A0A1P8B2Y3	A0A1P8B2Y3;A0A1P8B2X1;F4IHS2-3;F4IHS2-2;F4IHS2	149;149;149;149;149	S	77.646	S(0.83)FDRES(0.16)PS(0.01)NLDS(0.001)TSGISQPHNR	1
268	A0A1P8B2Y3	A0A1P8B2Y3;A0A1P8B2X1;F4IHS2-3;F4IHS2-2;F4IHS2	156;156;156;156;156	S	60.325	S(0.643)FDRES(0.508)PS(0.828)NLDS(0.013)T(0.006)S(0.001)GISQPHNR	8
269	A0A1P8B2Y3	A0A1P8B2Y3;A0A1P8B2X1;F4IHS2-3;F4IHS2-2;F4IHS2	3127;3127;3126;3126;3126	S	73.834	THLADVVPS(0.107)S(0.473)S(0.309)PT(0.055)T(0.055)MEK	10
270	A0A1P8B2Y3	A0A1P8B2Y3;A0A1P8B2X1;F4IHS2-3;F4IHS2-2;F4IHS2	1907;1907;1906;1906;1906	S	75.358	TNVPDAQS(1)PGEMNLHTVETHK	8
264	A0A1P8B2Y3	A0A1P8B2Y3;A0A1P8B2X1;F4IHS2-3;F4IHS2-2;F4IHS2	3452;3483;3437;3451;3482	S	106.51	DHIETAECELVDVS(1)PGCSSQPEVK	14
283	A0A1P8B475	A0A1P8B475;Q8LPT3	3;3	S	136.33	GS(1)AAELTEPTTGTEK	2
3390	A0A1P8B479	A0A1P8B479;F4JMA6	209;209	Y	82.578	SMPPS(0.001)VVY(0.998)EQRPT(0.001)S(0.001)PQR	8
284	A0A1P8B479	A0A1P8B479;F4JMA6	73;73	S	75.97	FVASGGANVGDS(1)PR	12
2778	A0A1P8B481	A0A1P8B481;A0A1P8B466;F4JTP5	439;439;439	T	86.944	AQT(0.979)GVMT(0.021)AETGTYR	3
2779	A0A1P8B481	A0A1P8B481;A0A1P8B466;F4JTP5	443;443;443	T	192.54	AQTGVMT(0.997)AET(0.003)GTYR	7
285	A0A1P8B497	A0A1P8B497;Q8RXT5	11;11	S	136.53	FAQVS(1)S(1)DEEDDVPITR	5
286	A0A1P8B497	A0A1P8B497;Q8RXT5	12;12	S	136.53	FAQVS(1)S(1)DEEDDVPITR	6
293	A0A1P8B4K6	A0A1P8B4K6;Q8RXT2	591;679	S	101.39	S(1)LPAEQLAGPSEPAK	1
2781	A0A1P8B4T6	A0A1P8B4T6;A0A1P8B4R9;Q9M0R2	270;270;295	T	131.42	SLGS(0.405)FKEET(0.595)NK	9
2780	A0A1P8B4T6	A0A1P8B4T6;A0A1P8B4R9;Q9M0R2	232;232;257	T	75.43	QPEPQTPPPPPS(0.002)T(0.02)T(0.139)T(0.38)S(0.264)T(0.098)VAS(0.098)R	15
294	A0A1P8B4T6	A0A1P8B4T6;A0A1P8B4R9;Q9M0R2	265;265;290	S	184.96	SLGS(1)FKEETNK	4
302	A0A1P8B539	A0A1P8B539;P92965-3;P92965-2;P92965	288;268;276;309	S	67.01	S(0.079)RS(0.427)S(0.494)PENGQVES(0.464)PGS(0.536)IGR	4
300	A0A1P8B539	A0A1P8B539;P92965-3;P92965-2;P92965	267;247;255;288	S	65.765	MS(1)PNHS(1)PFKKES(1)PR	12
295	A0A1P8B539	A0A1P8B539;P92965-3;P92965-2;P92965	305;285;293;326	S	106.75	RDS(1)DGGYDGAES(1)PMQK	3
298	A0A1P8B539	A0A1P8B539;P92965-3;P92965-2;P92965	257;237;245;278	S	65.765	MS(1)PNHS(1)PFKKES(1)PR	2
297	A0A1P8B539	A0A1P8B539;P92965-3;P92965-2;P92965	190;170;178;211	S	80.755	GAS(1)PVAAYR	3
303	A0A1P8B539	A0A1P8B539;P92965-3;P92965-2;P92965	299;279;287;320	S	67.01	S(0.079)RS(0.427)S(0.494)PENGQVES(0.464)PGS(0.536)IGR	15
299	A0A1P8B539	A0A1P8B539;P92965-3;P92965-2;P92965	261;241;249;282	S	65.765	MS(1)PNHS(1)PFKKES(1)PR	6
296	A0A1P8B539	A0A1P8B539;P92965-3;P92965-2;P92965	314;294;302;335	S	130.47	RDS(1)DGGYDGAES(1)PMQK	12
301	A0A1P8B539	A0A1P8B539;P92965-3;P92965-2;P92965	277;257;265;298	S	119.21	NGVGEVES(1)PIER	8
311	A0A1P8B569	A0A1P8B569;Q94K80	33;33	S	110.33	ISGNHGSPTASVAQS(1)PR	15
310	A0A1P8B569	A0A1P8B569;Q94K80	25;25	S	51.301	RIS(1)GNHGS(0.967)PT(0.017)AS(0.005)VAQS(0.012)PR	8
304	A0A1P8B569	A0A1P8B569;Q94K80	6;6	S	63.864	AS(0.037)AT(0.156)S(0.721)NNPAS(0.016)S(0.012)S(0.012)MS(0.045)PR	5
308	A0A1P8B569	A0A1P8B569;Q94K80	67;67	S	129.2	GESEPIAAAAAVAGPS(0.365)S(0.597)PQS(0.038)R	17
305	A0A1P8B569	A0A1P8B569;Q94K80	13;13	S	85.362	ASATSNNPAS(0.046)S(0.241)S(0.612)MS(0.1)PR	12
309	A0A1P8B569	A0A1P8B569;Q94K80	20;20	S	105.04	RIS(1)GNHGSPT(0.002)AS(0.029)VAQS(0.969)PR	3
306	A0A1P8B569	A0A1P8B569;Q94K80	15;15	S	118.72	ASATSNNPASSS(0.009)MS(0.991)PR	14
307	A0A1P8B569	A0A1P8B569;Q94K80	66;66	S	59.163	GESEPIAAAAAVAGPS(0.742)S(0.226)PQS(0.031)R	16
317	A0A1P8B6A6	A0A1P8B6A6;F4JMF4	511;531	S	99.732	ASANS(0.027)LS(0.973)APIK	7
319	A0A1P8B6A6	A0A1P8B6A6;F4JMF4	559;579	S	101.45	S(0.006)AS(0.994)VGNWILDSK	3
318	A0A1P8B6A6	A0A1P8B6A6;F4JMF4	456;476	S	62.823	LQT(0.252)HS(0.638)GPLS(0.063)S(0.046)GVVLINSDSEK	5
316	A0A1P8B6A6	A0A1P8B6A6;F4JMF4	494;514	S	87.831	APS(1)FSGPLNLPNR	3
320	A0A1P8B6K1	A0A1P8B6K1;Q9SB63;A0A1P8B6K2	70;69;69	S	85.28	SSLNAWGT(0.064)S(0.692)S(0.122)LS(0.122)PR	9
322	A0A1P8B6K1	A0A1P8B6K1;Q9SB63;A0A1P8B6K2	73;72;72	S	91.616	SSLNAWGTS(0.003)S(0.003)LS(0.993)PR	12
324	A0A1P8B6K1	A0A1P8B6K1;Q9SB63	225;224	S	115.38	S(1)VEGQGVDCTEEANDR	1
323	A0A1P8B6K1	A0A1P8B6K1;Q9SB63	220;219	S	109.36	STRPQDAGPHARPPS(0.776)S(0.181)S(0.043)GR	15
321	A0A1P8B6K1	A0A1P8B6K1;Q9SB63;A0A1P8B6K2	71;70;70	S	121.92	SSLNAWGT(0.117)S(0.117)S(0.383)LS(0.383)PR	10
329	A0A1P8B708	A0A1P8B708;A0A1P8B700;A0A1P8B6Z5;F4JRG0;Q9SU08	281;308;281;281;308	S	61.228	S(0.001)HLRPPGNIS(0.454)GS(0.089)QS(0.455)PPVES(0.587)PGS(0.339)Y(0.057)HS(0.019)K	10
330	A0A1P8B708	A0A1P8B708;A0A1P8B700;A0A1P8B6Z5;F4JRG0;Q9SU08	283;310;283;283;310	S	64.273	SHLRPPGNIS(0.183)GS(0.388)QS(0.428)PPVES(0.709)PGS(0.142)Y(0.029)HS(0.12)K	12
325	A0A1P8B708	A0A1P8B708;A0A1P8B700;A0A1P8B6Z5;F4JRG0;Q9SU08;F4JRF7;Q0WQ57	384;411;384;384;411;409;409	S	75.358	AS(0.871)VNS(0.052)PT(0.074)AS(0.003)QMDELDDFSIGR	2
331	A0A1P8B708	A0A1P8B708;A0A1P8B700;A0A1P8B6Z5;F4JRG0;Q9SU08	285;312;285;285;312	S	111.56	SHLRPPGNIS(0.005)GS(0.015)QS(0.98)PPVESPGSYHSK	14
2784	A0A1P8B708	A0A1P8B708;A0A1P8B700;A0A1P8B6Z5;F4JRG0;Q9SU08;F4JRF7;Q0WQ57	389;416;389;389;416;414;414	T	56.529	AS(0.052)VNS(0.316)PT(0.316)AS(0.316)QMDELDDFSIGR	7
2785	A0A1P8B708	A0A1P8B708;A0A1P8B700;A0A1P8B6Z5;F4JRG0;Q9SU08;F4JRF7;Q0WQ57	157;157;157;157;157;155;155	T	120.32	FENVFS(0.053)S(0.191)IS(0.031)S(0.098)S(0.314)PT(0.314)K	13
326	A0A1P8B708	A0A1P8B708;A0A1P8B700;A0A1P8B6Z5;F4JRG0;Q9SU08;F4JRF7;Q0WQ57	387;414;387;387;414;412;412	S	66.045	AS(0.127)VNS(0.845)PT(0.013)AS(0.015)QMDELDDFSIGR	5
332	A0A1P8B708	A0A1P8B708;A0A1P8B700;A0A1P8B6Z5;F4JRG0;Q9SU08	290;317;290;290;317	S	96.395	SHLRPPGNIS(0.008)GS(0.108)QS(0.884)PPVES(0.875)PGS(0.037)YHS(0.088)K	19
328	A0A1P8B708	A0A1P8B708;A0A1P8B700;A0A1P8B6Z5;F4JRG0;Q9SU08;F4JRF7;Q0WQ57	155;155;155;155;155;153;153	S	162.7	FENVFS(0.002)SIS(0.008)S(0.008)S(0.981)PT(0.001)K	11
333	A0A1P8B708	A0A1P8B708;A0A1P8B700;A0A1P8B6Z5;F4JRG0;Q9SU08	293;320;293;293;320	S	63.44	SHLRPPGNIS(0.149)GS(0.189)QS(0.662)PPVES(0.314)PGS(0.634)Y(0.005)HS(0.048)K	22
327	A0A1P8B708	A0A1P8B708;A0A1P8B700;A0A1P8B6Z5;F4JRG0;Q9SU08;F4JRF7;Q0WQ57	391;418;391;391;418;416;416	S	48.053	AS(0.203)VNS(0.203)PT(0.26)AS(0.334)QMDELDDFSIGR	9
335	A0A1P8B721	A0A1P8B721;F4JVM4;F4I793	228;338;12	S	73.833	NS(0.934)S(0.033)S(0.033)KEDESFGMFEGK	2
334	A0A1P8B721	A0A1P8B721;F4JVM4	167;277	S	94.454	NS(1)FKEDENLSLFEGK	2
341	A0A1P8B770	A0A1P8B770;F4JP43	760;795	S	100.95	KPEDQNIS(0.041)GFMS(0.02)AGS(0.94)PVLNR	15
339	A0A1P8B770	A0A1P8B770;F4JP43	753;788	S	62.035	KPEDQNIS(0.772)GFMS(0.037)AGS(0.191)PVLNR	8
2787	A0A1P8B770	A0A1P8B770;F4JP43	1460;1495	T	69.716	ET(0.006)VS(0.094)T(0.797)S(0.093)EGT(0.01)FAGPK	5
340	A0A1P8B770	A0A1P8B770;F4JP43	757;792	S	101.76	KPEDQNISGFMS(0.994)AGS(0.006)PVLNR	12
2786	A0A1P8B770	A0A1P8B770;F4JP43	193;193	T	62.377	DDS(0.028)PT(0.972)AVEEAS(0.001)VEEK	5
338	A0A1P8B770	A0A1P8B770;F4JP43	1461;1496	S	124.51	ETVST(0.031)S(0.965)EGT(0.004)FAGPK	6
337	A0A1P8B770	A0A1P8B770;F4JP43	1459;1494	S	76.357	ET(0.02)VS(0.481)T(0.481)S(0.012)EGT(0.006)FAGPK	4
336	A0A1P8B770	A0A1P8B770;F4JP43	191;191	S	113.4	DDS(0.996)PT(0.004)AVEEASVEEK	3
2788	A0A1P8B770	A0A1P8B770;F4JP43	178;178	T	55.707	T(0.98)DDGQEQVLVKDDS(0.02)PTAVEEASVEEK	1
343	A0A1P8B789	A0A1P8B789;Q94IB8	285;285	S	45.305	VILDES(0.997)NS(0.997)FGVLGRS(0.037)GRGLAEHHS(0.968)VPIEK	8
344	A0A1P8B789	A0A1P8B789;Q94IB8	301;301	S	45.305	VILDES(0.997)NS(0.997)FGVLGRS(0.037)GRGLAEHHS(0.968)VPIEK	24
342	A0A1P8B789	A0A1P8B789;Q94IB8	283;283	S	45.305	VILDES(0.997)NS(0.997)FGVLGRS(0.037)GRGLAEHHS(0.968)VPIEK	6
345	A0A1P8B7A6	A0A1P8B7A6;O22763-2;O22763;O22763-3	202;196;196;202	S	68.401	EY(0.171)S(0.829)DDEDLDEENET(0.001)TGSLKPEDVK	3
347	A0A1P8B7F1	A0A1P8B7F1;Q84VW0	33;33	S	114.21	SSLPEVEAS(1)PPAGK	9
349	A0A1P8B7K5	A0A1P8B7K5;Q8LBN7	160;94	S	103.27	VEITLRPTPPPPQAAAAT(0.007)AAS(0.535)S(0.459)	21
360	A0A1P8B8I3	A0A1P8B8I3;Q9SVW8	144;144	S	169.09	S(0.002)DS(0.998)QSSLNFSER	3
359	A0A1P8B8I3	A0A1P8B8I3;Q9SVW8	142;142	S	78.655	S(0.573)DS(0.427)QSSLNFSER	1
361	A0A1P8B8R9	A0A1P8B8R9;F4JMJ1	887;863	S	114.7	SSDEAAKEEES(1)HDEL	11
2790	A0A1P8B8Y6	A0A1P8B8Y6;Q93Z92	46;46	T	83.862	T(0.519)IS(0.481)VDEESNPIHR	1
364	A0A1P8B8Y6	A0A1P8B8Y6;Q93Z92	29;29	S	62.362	S(0.246)NS(0.754)DGIIDTTPFLPPTVTR	3
365	A0A1P8B8Y6	A0A1P8B8Y6;Q93Z92	48;48	S	77.379	T(0.001)IS(0.998)VDEES(0.001)NPIHR	3
363	A0A1P8B8Y6	A0A1P8B8Y6;Q93Z92	27;27	S	68.088	S(0.603)NS(0.396)DGIIDTTPFLPPTVTR	1
366	A0A1P8B9A9	A0A1P8B9A9;A0A1P8B9A5;A0A1P8B994;A0A1P8B9C4;F4JHQ0	184;184;184;184;184	S	86.641	VQGEVAS(0.005)QS(0.918)CAVS(0.078)PR	9
367	A0A1P8B9A9	A0A1P8B9A9;A0A1P8B9A5;A0A1P8B994;A0A1P8B9C4;F4JHQ0	188;188;188;188;188	S	97.214	VQGEVAS(0.001)QS(0.099)CAVS(0.899)PR	13
368	A0A1P8B9D0	A0A1P8B9D0;F4KD43;Q9FKE6	413;533;522	S	70.837	NTEEGEMVNNNVS(0.998)PMMHS(0.002)R	13
369	A0A1P8B9D0	A0A1P8B9D0;F4KD43;Q9FKE6	418;538;527	S	75.868	NTEEGEMVNNNVS(0.186)PMMHS(0.813)R	18
370	A0A1P8B9D0	A0A1P8B9D0;F4KD43;Q9FKE6	314;434;423	S	163.9	NVDVGDALISQS(1)PK	12
371	A0A1P8B9E0	A0A1P8B9E0;Q9FPW4	282;282	S	152.11	PGS(1)AGGTQGHLGSLR	3
372	A0A1P8B9H2	A0A1P8B9H2;A0A1P8B9H4;Q9M033	1165;1331;1332	S	76.655	S(0.001)EMS(0.976)QS(0.001)QNS(0.022)PIDTGR	4
373	A0A1P8B9Q7	A0A1P8B9Q7;F4JWJ6;F4JWJ7;A0A1P8B9R0	246;273;275;296	S	165.35	SIS(1)LPTHHQEK	3
375	A0A1P8BA70	A0A1P8BA70;Q9LZ76	150;150	S	57.173	LVINGLS(0.998)IS(0.991)PNS(0.016)MLIKS(0.949)VT(0.046)R	9
374	A0A1P8BA70	A0A1P8BA70;Q9LZ76	148;148	S	57.173	LVINGLS(0.998)IS(0.991)PNS(0.016)MLIKS(0.949)VT(0.046)R	7
376	A0A1P8BA70	A0A1P8BA70;Q9LZ76	158;158	S	57.173	LVINGLS(0.998)IS(0.991)PNS(0.016)MLIKS(0.949)VT(0.046)R	17
379	A0A1P8BAJ3	A0A1P8BAJ3;P92966-3;P92966-4;P92966-5;P92966;P92966-2	301;309;309;315;342;342	S	67.08	GY(0.003)DGADS(0.997)PIR	7
378	A0A1P8BAJ3	A0A1P8BAJ3;P92966-3;P92966-4;P92966-5;P92966;P92966-2	198;206;206;212;239;239	S	84.507	ARLS(1)PDYKR	4
3395	A0A1P8BAJ3	A0A1P8BAJ3;P92966-3;P92966-4;P92966-5;P92966;P92966-2	201;209;209;215;242;242	Y	101.64	ARLS(0.005)PDY(0.995)K	7
380	A0A1P8BB55	A0A1P8BB55;O24646	36;36	S	100.09	EGIES(1)DEEIR	5
381	A0A1P8BB63	A0A1P8BB63;Q9XGM2	692;688	S	94.454	LLS(0.008)S(0.992)KDDDEDEDDEDREK	4
396	A0A1P8BC46	A0A1P8BC46;Q9LYV6	30;30	S	81.01	TLETEHQPEPS(0.361)S(0.225)S(0.074)S(0.339)PDQK	11
398	A0A1P8BC46	A0A1P8BC46;Q9LYV6	32;32	S	63.044	TLETEHQPEPS(0.047)S(0.267)S(0.411)S(0.275)PDQK	13
397	A0A1P8BC46	A0A1P8BC46;Q9LYV6	31;31	S	107.06	TLETEHQPEPS(0.025)S(0.755)S(0.135)S(0.085)PDQKK	12
399	A0A1P8BC46	A0A1P8BC46;Q9LYV6	33;33	S	105.38	TLETEHQPEPS(0.007)S(0.011)S(0.04)S(0.943)PDQK	14
400	A0A1P8BC59	A0A1P8BC59;Q9FMJ0	449;449	S	60.345	VDDGNES(1)EGDESPEFSLFK	7
406	A0A1P8BCE3	A0A1P8BCE3;Q9LXC6_ARATHGb	16;16	S	111.81	FS(0.015)Y(0.967)NS(0.006)Y(0.01)PDS(0.007)AES(0.239)S(0.756)PR	13
402	A0A1P8BCE3	A0A1P8BCE3;Q9LXC6_ARATHGb	176;176	S	69.261	DTLNPIPS(0.042)RPES(0.958)EK	12
403	A0A1P8BCE3	A0A1P8BCE3;Q9LXC6_ARATHGb	8;8	S	142.4	FS(0.007)Y(0.051)NS(0.942)Y(0.001)PDS(0.002)AES(0.494)S(0.504)PR	5
3397	A0A1P8BCE3	A0A1P8BCE3;Q9LXC6_ARATHGb	6;6	Y	111.81	FS(0.015)Y(0.967)NS(0.006)Y(0.01)PDS(0.007)AES(0.239)S(0.756)PR	3
401	A0A1P8BCE3	A0A1P8BCE3;Q9LXC6_ARATHGb	172;172	S	62.002	SDRDTLNPIPS(0.863)RPES(0.137)EK	11
404	A0A1P8BCE3	A0A1P8BCE3;Q9LXC6_ARATHGb	12;12	S	149.6	FSYNSYPDS(0.942)AES(0.055)S(0.002)PR	9
405	A0A1P8BCE3	A0A1P8BCE3;Q9LXC6_ARATHGb	15;15	S	176.43	FS(0.003)Y(0.963)NS(0.032)Y(0.002)PDS(0.001)AES(0.732)S(0.267)PR	12
409	A0A1P8BCV2	A0A1P8BCV2;B9DGD6-2;B9DGD6	13;13;63	S	95.195	HVES(0.269)MS(0.731)QLPSGAGK	6
408	A0A1P8BCV2	A0A1P8BCV2;B9DGD6-2;B9DGD6	11;11;61	S	92.65	HVES(0.987)MS(0.013)QLPSGAGK	4
3398	A0A1P8BD90	A0A1P8BD90;Q9LV05	430;430	Y	114.72	S(0.44)PDY(0.56)QDYQDVITGSR	4
413	A0A1P8BD90	A0A1P8BD90;Q9LV05	1105;1117	S	83.423	KDLS(1)EDENMEEAEEKK	4
415	A0A1P8BD90	A0A1P8BD90;Q9LV05	427;427	S	163.02	S(1)PDYQDYQDVITGSR	1
412	A0A1P8BD90	A0A1P8BD90;Q9LV05	1142;1154	S	110.67	KGANDGEEAEADDGDGDGSVVVGDVS(1)PK	26
411	A0A1P8BD90	A0A1P8BD90;Q9LV05	20;20	S	149.57	EYS(1)DSEKETSLK	3
414	A0A1P8BD90	A0A1P8BD90;Q9LV05	551;551	S	98.582	S(1)IEVEETGHR	1
420	A0A1P8BDH1	A0A1P8BDH1;Q9ASY2	17;17	S	77.597	FDGEES(1)PPPDFDEDR	6
419	A0A1P8BDI8	A0A1P8BDI8;A0A1P8BDG9;F4K0C4	519;519;519	S	62.237	T(0.076)NS(0.853)S(0.071)PGNFESPLDR	3
421	A0A1P8BDM3	A0A1P8BDM3;A0A1P8BDL0;Q9FHU3	200;200;200	S	79.804	GEVVSQS(0.003)CAVS(0.997)PR	11
432	A0A1P8BDX9	A0A1P8BDX9;B3H5K3	1425;1522	S	65.171	SSALPIETEYSGEAGEEKS(0.249)ES(0.751)EGK	21
431	A0A1P8BDX9	A0A1P8BDX9;B3H5K3	1423;1520	S	64.423	S(0.016)S(0.006)ALPIET(0.14)EY(0.676)S(0.162)GEAGEEKS(0.932)ES(0.068)EGK	19
2794	A0A1P8BDX9	A0A1P8BDX9;B3H5K3;B6EUB3;F4JYL8	1488;1585;1583;1584	T	97.579	EAEENAET(0.602)S(0.397)DNET(0.001)LGAWK	8
427	A0A1P8BDX9	A0A1P8BDX9;B3H5K3;B6EUB3;F4JYL8	1034;1131;1131;1131	S	54.622	LESHADAS(0.002)VIPQT(0.078)S(0.515)ENEVMIDGES(0.405)DGNEIPLGK	14
426	A0A1P8BDX9	A0A1P8BDX9;B3H5K3;B6EUB3;F4JYL8	1489;1586;1584;1585	S	217.32	EAEENAET(0.007)S(0.993)DNETLGAWK	9
423	A0A1P8BDX9	A0A1P8BDX9;B3H5K3;B6EUB3;F4JYL8	1184;1281;1281;1281	S	82.859	NVS(0.859)LDS(0.143)HDENS(0.998)DQEK	3
2795	A0A1P8BDX9	A0A1P8BDX9;B3H5K3;B6EUB3;F4JYL8	1493;1590;1588;1589	T	90.367	EAEENAET(0.029)S(0.313)DNET(0.657)LGAWK	13
2796	A0A1P8BDX9	A0A1P8BDX9;B3H5K3;B6EUB3;F4JYL8	1033;1130;1130;1130	T	46.783	LES(0.001)HADAS(0.013)VIPQT(0.434)S(0.434)ENEVMIDGES(0.118)DGNEIPLGK	13
425	A0A1P8BDX9	A0A1P8BDX9;B3H5K3;B6EUB3;F4JYL8	1192;1289;1289;1289	S	191.51	NVS(0.001)LDS(0.999)HDENS(1)DQEK	11
2797	A0A1P8BDX9	A0A1P8BDX9;B3H5K3	1412;1509	T	68.569	S(0.006)S(0.007)ALPIET(0.802)EY(0.153)S(0.122)GEAGEEKS(0.83)ES(0.079)EGK	8
3399	A0A1P8BDX9	A0A1P8BDX9;B3H5K3	1414;1511	Y	45.992	S(0.004)S(0.004)ALPIET(0.123)EY(0.855)S(0.792)GEAGEEKS(0.166)ES(0.057)EGK	10
429	A0A1P8BDX9	A0A1P8BDX9;B3H5K3;B6EUB3;F4JYL8	1202;1299;1299;1299	S	94.409	MLES(0.004)IS(0.996)PR	6
424	A0A1P8BDX9	A0A1P8BDX9;B3H5K3;B6EUB3;F4JYL8	1187;1284;1284;1284	S	191.51	NVS(0.001)LDS(0.999)HDENS(1)DQEK	6
430	A0A1P8BDX9	A0A1P8BDX9;B3H5K3	1415;1512	S	81.01	SSALPIET(0.002)EYS(0.998)GEAGEEK	11
428	A0A1P8BDX9	A0A1P8BDX9;B3H5K3;B6EUB3;F4JYL8	1044;1141;1141;1141	S	49.968	LESHADAS(0.03)VIPQT(0.125)S(0.125)ENEVMIDGES(0.72)DGNEIPLGK	24
422	A0A1P8BDX9	A0A1P8BDX9;B3H5K3;B6EUB3;F4JYL8	1177;1274;1274;1274	S	139.77	ASEDELHLES(1)DMDK	10
433	A0A1P8BE77	A0A1P8BE77;F4KFC7	219;219	S	114.85	FNQPGDLEPPSLIADEDS(1)PVQK	18
438	A0A1P8BEK7	A0A1P8BEK7;Q9ZT42-2;Q9ZT42	171;242;242	S	55.206	QVS(0.688)PS(0.126)AS(0.034)DS(0.033)NS(0.132)RPLNQS(0.442)S(0.442)PS(0.104)EQDR	17
436	A0A1P8BEK7	A0A1P8BEK7;Q9ZT42-2;Q9ZT42	261;332;332	S	40.145	ENS(0.056)RPS(0.112)T(0.222)AS(0.484)VS(0.415)DVS(0.645)ENHT(0.057)PET(0.009)NNEHNR	9
439	A0A1P8BEK7	A0A1P8BEK7;Q9ZT42-2;Q9ZT42	172;243;243	S	55.206	QVS(0.688)PS(0.126)AS(0.034)DS(0.033)NS(0.132)RPLNQS(0.442)S(0.442)PS(0.104)EQDR	18
437	A0A1P8BEK7	A0A1P8BEK7;Q9ZT42-2;Q9ZT42	157;228;228	S	52.391	QVS(0.997)PS(0.003)ASDSNSRPLNQSSPSEQDR	3
434	A0A1P8BEK7	A0A1P8BEK7;Q9ZT42-2;Q9ZT42	255;326;326	S	67.153	ENS(0.338)RPS(0.338)T(0.138)AS(0.184)VS(0.002)DVS(0.001)ENHTPETNNEHNR	3
435	A0A1P8BEK7	A0A1P8BEK7;Q9ZT42-2;Q9ZT42	258;329;329	S	67.153	ENS(0.338)RPS(0.338)T(0.138)AS(0.184)VS(0.002)DVS(0.001)ENHTPETNNEHNR	6
441	A0A1P8BF56	A0A1P8BF56;B9DFS6	135;135	S	127.52	SPS(0.98)S(0.02)LSSDYIK	3
440	A0A1P8BF56	A0A1P8BF56;B9DFS6	133;133	S	116.74	S(0.706)PS(0.288)S(0.006)LSSDYIK	1
443	A0A1P8BFD5	A0A1P8BFD5	12	S	78.508	EIDGS(0.837)GS(0.16)QNQHPVGS(0.003)PR	5
444	A0A1P8BFD5	A0A1P8BFD5	22	S	95.197	EIDGSGSQNQHPVGS(0.999)PR	15
445	A0A1P8BFE3	A0A1P8BFE3;F4K5Y6;F4K5Y4;F4K5Y5	753;753;753;810	S	81.338	FS(0.872)DS(0.125)EPGS(0.003)LS(0.001)PLQR	2
446	A0A1P8BFE3	A0A1P8BFE3;F4K5Y6;F4K5Y4;F4K5Y5	755;755;755;812	S	100.22	FS(0.002)DS(0.961)EPGS(0.002)LS(0.036)PLQR	4
261	A0A1P8BFI4	A0A1P8BFI4;A0A1P8B262;F4KCL4;Q9FY74-2;Q9FY74;Q8GSA7	821;906;1001;924;942;964	S	78.324	VKS(1)MVQYPEAR	3
453	A0A1P8BFZ5	A0A1P8BFZ5;F4KDH9	570;570	S	54.622	S(0.439)S(0.439)S(0.123)VDREDVGGEAGKDAEMGEELK	2
452	A0A1P8BFZ5	A0A1P8BFZ5;F4KDH9	569;569	S	54.622	S(0.439)S(0.439)S(0.123)VDREDVGGEAGKDAEMGEELK	1
451	A0A1P8BFZ5	A0A1P8BFZ5;F4KDH9	528;528	S	69.72	RPDTESAEHS(1)PAQDEPHK	10
454	A0A1P8BFZ5	A0A1P8BFZ5;F4KDH9	571;571	S	65.766	S(0.333)S(0.333)S(0.333)VDREDVGGEAGKDAEMGEELK	3
450	A0A1P8BFZ5	A0A1P8BFZ5;F4KDH9	524;524	S	58.758	RPDT(0.132)ES(0.894)AEHS(0.974)PAQDEPHK	6
455	A0A1P8BGC9	A0A1P8BGC9;Q9LVB0	8;8	S	69.846	GEIS(0.945)PS(0.055)GVVTVK	4
2800	A0A1P8BGX8	A0A1P8BGX8;Q8RWI8;F4K3U5;F4K3U7	316;331;405;412	T	107.13	NITPVPET(0.731)EELS(0.269)PNR	8
458	A0A1P8BGX8	A0A1P8BGX8;Q8RWI8;F4K3U5;F4K3U7	320;335;409;416	S	106.31	NITPVPET(0.001)EELS(0.999)PNR	12
464	A0A1P8BH61	A0A1P8BH61;A0A1P8BH76;Q67XU1	23;49;51	S	66.959	DPS(0.499)RAS(0.499)LGNEEELIKPPES(0.001)ATSTAELTTVQSENQR	3
461	A0A1P8BH61	A0A1P8BH61;A0A1P8BH76;Q67XU1	26;52;54	S	90.671	AS(0.998)LGNEEELIKPPES(0.001)AT(0.001)STAELTTVQSENQR	2
465	A0A1P8BH61	A0A1P8BH61;A0A1P8BH76;Q67XU1	58;84;86	S	84.507	EFS(0.996)PS(0.989)HHHQPHS(0.012)PS(0.002)TR	3
2801	A0A1P8BH61	A0A1P8BH61;A0A1P8BH76;Q67XU1	43;69;71	T	89.029	AS(0.009)LGNEEELIKPPES(0.002)AT(0.285)S(0.285)T(0.419)AELTTVQSENQR	19
466	A0A1P8BH61	A0A1P8BH61;A0A1P8BH76;Q67XU1	60;86;88	S	84.507	EFS(0.996)PS(0.989)HHHQPHS(0.012)PS(0.002)TR	5
463	A0A1P8BH61	A0A1P8BH61;A0A1P8BH76;Q67XU1	51;77;79	S	53.365	AS(0.861)LGNEEELIKPPES(0.03)AT(0.034)S(0.036)T(0.038)AELT(0.002)T(0.004)VQS(0.995)ENQR	27
467	A0A1P8BH61	A0A1P8BH61;A0A1P8BH76;Q67XU1	67;93;95	S	121	EFS(0.897)PS(0.103)HHHQPHS(0.962)PS(0.021)T(0.016)R	12
468	A0A1P8BH61	A0A1P8BH61;A0A1P8BH76;Q67XU1	69;95;97	S	87.062	EFS(0.873)PS(0.127)HHHQPHS(0.4)PS(0.481)T(0.119)R	14
462	A0A1P8BH61	A0A1P8BH61;A0A1P8BH76;Q67XU1	39;65;67	S	66.98	AS(0.04)LGNEEELIKPPES(0.895)AT(0.048)S(0.013)T(0.004)AELTTVQSENQR	15
469	A0A1P8BHR8	A0A1P8BHR8;A0A1R7T3E0;A0A1R7T3E1;F4K487	208;238;288;298	S	73.461	S(0.001)NQVEEKS(0.999)EGEGEDVEPEKK	8
471	A0A1R7T3G9	A0A1R7T3G9;Q1H5A5	77;77	S	77.744	KAS(1)LPNYER	3
2803	A0A1R7T3I7	A0A1R7T3I7;Q9LU74	159;189	T	122.53	SEPEETKEET(1)EDDDEESKR	10
2807	A4GSN8	A4GSN8;A4GSN8-3;A4GSN8-2	1926;1927;1948	T	118.72	SPEKEEVQPET(0.028)LAT(0.135)PT(0.669)QS(0.084)PS(0.084)R	16
479	A4GSN8	A4GSN8;A4GSN8-3;A4GSN8-2	1930;1931;1952	S	116.08	SPEKEEVQPET(0.097)LAT(0.9)PT(0.014)QS(0.025)PS(0.964)R	20
477	A4GSN8	A4GSN8;A4GSN8-3;A4GSN8-2	2028;2029;2050	S	97.579	RAPS(0.006)PGGGS(0.37)S(0.37)T(0.244)IVT(0.011)LADR	10
475	A4GSN8	A4GSN8;A4GSN8-3;A4GSN8-2	2022;2023;2044	S	124.5	APS(1)PGGGSSTIVTLADR	3
2806	A4GSN8	A4GSN8;A4GSN8-3;A4GSN8-2	1924;1925;1946	T	139.47	SPEKEEVQPETLAT(0.999)PT(0.097)QS(0.564)PS(0.34)R	14
2804	A4GSN8	A4GSN8;A4GSN8-3;A4GSN8-2	2029;2030;2051	T	159.5	RAPS(0.205)PGGGS(0.212)S(0.139)T(0.443)IVT(0.001)LADR	11
478	A4GSN8	A4GSN8;A4GSN8-3;A4GSN8-2	1928;1929;1950	S	146.67	SPEKEEVQPET(0.007)LAT(0.993)PT(0.034)QS(0.903)PS(0.063)R	18
476	A4GSN8	A4GSN8;A4GSN8-3;A4GSN8-2	2027;2028;2049	S	50.776	RAPS(0.219)PGGGS(0.728)S(0.037)T(0.016)IVTLADR	9
2805	A4GSN8	A4GSN8;A4GSN8-3;A4GSN8-2	1921;1922;1943	T	126.8	S(1)PEKEEVQPET(0.958)LAT(0.042)PT(0.083)QS(0.459)PS(0.459)R	11
480	A4GSN8	A4GSN8;A4GSN8-3;A4GSN8-2	1911;1912;1933	S	126.8	S(1)PEKEEVQPET(0.958)LAT(0.042)PT(0.083)QS(0.459)PS(0.459)R	1
481	A6QR87	A6QR87	126	S	66.393	T(0.037)S(0.01)S(0.042)S(0.91)GALPGIDGVESR	4
2808	A6QR87	A6QR87	123	T	67.519	T(0.933)S(0.033)S(0.027)S(0.007)GALPGIDGVESR	1
484	A8MQK8	A8MQK8;Q8LCW9;Q8LEQ0;O23095	86;102;103;103	S	88.57	KKDEPAEES(1)DGDLGFGLFD	9
487	A8MQY4	A8MQY4;F4K875;F4K873;P42737-2;P42737	265;265;265;193;265	S	133.48	VLAES(0.003)ES(0.985)S(0.013)AFEDQCGR	7
488	A8MR12	A8MR12;Q9LT08	216;265	S	120.59	AVQEEDELS(1)PEK	9
2811	A8MR61	A8MR61;Q9SSK9;F4I6Y3	131;178;178	T	141.83	EIDEHLLAEEEEVKT(1)PETPSLVGK	15
489	A8MR62	A8MR62;Q94C21	343;356	S	86.378	S(0.997)GLS(0.002)TDEIPNQPAERPK	1
492	A8MR97	A8MR97;Q76E23-2;Q76E23	707;709;711	S	73.672	STEGSSHASSEIS(0.008)GS(0.573)S(0.419)PQEK	15
491	A8MR97	A8MR97;Q76E23-2;Q76E23	902;904;906	S	96.55	RGS(0.302)S(0.698)DEVSDNCINTEK	4
493	A8MR97	A8MR97;Q76E23-2;Q76E23	708;710;712	S	54.964	STEGSSHAS(0.019)S(0.018)EIS(0.007)GS(0.07)S(0.886)PQEK	16
490	A8MR97	A8MR97;Q76E23-2;Q76E23	1525;1527;1529	S	141.55	QVLQGPSATVNS(1)PR	12
2814	A8MRC4	A8MRC4;P48006	91;91	T	118.67	ISGVSAEGSGVIVEGSAPITEEAVAT(0.999)PPAADS(0.001)K	26
2812	A8MRC4	A8MRC4;P48006	117;117	T	57.845	DAAADEEDDDDVDLFGEET(1)EEEKK	19
2813	A8MRC4	A8MRC4;P48006	85;85	T	106.18	ISGVSAEGSGVIVEGS(0.018)APIT(0.569)EEAVAT(0.413)PPAADSK	20
509	B3H4F6	B3H4F6;Q8LPG9	133;132	S	116.58	TLS(1)PKPPS(1)PR	8
2815	B3H4F6	B3H4F6;Q8LPG9	251;250	T	45.221	LDAARPT(0.984)T(0.954)PRPPS(0.062)PLADAPR	7
502	B3H4F6	B3H4F6;Q8LPG9	213;212	S	81.854	GAS(1)PQAIS(0.232)S(0.775)KPPS(0.993)PR	9
503	B3H4F6	B3H4F6;Q8LPG9	217;216	S	81.854	GAS(1)PQAIS(0.232)S(0.775)KPPS(0.993)PR	13
506	B3H4F6	B3H4F6;Q8LPG9	277;276	S	77.668	LDAPRPT(0.959)T(0.041)PKPPS(1)PR	13
508	B3H4F6	B3H4F6;Q8LPG9	128;127	S	116.58	TLS(1)PKPPS(1)PR	3
500	B3H4F6	B3H4F6;Q8LPG9	232;231	S	82.837	AEPPT(0.001)LDT(0.034)PRPPS(0.966)PR	13
501	B3H4F6	B3H4F6;Q8LPG9	207;206	S	85.636	GAS(1)PQAIS(0.124)S(0.167)KPPS(0.709)PR	3
2816	B3H4F6	B3H4F6;Q8LPG9	252;251	T	45.221	LDAARPT(0.984)T(0.954)PRPPS(0.062)PLADAPR	8
507	B3H4F6	B3H4F6;Q8LPG9	158;157	S	88.134	SLS(1)PKPFDR	3
504	B3H4F6	B3H4F6;Q8LPG9	630;629	S	108.32	GPGS(1)PGGVVLEK	4
505	B3H4F6	B3H4F6;Q8LPG9	620;619	S	67.519	GS(0.001)LVMS(0.368)NS(0.064)S(0.284)S(0.284)HR	6
2817	B3H4F6	B3H4F6;Q8LPG9	272;271	T	65.695	PT(0.029)T(0.967)PKPPS(0.004)PR	3
510	B3H4G6	B3H4G6;Q9STX1;Q9STX1-2	203;203;203	S	54.768	S(0.004)S(0.004)NMVEES(0.992)DAEAENEEK	8
511	B3H4N7	B3H4N7;Q9LVC9;Q9SVZ6	106;107;106	S	130.95	KKEES(1)EEEEGDFGFDLFG	5
515	B3H5T3	B3H5T3;Q8RW94	189;189	S	86.324	S(0.465)S(0.465)S(0.071)ARGDNPELDTSDTATTSGSK	2
516	B3H5T3	B3H5T3;Q8RW94	190;190	S	96.312	S(0.333)S(0.333)S(0.333)ARGDNPELDTSDTATTSGSK	3
514	B3H5T3	B3H5T3;Q8RW94	188;188	S	86.324	S(0.465)S(0.465)S(0.071)ARGDNPELDTSDTATTSGSK	1
517	B3H653	B3H653;Q5M750	16;16	S	80.871	EATNLIPS(1)PR	8
518	B3H653	B3H653;Q5M750	194;194	S	81.346	S(0.003)GS(0.02)S(0.016)NQS(0.96)PNELAAEEK	7
449	B3H688	B3H688;A0A1P8BFY1;O65154	35;35;35	S	63.932	VAKPADDS(0.809)DQS(0.191)DDIVVCNISK	8
448	B3H688	B3H688;A0A1P8BFY1;O65154	15;15;15	S	171.29	DEDVRAS(1)DDESETHAPAK	7
525	B3H6J5	B3H6J5	348	S	62.193	RHDS(1)DVS(1)EPES(1)EDNKQPLR	11
519	B3H6J5	B3H6J5	395	S	99.092	AARDS(1)DDS(1)EIEYQNK	5
521	B3H6J5	B3H6J5	450	S	136.34	EVARDS(1)DDS(1)EAEYENR	6
520	B3H6J5	B3H6J5	398	S	99.092	AARDS(1)DDS(1)EIEYQNK	8
3404	B3H6J5	B3H6J5	402	Y	67.153	AARDS(0.896)DDS(0.104)EIEY(1)QNK	12
524	B3H6J5	B3H6J5	344	S	62.193	RHDS(1)DVS(1)EPES(1)EDNKQPLR	7
522	B3H6J5	B3H6J5	453	S	89.803	GKEVARDS(1)DDS(1)EAEYENR	11
523	B3H6J5	B3H6J5	341	S	62.193	RHDS(1)DVS(1)EPES(1)EDNKQPLR	4
526	B3H6U2	B3H6U2;F4J622;Q9CAV6	529;632;655	S	119.21	WPESGEEVEIS(1)PK	11
527	B3H6W7	B3H6W7;Q9S7P8	73;73	S	63.426	GS(1)PNNYFR	2
528	B3H7G1	B3H7G1;Q9SR67	61;61	S	74.841	HPS(1)DGIPLR	3
530	B3H7G1	B3H7G1;Q9SR67	43;43	S	68.481	TRNPETIKS(1)VER	9
529	B3H7G1	B3H7G1;Q9SR67	27;27	S	128.35	S(1)VDKFEVK	1
532	B3H7I9	B3H7I9	221	S	123.71	NS(0.061)S(0.939)AAANISNLASSSNQAPLKR	3
531	B3H7I9	B3H7I9	220	S	81.665	NS(0.5)S(0.5)AAANIS(0.001)NLASSSNQAPLK	2
3403	B6EUA7	B6EUA7;B3H5R1;F4K087	62;62;62	Y	57.537	DY(0.5)NS(0.5)DDDEEEDDESKKQPEVTIR	2
513	B6EUA7	B6EUA7;B3H5R1;F4K087	64;64;64	S	92.492	DY(0.003)NS(0.997)DDDEEEDDESKKQPEVTIR	4
535	B6EUA9-2	B6EUA9-2;B6EUA9	858;858	S	123.03	REES(0.999)DGET(0.001)AMDVSEGHKDEK	4
538	B9DFG6	B9DFG6;Q9LZM9	31;31	S	89.648	ENPS(0.52)S(0.382)PS(0.029)S(0.029)S(0.039)GILGSIFPPPSK	4
539	B9DFG6	B9DFG6;Q9LZM9	41;41	S	55.007	ENPS(0.04)S(0.034)PS(0.029)S(0.008)S(0.071)GILGS(0.816)IFPPPS(0.001)K	14
387	B9DFV2-2	B9DFV2-2;B9DFV2-3;B9DFV2;A0A1P8BBL5;A0A1P8BBL6;A0A1P8BBL8	302;360;363;376;363;376	S	60.765	ILEAGNDS(0.987)T(0.987)ENVGS(0.026)VGHIPDLESAR	8
385	B9DFV2-2	B9DFV2-2;B9DFV2-3;B9DFV2;A0A1P8BBL5;A0A1P8BBL6;A0A1P8BBL8	331;389;392;405;392;405	S	82.578	ALS(0.992)PT(0.856)T(0.198)S(0.525)VAS(0.429)KGEK	7
384	B9DFV2-2	B9DFV2-2;B9DFV2-3;B9DFV2;A0A1P8BBL5;A0A1P8BBL6;A0A1P8BBL8	327;385;388;401;388;401	S	81.632	ALS(1)PT(0.003)T(0.08)S(0.315)VAS(0.602)KGEK	3
2792	B9DFV2-2	B9DFV2-2;B9DFV2-3;B9DFV2;A0A1P8BBL5;A0A1P8BBL6;A0A1P8BBL8	329;387;390;403;390;403	T	82.578	ALS(0.992)PT(0.856)T(0.198)S(0.525)VAS(0.429)KGEK	5
388	B9DFV2-2	B9DFV2-2;B9DFV2-3;B9DFV2;A0A1P8BBL5;A0A1P8BBL6;A0A1P8BBL8	343;401;404;417;404;417	S	130.47	KPVLS(1)NNNDASTLK	5
389	B9DFV2-2	B9DFV2-2;B9DFV2-3;B9DFV2;A0A1P8BBL5	708;766;769;782	S	92.039	SEPPS(0.768)S(0.23)EPPVPAT(0.002)K	5
2793	B9DFV2-2	B9DFV2-2;B9DFV2-3;B9DFV2;A0A1P8BBL5;A0A1P8BBL6;A0A1P8BBL8	303;361;364;377;364;377	T	60.765	ILEAGNDS(0.987)T(0.987)ENVGS(0.026)VGHIPDLESAR	9
386	B9DFV2-2	B9DFV2-2;B9DFV2-3;B9DFV2;A0A1P8BBL5;A0A1P8BBL6;A0A1P8BBL8	367;425;428;441;428;441	S	66.432	AS(0.947)AEVNVEKPVDACES(0.041)T(0.011)QGS(0.002)VIVK	2
390	B9DFV2-2	B9DFV2-2;B9DFV2-3;B9DFV2;A0A1P8BBL5	805;863;866;879	S	128.22	S(1)PPVVVSDVSEDK	1
2824	B9DGG8-5	B9DGG8-5;B9DGG8-2;B9DGG8-4;B9DGG8;B9DGG8-3	64;64;64;64;64	T	62.847	S(0.004)LT(0.033)MPAAVS(0.258)PGT(0.12)PT(0.012)T(0.302)PT(0.093)T(0.123)PT(0.027)T(0.027)PR	15
543	B9DGG8-5	B9DGG8-5;B9DGG8-2;B9DGG8-4;B9DGG8;B9DGG8-3	50;50;50;50;50	S	63.134	S(0.523)LT(0.468)MPAAVS(0.008)PGT(0.001)PTTPTTPTTPR	1
2819	B9DGG8-5	B9DGG8-5;B9DGG8-2;B9DGG8-4;B9DGG8;B9DGG8-3	28;28;28;28;28	T	129.88	KIT(0.999)T(0.001)QPINIR	3
2822	B9DGG8-5	B9DGG8-5;B9DGG8-2;B9DGG8-4;B9DGG8;B9DGG8-3	61;61;61;61;61	T	68.952	SLT(0.002)MPAAVS(0.025)PGT(0.759)PT(0.153)T(0.012)PT(0.009)T(0.028)PT(0.009)T(0.003)PR	12
2821	B9DGG8-5	B9DGG8-5;B9DGG8-2;B9DGG8-4;B9DGG8;B9DGG8-3	52;52;52;52;52	T	102.16	S(0.153)LT(0.846)MPAAVSPGTPT(0.016)T(0.026)PT(0.141)T(0.198)PT(0.339)T(0.278)PR	3
2820	B9DGG8-5	B9DGG8-5;B9DGG8-2;B9DGG8-4;B9DGG8;B9DGG8-3	29;29;29;29;29	T	61.765	IT(0.006)T(0.994)QPINIR	3
2827	B9DGG8-5	B9DGG8-5;B9DGG8-2;B9DGG8-4;B9DGG8;B9DGG8-3	70;70;70;70;70	T	41.275	S(0.38)LT(0.549)MPAAVS(0.06)PGT(0.009)PT(0.03)T(0.014)PT(0.018)T(0.018)PT(0.07)T(0.853)PR	21
2826	B9DGG8-5	B9DGG8-5;B9DGG8-2;B9DGG8-4;B9DGG8;B9DGG8-3	69;69;69;69;69	T	77.03	SLTMPAAVSPGTPT(0.001)T(0.002)PT(0.026)T(0.175)PT(0.467)T(0.329)PR	20
2825	B9DGG8-5	B9DGG8-5;B9DGG8-2;B9DGG8-4;B9DGG8;B9DGG8-3	67;67;67;67;67	T	47.286	S(0.001)LT(0.004)MPAAVS(0.006)PGT(0.007)PT(0.009)T(0.048)PT(0.411)T(0.454)PT(0.322)T(0.737)PRK	18
2823	B9DGG8-5	B9DGG8-5;B9DGG8-2;B9DGG8-4;B9DGG8;B9DGG8-3	63;63;63;63;63	T	64.538	S(0.413)LT(0.58)MPAAVS(0.008)PGT(0.044)PT(0.335)T(0.275)PT(0.16)T(0.142)PT(0.027)T(0.018)PR	14
550	B9DHK3	B9DHK3	104	S	134.18	SYGS(1)MDSLEPSK	4
551	B9DHK3	B9DHK3	107	S	122.34	S(0.011)YGS(0.016)MDS(0.972)LEPSK	7
548	B9DHK3	B9DHK3	474	S	119.33	PLPQGLPMASAISSGGSGGGS(0.014)DS(0.986)PR	23
546	B9DHK3	B9DHK3	468	S	46.273	PLPQGLPMASAIS(0.008)S(0.02)GGS(0.519)GGGS(0.406)DS(0.048)PR	17
545	B9DHK3	B9DHK3	465	S	92.136	PLPQGLPMAS(0.001)AIS(0.26)S(0.592)GGS(0.05)GGGS(0.012)DS(0.085)PR	14
549	B9DHK3	B9DHK3	101	S	122.52	S(1)YGSMDSLEPSK	1
547	B9DHK3	B9DHK3	472	S	62.57	PLPQGLPMAS(0.002)AIS(0.131)S(0.096)GGS(0.018)GGGS(0.697)DS(0.056)PR	21
544	B9DHK3	B9DHK3	464	S	47.537	PLPQGLPMAS(0.048)AIS(0.285)S(0.071)GGS(0.055)GGGS(0.271)DS(0.271)PR	13
552	C0LGN2	C0LGN2;C0LGG9-2;C0LGG9	831;661;826	S	64.798	LDEEENT(0.008)HIS(0.977)T(0.015)R	10
557	C0Z2J1	C0Z2J1	24	S	273.54	KSPTVVTVQPS(0.024)S(0.976)PR	12
558	C0Z2J1	C0Z2J1	239	S	69.79	LHTVPEVAEEEGDKDEYHDAS(1)DKQ	21
553	C0Z2J1	C0Z2J1	205	S	91.733	FPDDKDGEDEKS(1)GDS(0.996)GGENLMDS(0.004)DK	12
555	C0Z2J1	C0Z2J1	14	S	85.469	S(0.952)PT(0.048)VVT(0.015)VQPS(0.552)S(0.433)PR	1
556	C0Z2J1	C0Z2J1	23	S	86.376	S(0.599)DRKS(0.101)PT(0.298)VVT(0.003)VQPS(0.782)S(0.218)PR	14
559	C0Z2J1	C0Z2J1	10	S	86.376	S(0.599)DRKS(0.101)PT(0.298)VVT(0.003)VQPS(0.782)S(0.218)PR	1
554	C0Z2J1	C0Z2J1	208	S	165.64	SGDS(1)GGENLMDSDK	4
2830	C0Z2J1	C0Z2J1	16	T	104.16	S(0.083)PT(0.917)VVTVQPS(0.31)S(0.69)PR	3
560	C0Z2P1	C0Z2P1;Q9S7N6	41;41	S	97.095	CVS(1)LNNLSDYEQTAETPK	3
561	C0Z2R6	C0Z2R6;Q93Z30	27;27	S	64.423	IPEPS(0.524)VHS(0.476)EEEVFEDGEEIDGGVR	5
562	C0Z2R6	C0Z2R6;Q93Z30	30;30	S	77.53	IPEPS(0.209)VHS(0.791)EEEVFEDGEEIDGGVR	8
568	F4HP45	F4HP45;Q9LN63	202;180	S	108.17	IS(0.099)NS(0.901)APVTPPVS(0.122)S(0.567)PT(0.07)S(0.241)R	13
569	F4HP45	F4HP45;Q9LN63	205;183	S	53.252	IS(0.055)NS(0.97)APVT(0.939)PPVS(0.118)S(0.117)PT(0.103)S(0.699)R	16
567	F4HP45	F4HP45;Q9LN63	193;171	S	101.23	IS(0.009)NS(0.991)APVTPPVS(0.236)S(0.062)PT(0.013)S(0.689)R	4
176	F4HPG4	F4HPG4;A0A1P8ATG6;B3H4M3;Q8VYZ1	167;167;167;167	S	126.31	S(0.994)T(0.006)DDLSGFR	1
570	F4HPS0	F4HPS0;F4HPS1;F4HPR9	653;657;661	S	110.92	EFS(0.956)S(0.044)NANFSPLAR	3
571	F4HPS0	F4HPS0;F4HPS1;F4HPR9	654;658;662	S	79.089	EFS(0.032)S(0.968)NANFSPLAR	4
572	F4HPS0	F4HPS0;F4HPS1;F4HPR9	477;481;485	S	101.42	S(0.333)S(0.333)S(0.333)ASEDSISNLAEAK	1
574	F4HPS0	F4HPS0;F4HPS1;F4HPR9	479;483;487	S	118.19	S(0.098)S(0.098)S(0.802)AS(0.001)EDSISNLAEAK	3
573	F4HPS0	F4HPS0;F4HPS1;F4HPR9	478;482;486	S	101.42	S(0.333)S(0.333)S(0.333)ASEDSISNLAEAK	2
576	F4HQ87	F4HQ87;F4HQ88	617;622	S	79.022	DS(0.004)LAGGS(0.135)S(0.861)EGDFEYSR	8
577	F4HQ87	F4HQ87;F4HQ88	624;629	S	99.796	DSLAGGS(0.039)S(0.033)EGDFEYS(0.929)R	15
575	F4HQ87	F4HQ87;F4HQ88	616;621	S	114.31	DSLAGGS(0.892)S(0.108)EGDFEYSR	7
579	F4HQI8	F4HQI8	29	S	70.98	IVMVS(1)VPT(0.589)S(0.368)PES(0.042)DY(0.001)AR	5
580	F4HQI8	F4HQI8	33	S	90.853	IVMVSVPT(0.054)S(0.922)PES(0.024)DYAR	9
2832	F4HQI8	F4HQI8	32	T	101.72	IVMVSVPT(0.709)S(0.252)PES(0.039)DYAR	8
581	F4HQS1	F4HQS1;F4HQS0;Q9FX61	31;31;31	S	109.87	VRDESFDEAVLDS(1)PEVK	13
584	F4HRE0	F4HRE0;Q9C636	16;16	S	57.009	TDS(0.005)EVT(0.058)S(0.347)LAAS(0.783)S(0.684)PARS(0.122)PR	12
585	F4HRE0	F4HRE0;Q9C636	20;20	S	83.894	TDSEVT(0.021)S(0.396)LAAS(0.097)S(0.494)PARS(0.992)PR	16
586	F4HRQ9	F4HRQ9;F4HRR0	598;599	S	87.001	MS(1)FDDSILTSQGSDK	2
587	F4HRS2-3	F4HRS2-3;F4HRS2-2;F4HRS2	2046;2047;2047	S	115.91	T(0.156)ES(0.844)VAEEEPDLPGR	3
2837	F4HRT5	F4HRT5	969	T	55.228	T(0.246)CT(0.22)T(0.22)EQDGNES(0.175)DGKS(0.054)DS(0.084)VT(0.001)GGAHQR	1
2834	F4HRT5	F4HRT5	855	T	69.152	AES(0.634)ET(0.67)GT(0.67)KEVEVT(0.025)NVNSDGDQSDINSK	7
596	F4HRT5	F4HRT5	1027	S	85.973	RVTGEPALS(1)K	9
2838	F4HRT5	F4HRT5	972	T	84.573	T(0.005)CT(0.139)T(0.738)EQDGNES(0.113)DGKS(0.004)DS(0.001)VTGGAHQR	4
599	F4HRT5	F4HRT5	1001	S	99.941	VAS(1)EQQGEVVGQR	3
597	F4HRT5	F4HRT5	908	S	113.07	S(1)VKDVVDDAK	1
595	F4HRT5	F4HRT5	1093	S	72.187	RT(0.006)DES(0.994)EAMS(1)EDVNK	9
592	F4HRT5	F4HRT5	932	S	58.168	ALYGESINLYEPNDS(0.723)T(0.275)ENVDDST(0.001)K	15
598	F4HRT5	F4HRT5	979	S	103.04	T(0.003)CT(0.011)T(0.011)EQDGNES(0.975)DGKSDSVTGGAHQR	11
2836	F4HRT5	F4HRT5	933	T	58.516	ALY(0.001)GESINLYEPNDS(0.085)T(0.903)ENVDDS(0.005)T(0.005)K	16
2839	F4HRT5	F4HRT5	906	T	79.326	T(0.931)RS(0.069)VKDVVDDAK	1
593	F4HRT5	F4HRT5	883	S	81.904	AQEVAADS(1)LS(1)NLDVDGQSR	8
590	F4HRT5	F4HRT5	870	S	142.26	EVEVT(0.998)NVNS(0.002)DGDQS(1)DINSK	14
2835	F4HRT5	F4HRT5	861	T	96.487	EVEVT(1)NVNS(0.001)DGDQS(0.045)DINS(0.954)K	5
2833	F4HRT5	F4HRT5	853	T	69.152	AES(0.634)ET(0.67)GT(0.67)KEVEVT(0.025)NVNSDGDQSDINSK	5
594	F4HRT5	F4HRT5	885	S	81.904	AQEVAADS(1)LS(1)NLDVDGQSR	10
588	F4HRT5	F4HRT5	851	S	57.088	AES(0.94)ET(0.562)GT(0.469)KEVEVT(0.022)NVNS(0.008)DGDQSDINSK	3
589	F4HRT5	F4HRT5	865	S	229.02	EVEVTNVNS(1)DGDQSDINSK	9
591	F4HRT5	F4HRT5	874	S	96.487	EVEVT(1)NVNS(0.001)DGDQS(0.045)DINS(0.954)K	18
150	F4HS98	F4HS98;A0A1P8AR50;F4HS99	1360;1362;1370	S	60.48	T(0.078)AGET(0.406)S(0.407)EEDGLKT(0.289)DAS(0.401)S(0.401)VEPPT(0.013)LS(0.003)S(0.003)T(0.001)VQSEAYHTK	17
148	F4HS98	F4HS98;A0A1P8AR50;F4HS99	1349;1351;1359	S	48.392	T(0.127)AGET(0.68)S(0.68)EEDGLKT(0.104)DAS(0.104)S(0.13)VEPPT(0.063)LS(0.055)S(0.019)T(0.037)VQS(0.001)EAY(0.001)HTK	6
2749	F4HS98	F4HS98;A0A1P8AR50;F4HS99	1356;1358;1366	T	53.569	T(0.075)AGET(0.385)S(0.385)EEDGLKT(0.391)DAS(0.369)S(0.369)VEPPT(0.015)LS(0.005)S(0.004)T(0.003)VQSEAYHTK	13
149	F4HS98	F4HS98;A0A1P8AR50;F4HS99	1359;1361;1369	S	60.48	T(0.078)AGET(0.406)S(0.407)EEDGLKT(0.289)DAS(0.401)S(0.401)VEPPT(0.013)LS(0.003)S(0.003)T(0.001)VQSEAYHTK	16
2748	F4HS98	F4HS98;A0A1P8AR50;F4HS99	1348;1350;1358	T	48.392	T(0.127)AGET(0.68)S(0.68)EEDGLKT(0.104)DAS(0.104)S(0.13)VEPPT(0.063)LS(0.055)S(0.019)T(0.037)VQS(0.001)EAY(0.001)HTK	5
2840	F4HST2	F4HST2;P42759	218;219	T	54.304	KPEDS(0.001)QVVNT(0.002)T(0.004)PLVET(0.497)AT(0.497)PIADIPEEK	16
2841	F4HST2	F4HST2;P42759	220;221	T	54.304	KPEDS(0.001)QVVNT(0.002)T(0.004)PLVET(0.497)AT(0.497)PIADIPEEK	18
600	F4HST2	F4HST2;P42759	61;61	S	65.495	T(0.019)QIS(0.978)EPES(0.004)FVAK	4
160	F4HSX9	F4HSX9;A0A1P8ARZ2	37;48	S	162.76	NLCELQSS(0.001)NQS(0.995)PS(0.004)R	11
161	F4HSX9	F4HSX9;A0A1P8ARZ2	39;50	S	89.466	NLCELQS(0.001)S(0.003)NQS(0.498)PS(0.498)R	13
601	F4HTH9	F4HTH9;F4HTH8;A0A1P8AV57	490;492;490	S	66.246	FEQALLPES(0.868)PT(0.132)DEAK	9
606	F4HV67	F4HV67;Q9SYG4	254;250	S	68.83	SVVELT(0.342)NGS(0.269)S(0.389)EDGR	10
607	F4HV96	F4HV96;P41377	4;4	S	110.38	AGS(1)APEGTQFDTR	3
608	F4HVJ2	F4HVJ2;Q8LAY5;F4HVJ1;F4HVJ0	207;266;267;267	S	108.56	EIITLDPS(0.16)S(0.84)PK	9
609	F4HVZ5	F4HVZ5	11	S	172.99	KRS(1)FEEEEEDNDVNK	3
611	F4HW26	F4HW26;Q9SJF0;F4IFQ0;Q9SHS7-2;Q9SHS7	622;627;611;616;616	S	89.43	QLS(1)IDQFENEGR	3
610	F4HW26	F4HW26;Q9SJF0	970;975	S	61.087	LIHPLPPALS(0.246)S(0.739)PET(0.012)S(0.004)PER	11
614	F4HWC3	F4HWC3	124	S	62.525	S(0.018)ELES(0.76)T(0.223)DDGPEEVVEIPK	5
2844	F4HWC3	F4HWC3	125	T	100.22	SELES(0.5)T(0.5)DDGPEEVVEIPK	6
2843	F4HWC3	F4HWC3	203	T	49.662	NNVEEPEVEIES(0.103)DS(0.945)ET(0.952)DVEGHQGDK	16
613	F4HWC3	F4HWC3	201	S	92.258	NNVEEPEVEIES(0.986)DS(0.986)ET(0.029)DVEGHQGDKIEAQEK	14
612	F4HWC3	F4HWC3	199	S	55.884	NNVEEPEVEIES(0.997)DS(0.946)ET(0.058)DVEGHQGDK	12
615	F4HXD1	F4HXD1;Q9C9P3	217;217	S	103.46	VS(0.974)S(0.026)FEALQPATR	2
616	F4HXD1	F4HXD1;Q9C9P3	218;218	S	145.29	VS(0.021)S(0.979)FEALQPATR	3
622	F4HXQ7	F4HXQ7	190	S	51.147	S(0.18)VS(0.819)FNHLPDVGYTELK	3
620	F4HXQ7	F4HXQ7	215	S	67.56	IHS(0.296)DT(0.431)ES(0.274)EAVFS(0.938)DT(0.062)EPK	12
621	F4HXQ7	F4HXQ7	188	S	108.25	S(0.5)VS(0.5)FNHLPDVGYTELK	1
2846	F4HXQ7	F4HXQ7	217	T	89.669	IHS(0.936)DT(0.061)ES(0.003)EAVFS(0.171)DT(0.829)EPK	14
617	F4HXQ7	F4HXQ7	825	S	69.815	ALLT(0.001)QIS(0.984)AS(0.015)R	7
618	F4HXQ7	F4HXQ7	827	S	124.39	ALLTQIS(0.226)AS(0.774)R	9
619	F4HXQ7	F4HXQ7	206	S	83.54	IHS(0.95)DT(0.006)ES(0.044)EAVFS(0.5)DT(0.5)EPK	3
623	F4HXQ7	F4HXQ7	872	S	64.565	NES(0.79)NLS(0.21)LEGVSVTEIEGESEGDR	3
2845	F4HXQ7	F4HXQ7	208	T	67.56	IHS(0.296)DT(0.431)ES(0.274)EAVFS(0.938)DT(0.062)EPK	5
625	F4HY56	F4HY56	321	S	56.708	NCS(0.008)T(0.008)S(0.008)QQDMPS(0.943)PIES(0.031)AHHGDR	11
627	F4HZK3	F4HZK3;Q8H1F3	10;10	S	225.21	ATSEAEYES(1)DPEELNR	9
626	F4HZK3	F4HZK3;Q8H1F3	4;4	S	182.7	AT(0.065)S(0.935)EAEYES(1)DPEELNR	3
628	F4HZK3	F4HZK3;Q8H1F3	49;49	S	156.72	AVVDS(1)DLS(1)DEEVGTVK	5
629	F4HZK3	F4HZK3;Q8H1F3	52;52	S	127.3	AVVDS(1)DLS(1)DEEVGTVK	8
114	F4HZU8	F4HZU8;A0A1P8AP52	391;424	S	120.65	PEQS(1)LVKK	4
634	F4HZY9	F4HZY9;Q9LQF2	14;14	S	77.221	AVGS(0.991)HCS(0.995)LS(0.014)EMDDLDLTR	7
635	F4HZY9	F4HZY9;Q9LQF2	16;16	S	55.864	AVGS(0.546)HCS(0.598)LS(0.856)EMDDLDLTR	9
633	F4HZY9	F4HZY9;Q9LQF2	11;11	S	123.92	AVGS(1)HCSLSEMDDLDLTR	4
636	F4HZY9	F4HZY9;Q9LQF2	44;44	S	126.71	S(0.998)MS(0.002)ELSTGYSR	1
637	F4I0I6	F4I0I6	304	S	96.489	IGNS(1)DVEEEKESNAAK	4
135	F4I0J1	F4I0J1;A0A1P8AQC4	154;154	S	139.58	DDFDSGLLS(1)DEDLQDDDLEASASK	9
136	F4I0J1	F4I0J1;A0A1P8AQC4	127;127	S	54.683	S(0.17)MY(0.046)NLS(0.776)DGEEDVY(0.008)EDGALGGSSVK	6
134	F4I0J1	F4I0J1;A0A1P8AQC4	150;150	S	52.91	DDFDS(0.968)GLLS(0.032)DEDLQDDDLEASASKR	5
639	F4I0K2	F4I0K2	131	S	81.606	AAAAS(0.032)S(0.968)DVEEVKTEK	6
638	F4I0K2	F4I0K2	130	S	79.614	AAAAS(0.5)S(0.5)DVEEVKTEK	5
643	F4I133	F4I133;Q8L7S0	953;921	S	115.12	LS(0.012)S(0.987)PTGEAEEMEK	3
642	F4I133	F4I133;Q8L7S0	952;920	S	112.83	LS(0.977)S(0.023)PTGEAEEMEK	2
640	F4I133	F4I133;Q8L7S0	32;32	S	61.815	FT(0.254)NPS(0.745)PCNSPVLQR	5
2848	F4I133	F4I133;Q8L7S0	29;29	T	84.859	FT(0.958)NPS(0.052)PCNS(0.991)PVLQR	2
641	F4I133	F4I133;Q8L7S0	36;36	S	84.874	FT(0.82)NPS(0.181)PCNS(0.999)PVLQR	9
644	F4I1B4	F4I1B4;Q9LME4-2;Q9LME4	124;118;118	S	101.01	T(0.002)DQAILS(0.016)NS(0.852)S(0.129)DLGR	9
2849	F4I1B4	F4I1B4;Q9LME4-2;Q9LME4	116;110;110	T	77.533	T(0.987)DQAILS(0.01)NS(0.003)SDLGR	1
647	F4I2F0	F4I2F0;Q0WNR6	112;112	S	85.813	GDPS(0.5)S(0.5)PHVPEESVK	5
646	F4I2F0	F4I2F0;Q0WNR6	111;111	S	85.813	GDPS(0.5)S(0.5)PHVPEESVK	4
648	F4I2J8-2	F4I2J8-2;F4I2J8	406;450	S	106.29	LEQLS(1)EGEDDVEVNPGLTR	5
2851	F4I3P9	F4I3P9	167	T	48.947	IGEEGNEEEGDVT(1)DDVDELDEEEVVDLDEIDK	13
652	F4I420	F4I420	604	S	80.219	S(1)WGTVDLNLK	1
649	F4I420	F4I420	41	S	69.152	GAQIDDDEY(0.251)S(0.275)IGT(0.271)ELS(0.2)EES(0.003)KVEEEK	10
650	F4I420	F4I420	131	S	47.13	GGGS(0.002)VS(0.004)FALLDDEDEKEDNES(0.992)DGDKDDEPVIS(0.002)FT(0.001)GK	21
2852	F4I420	F4I420	536	T	98.156	GIDT(0.997)S(0.003)VQGEDEVEPK	4
651	F4I420	F4I420	537	S	57.348	GIDT(0.39)S(0.61)VQGEDEVEPK	5
656	F4I6B4	F4I6B4;F4I6B3;F4I6B2	739;776;782	S	69.081	S(0.001)S(0.001)EPES(0.988)PHGT(0.006)KET(0.005)EVAAEADTK	6
655	F4I6B4	F4I6B4;F4I6B3;F4I6B2	696;733;739	S	120.59	LPDESGVEPTENS(1)PK	13
2854	F4I6B4	F4I6B4;F4I6B3;F4I6B2	693;730;736	T	62.213	TPGVPGDETTEKLPDES(0.024)GVEPT(0.594)ENS(0.381)PK	22
659	F4I6Z9	F4I6Z9;Q2LAE1;Q2LAE1-2	369;369;369	S	71.806	AENFS(0.45)QS(0.45)S(0.1)PIDEK	7
658	F4I6Z9	F4I6Z9;Q2LAE1;Q2LAE1-2	367;367;367	S	84.817	AENFS(0.835)QS(0.083)S(0.083)PIDEK	5
172	F4I893-2	F4I893-2;A0A1P8AT97;F4I893	1801;1872;1887	S	191.37	ALLEGGS(1)DDEGASTEAQGR	7
662	F4I8B9	F4I8B9	1270	S	113.87	S(0.007)EVS(0.992)PERET(0.002)ELDS(1)VEEEVDSK	4
660	F4I8B9	F4I8B9	1279	S	160.46	ETELDS(1)VEEEVDSK	6
661	F4I8B9	F4I8B9	1267	S	60.032	S(0.822)EVS(0.165)PERET(0.013)ELDS(0.001)VEEEVDSK	1
2856	F4I8B9	F4I8B9	1275	T	74.657	S(0.036)EVS(0.032)PERET(0.977)ELDS(0.954)VEEEVDS(0.001)K	9
666	F4I9A2	F4I9A2;F4I9A1	1612;1687	S	76.228	APS(0.964)T(0.03)S(0.006)EISEIEDK	3
667	F4I9J7	F4I9J7	32	S	104.39	ANIESEAVDFEPEEDDLMDEEGTAIDGADVS(1)PR	31
186	F4I9M3	F4I9M3;A0A1P8AUA0;Q38821-2;Q38821	562;569;471;472	S	67.964	GS(0.418)ES(0.581)PGVDGNT(0.001)NALDYTTK	4
185	F4I9M3	F4I9M3;A0A1P8AUA0;Q38821-2;Q38821	560;567;469;470	S	90.444	GS(0.5)ES(0.5)PGVDGNTNALDYTTK	2
673	F4IA60	F4IA60	223	S	75.652	TTAWVT(0.173)S(0.827)PK	7
2858	F4IDB2	F4IDB2	1256	T	117.89	T(0.959)PMS(0.041)PQQVNQR	1
675	F4IDB2	F4IDB2	27	S	119.17	ISTELATPDS(1)PK	10
676	F4IDB2	F4IDB2	1259	S	88.155	T(0.313)PMS(0.687)PQQVNQR	4
681	F4IDB3	F4IDB3;F4IDB4	312;312	S	120.08	RLS(0.008)S(0.011)DVS(0.98)S(0.001)SEKPILR	7
684	F4IDB3	F4IDB3;F4IDB4	477;477	S	90.759	S(0.007)QS(0.993)AHIEASFK	3
679	F4IDB3	F4IDB3;F4IDB4	308;308	S	130.02	RLS(0.789)S(0.209)DVS(0.002)SSEKPILR	3
680	F4IDB3	F4IDB3;F4IDB4	309;309	S	113.54	LS(0.003)S(0.997)DVSSSEKPILR	3
682	F4IDB3	F4IDB3;F4IDB4	649;649	S	142.39	NLS(1)DLSLTDDSK	3
3413	F4IDB3	F4IDB3;F4IDB4	739;739	Y	102.62	Y(0.979)QS(0.021)EEDEDISEQKPR	1
677	F4IDB3	F4IDB3;F4IDB4	741;741	S	126.04	KYQS(1)EEDEDISEQKPR	4
683	F4IDB3	F4IDB3;F4IDB4	475;475	S	91.845	S(0.918)QS(0.082)AHIEASFK	1
678	F4IDB3	F4IDB3;F4IDB4	624;624	S	80.905	LSLGGGS(0.991)ADFS(0.009)K	7
686	F4IDJ0	F4IDJ0	28	S	81.682	VIPPPLLPPDVAEEDIEFS(1)DEDLK	19
687	F4IEC7	F4IEC7;Q9LPI5	78;78	S	82.543	SDGVDGGES(1)FKR	9
2859	F4IEU4	F4IEU4;F4K8M3;F4K8M2;P0DH96;P0DH95	6;6;6;6;6	T	74.475	ADQLT(1)DEQISEFK	5
2860	F4IFD0	F4IFD0	605	T	89.866	LQEEFDGEEPT(0.774)ES(0.226)YDVK	11
688	F4IFD0	F4IFD0	607	S	59.261	LQEEFDGEEPT(0.004)ES(0.995)YDVK	13
259	F4IFM1	F4IFM1;F4IFL9;Q7X8U5;F4IFM0;A0A1P8B1V4;A0A1P8B1V0	29;29;29;29;56;29	S	91.276	S(0.013)AS(0.14)KS(0.848)NPS(0.877)S(0.123)PPHLAEGR	8
255	F4IFM1	F4IFM1;F4IFL9;Q7X8U5;F4IFM0;A0A1P8B1V4;A0A1P8B1Z7;A0A1P8B1U9;A0A1P8B1X2	257;259;274;276;301;138;228;230	S	95.401	GVS(0.973)GS(0.027)STPVHYK	3
256	F4IFM1	F4IFM1;F4IFL9;Q7X8U5;F4IFM0;A0A1P8B1V4;A0A1P8B1V0	22;22;22;22;49;22	S	82.755	S(0.561)AS(0.429)KS(0.009)NPS(0.565)S(0.435)PPHLAEGR	1
260	F4IFM1	F4IFM1;F4IFL9;Q7X8U5;F4IFM0;A0A1P8B1V4;A0A1P8B1V0	30;30;30;30;57;30	S	96.059	SNPS(0.026)S(0.974)PPHLAEGR	5
258	F4IFM1	F4IFM1;F4IFL9;Q7X8U5;F4IFM0;A0A1P8B1V4;A0A1P8B1V0	26;26;26;26;53;26	S	104.55	S(1)NPS(0.259)S(0.741)PPHLAEGR	1
257	F4IFM1	F4IFM1;F4IFL9;Q7X8U5;F4IFM0;A0A1P8B1V4;A0A1P8B1V0	24;24;24;24;51;24	S	93.115	S(0.364)AS(0.626)KS(0.011)NPS(0.31)S(0.69)PPHLAEGR	3
690	F4IG73-2	F4IG73-2;F4IG73	72;72	S	86.32	AANESQGDLQEPGS(0.037)FS(0.221)NS(0.742)DHGR	18
689	F4IG73-2	F4IG73-2;F4IG73	59;59	S	42.348	AANES(0.997)QGDLQEPGS(0.001)FS(0.001)NS(0.001)DHGR	5
534	F4IGJ9	F4IGJ9;Q9SIG8;B3H7M2	176;176;176	S	76.165	S(0.006)IS(0.994)GEDT(0.001)SDWSNLVK	3
2861	F4IHI1	F4IHI1;Q9SJT1-2;Q9SJT1	601;598;673	T	41.818	ET(0.884)ENVES(0.116)EDDDIMEVENPMMVS(0.001)K	2
691	F4IHI1	F4IHI1;Q9SJT1-2;Q9SJT1	606;603;678	S	47.991	ET(0.02)ENVES(0.979)EDDDIMEVENPMMVS(0.001)K	7
692	F4IHK9	F4IHK9;Q03250	86;86	S	84.821	SITVNEAQS(1)R	9
694	F4IHU8	F4IHU8	1101	S	100.23	NQSHLEVDES(1)DDEPLDLMDQHK	10
693	F4IHU8	F4IHU8	1130	S	73.498	KADS(1)DEEAEFDVEGR	4
2729	F4IJ46	F4IJ46;F4IVN6;A0A1I9LPJ2;Q682T9;Q03509;P59220;P0DH98;P0DH97	6;6;6;6;6;6;6;6	T	66.285	ADQLT(1)DDQISEFK	5
698	F4IJK1	F4IJK1	894	S	60.937	LIDEFALS(0.5)GS(0.5)K	8
700	F4IJK1	F4IJK1	909	S	85.536	SDLDLQHS(0.007)DS(0.993)R	10
699	F4IJK1	F4IJK1	896	S	60.937	LIDEFALS(0.5)GS(0.5)K	10
709	F4IMJ8	F4IMJ8	76	S	79.885	SQDVENENQDES(1)LGR	12
714	F4INH0	F4INH0;Q940Y3	491;491	S	63.165	SFLLDDAS(0.031)DGNES(0.785)GT(0.18)EEDQS(0.004)AFMK	13
710	F4INH0	F4INH0;Q940Y3	241;241	S	86.189	EIIS(1)PGEHK	4
712	F4INH0	F4INH0;Q940Y3	176;176	S	87.356	LS(0.002)EDT(0.313)GS(0.685)PHHHADILMVQEK	7
711	F4INH0	F4INH0;Q940Y3	219;219	S	53.304	HS(0.001)EENQS(0.999)PHHHANNVMEQDQAAEER	7
2865	F4INH0	F4INH0;Q940Y3	493;493	T	45.901	SFLLDDAS(0.047)DGNES(0.137)GT(0.794)EEDQS(0.021)AFMK	15
713	F4INH0	F4INH0;Q940Y3	486;486	S	60.278	S(0.002)FLLDDAS(0.429)DGNES(0.258)GT(0.31)EEDQS(0.001)AFMK	8
2864	F4INH0	F4INH0;Q940Y3	174;174	T	89.669	LS(0.003)EDT(0.828)GS(0.169)PHHHADILMVQEK	5
717	F4INW2	F4INW2;P26569	2;2	S	125.88	S(1)IEEENVPTTVDSGAADTTVK	1
2869	F4INW2	F4INW2;P26569	20;20	T	65.808	SIEEENVPTT(0.001)VDS(0.101)GAADT(0.198)T(0.699)VK	19
718	F4INW2	F4INW2;P26569	14;14	S	118.54	SIEEENVPT(0.001)T(0.001)VDS(0.996)GAADT(0.001)T(0.001)VK	13
719	F4INW2	F4INW2;P26569	23;23	S	70.701	SIEEENVPTTVDS(0.001)GAADT(0.045)T(0.035)VKS(0.918)PEK	22
2867	F4INW2	F4INW2;P26569	11;11	T	83.948	SIEEENVPT(0.234)T(0.657)VDS(0.101)GAADT(0.004)T(0.004)VK	10
2868	F4INW2	F4INW2;P26569	19;19	T	133.56	SIEEENVPTTVDS(0.001)GAADT(0.766)T(0.232)VKS(0.001)PEK	18
2866	F4INW2	F4INW2;P26569	10;10	T	111.65	SIEEENVPT(0.859)T(0.139)VDS(0.002)GAADTTVK	9
722	F4IP39	F4IP39;Q8LJT8-2;Q8LJT8	716;713;715	S	56.039	Y(0.997)T(0.944)DDLILS(0.164)ES(0.976)LGGLS(0.919)R	15
720	F4IP39	F4IP39;Q8LJT8-2;Q8LJT8	709;706;708	S	69.878	Y(1)T(1)DDLILS(0.985)ES(1)LGGLS(0.015)R	8
2870	F4IP39	F4IP39;Q8LJT8-2;Q8LJT8	703;700;702	T	69.878	Y(1)T(1)DDLILS(0.985)ES(1)LGGLS(0.015)R	2
3415	F4IP39	F4IP39;Q8LJT8-2;Q8LJT8	702;699;701	Y	69.878	Y(1)T(1)DDLILS(0.985)ES(1)LGGLS(0.015)R	1
721	F4IP39	F4IP39;Q8LJT8-2;Q8LJT8	711;708;710	S	69.878	Y(1)T(1)DDLILS(0.985)ES(1)LGGLS(0.015)R	10
723	F4IP55	F4IP55;Q96299	239;239	S	66.017	DNLTLWTS(0.005)DIS(0.995)EEGGDDAHK	11
724	F4IPB2	F4IPB2;Q9ZUA3	30;30	S	67.952	IS(0.003)S(0.046)PS(0.508)LT(0.053)MS(0.13)S(0.13)S(0.13)FR	5
725	F4IQT9	F4IQT9;Q04088	18;18	S	139.88	SPAPPCGGLPPPS(0.923)PS(0.077)GR	13
726	F4IQT9	F4IQT9;Q04088	20;20	S	66.893	SPAPPCGGLPPPS(0.067)PS(0.933)GR	15
727	F4IRX7	F4IRX7	136	S	107.03	IEMT(0.024)S(0.976)PVVTK	5
2871	F4IRX7	F4IRX7	135	T	134.88	ESEKIEMT(0.5)S(0.5)PVVT(0.001)K	8
733	F4ITF9	F4ITF9	376	S	53.08	ES(0.009)FS(0.893)EDHVS(0.098)PR	4
740	F4ITF9	F4ITF9	345	S	87.824	QDS(0.983)T(0.016)QS(0.001)HISSASVNLR	3
734	F4ITF9	F4ITF9	381	S	101.38	ES(0.001)FS(0.001)EDHVS(0.998)PR	9
2873	F4ITF9	F4ITF9	599	T	54.658	LFDDVS(0.306)T(0.346)S(0.346)PPAS(0.001)YHEPDPHAK	7
736	F4ITF9	F4ITF9	600	S	54.658	LFDDVS(0.306)T(0.346)S(0.346)PPAS(0.001)YHEPDPHAK	8
741	F4ITF9	F4ITF9	786	S	111.58	VNHDDS(1)EEEKLPTR	6
737	F4ITF9	F4ITF9	823	S	110.55	MPVS(1)AS(0.582)S(0.418)EDEEEVER	4
738	F4ITF9	F4ITF9	825	S	181.26	MPVSAS(0.928)S(0.071)EDEEEVER	6
735	F4ITF9	F4ITF9	598	S	72.772	LFDDVS(0.902)T(0.049)S(0.049)PPASYHEPDPHAK	6
739	F4ITF9	F4ITF9	826	S	90.689	MPVSAS(0.01)S(0.99)EDEEEVER	7
2818	F4ITZ6	F4ITZ6;F4ITZ4;Q3EBK1;B6EUB6;F4ITZ0;Q9SLG0	4;4;4;4;4;4	T	51.546	ADT(0.748)PS(0.126)S(0.126)PAGDGGESGGSVR	3
537	F4ITZ6	F4ITZ6;F4ITZ4;Q3EBK1;B6EUB6;F4ITZ0;Q9SLG0	7;7;7;7;7;7	S	154.31	ADTPS(0.035)S(0.965)PAGDGGESGGSVR	6
536	F4ITZ6	F4ITZ6;F4ITZ4;Q3EBK1;B6EUB6;F4ITZ0;Q9SLG0	6;6;6;6;6;6	S	134.08	ADTPS(0.928)S(0.072)PAGDGGESGGSVR	5
742	F4IUA7	F4IUA7	136	S	84.188	DEQEKSEEEES(1)EEEEK	11
743	F4IUD7	F4IUD7;Q9SL76	755;758	S	70.056	HS(0.023)S(0.977)FELSK	3
744	F4IUS3	F4IUS3	599	S	145.29	NS(1)PDPPDSAVTLDSYR	2
2874	F4IV99	F4IV99	28	T	67.368	QNAAT(0.952)FQS(0.037)S(0.011)PLNEDVDGTYSER	5
746	F4IV99	F4IV99	32	S	73.405	QNAAT(0.121)FQS(0.121)S(0.757)PLNEDVDGTYSER	9
747	F4IVU7	F4IVU7	793	S	69.229	AAS(1)PPNLSSEK	3
748	F4IVU7	F4IVU7	773	S	69.998	S(0.995)ELGGYS(0.005)PR	1
749	F4IVZ7	F4IVZ7;P10896-2;P10896	79;79;79	S	115.82	GLAY(0.012)DT(0.132)S(0.857)DDQQDITR	7
2875	F4IVZ7	F4IVZ7;P10896-2;P10896	78;78;78	T	143.58	GLAYDT(0.985)S(0.015)DDQQDITR	6
3416	F4IVZ7	F4IVZ7;P10896-2;P10896	76;76;76	Y	147.72	GLAY(0.996)DT(0.004)SDDQQDITR	4
483	F4IWP7	F4IWP7;A8MQA1;P41127	84;135;137	S	72.028	AGDS(0.649)T(0.286)PEELANAT(0.065)QVQGDYLPIVR	4
2809	F4IWP7	F4IWP7;A8MQA1;P41127	85;136;138	T	65.716	AGDS(0.463)T(0.532)PEELANAT(0.005)QVQGDYLPIVR	5
764	F4IZK5	F4IZK5	94	S	78.418	S(1)PNNLLGESQSGNAASSSVPK	1
765	F4IZM8	F4IZM8	501	S	69.261	MS(0.998)PS(0.002)VACVQTVGDR	2
766	F4J061	F4J061	42	S	91.202	KNS(1)VDFDFEK	3
37	F4J0L7	F4J0L7;A0A1I9LPZ1	1406;1410	S	98.368	NPLS(1)PNSGQANLK	4
39	F4J0L7	F4J0L7;A0A1I9LPZ1	302;306	S	103.44	VS(0.016)S(0.984)PLQNEGANHNNYGAR	3
38	F4J0L7	F4J0L7;A0A1I9LPZ1	301;305	S	126.07	VS(0.589)S(0.411)PLQNEGANHNNYGAR	2
767	F4J1A4	F4J1A4;Q9SF32	380;366	S	143.97	PSVS(1)DDETLSSSTAR	4
769	F4J3S8	F4J3S8;Q9SQX9;F4J3S6	382;383;462	S	61.265	EET(0.07)S(0.016)PPS(0.909)PIAS(0.005)PEEK	7
2877	F4J3S8	F4J3S8;Q9SQX9;F4J3S6	378;379;458	T	108.31	EET(0.961)S(0.039)PPSPIASPEEK	3
772	F4J504	F4J504;O81235	113;113	S	91.812	NLAPS(0.892)S(0.108)EGGGEPPK	5
773	F4J563	F4J563;Q9LRP1	74;74	S	56.851	ELKDEEARNS(1)PEVNK	10
777	F4J573	F4J573	179	S	127.83	NEDINSPNLGET(0.059)VS(0.941)EK	14
775	F4J573	F4J573	290	S	98.048	ES(0.889)LT(0.111)DDDAEL	2
776	F4J573	F4J573	171	S	160.04	NEDINS(1)PNLGETVSEK	6
3417	F4J573	F4J573	124	Y	79.92	AS(0.095)QS(0.177)Y(0.7)DS(0.028)AGQVKDDVSHK	5
774	F4J573	F4J573	123	S	78.95	AS(0.119)QS(0.781)Y(0.099)DSAGQVKDDVSHK	4
2878	F4J573	F4J573	292	T	102.33	VKES(0.037)LT(0.963)DDDAEL	6
778	F4J5A9	F4J5A9;F4J5A7	340;340	S	97.797	GS(0.015)LGS(0.985)PEKGENGDLKK	5
782	F4J5M9	F4J5M9	3	S	160.79	S(0.118)S(0.44)T(0.269)LS(0.172)NEESGLGDSNR	2
780	F4J5M9	F4J5M9	44	S	84.507	FDS(0.486)S(0.486)FS(0.028)NFDSQPEK	4
781	F4J5M9	F4J5M9	2	S	86.378	S(0.333)S(0.333)T(0.333)LS(0.001)NEESGLGDSNR	1
779	F4J5M9	F4J5M9	43	S	84.507	FDS(0.486)S(0.486)FS(0.028)NFDSQPEK	3
2879	F4J5M9	F4J5M9	4	T	210.02	S(0.001)S(0.027)T(0.939)LS(0.033)NEESGLGDSNR	3
783	F4J5M9	F4J5M9	6	S	228.73	SSTLS(1)NEESGLGDSNR	5
786	F4J5V3	F4J5V3;Q8LB17-2;Q8LB17	350;327;327	S	46.982	LLEDS(0.421)S(0.421)S(0.421)PDRLS(0.546)DAT(0.169)VNT(0.021)VADS(0.001)R	7
787	F4J5V3	F4J5V3;Q8LB17-2;Q8LB17	355;332;332	S	46.982	LLEDS(0.421)S(0.421)S(0.421)PDRLS(0.546)DAT(0.169)VNT(0.021)VADS(0.001)R	12
784	F4J5V3	F4J5V3;Q8LB17-2;Q8LB17	348;325;325	S	54.869	LLEDS(0.425)S(0.425)S(0.149)PDRLS(0.002)DATVNTVADSR	5
785	F4J5V3	F4J5V3;Q8LB17-2;Q8LB17	349;326;326	S	54.869	LLEDS(0.425)S(0.425)S(0.149)PDRLS(0.002)DATVNTVADSR	6
789	F4J6F6	F4J6F6	219	S	103.43	SLS(1)PTLPPSGSR	3
790	F4J6F6	F4J6F6	682	S	82.406	VSNSHLTEESDVLS(1)PR	14
788	F4J6F6	F4J6F6	663	S	95.264	DSLAAAES(1)PDGMK	8
791	F4J849	F4J849;Q9LFA3	448;416	S	92.265	ARPS(0.987)AES(0.013)LDELVK	4
2880	F4J8L3	F4J8L3;F4J8L2	578;578	T	90.385	S(0.02)NS(0.464)T(0.464)PS(0.191)T(0.86)PQGGGSHLHTESR	4
797	F4J8L3	F4J8L3;F4J8L2	580;580	S	69.737	S(0.001)NS(0.026)T(0.026)PS(0.942)T(0.005)PQGGGSHLHTESR	6
796	F4J8L3	F4J8L3;F4J8L2	577;577	S	63.979	S(0.165)NS(0.599)T(0.184)PS(0.045)T(0.007)PQGGGSHLHTESR	3
795	F4J8L3	F4J8L3;F4J8L2	41;41	S	69.361	LYQET(0.001)S(0.001)IDGHS(0.47)S(0.47)PAS(0.03)S(0.008)S(0.008)AQS(0.014)K	12
794	F4J8L3	F4J8L3;F4J8L2	40;40	S	69.361	LYQET(0.001)S(0.001)IDGHS(0.47)S(0.47)PAS(0.03)S(0.008)S(0.008)AQS(0.014)K	11
793	F4J8L3	F4J8L3;F4J8L2	618;618	S	97.291	EALEDS(0.787)S(0.213)HEMEIPETSNK	6
2881	F4J8L3	F4J8L3;F4J8L2	581;581	T	90.385	S(0.02)NS(0.464)T(0.464)PS(0.191)T(0.86)PQGGGSHLHTESR	7
799	F4J959	F4J959;Q9SNB4	96;96	S	56.783	GGSSGPNT(0.002)S(0.001)S(0.001)S(0.005)NNNVEEEDRVGS(0.307)S(0.307)S(0.307)PGS(0.06)DS(0.01)K	23
800	F4J959	F4J959;Q9SNB4	97;97	S	56.783	GGSSGPNT(0.002)S(0.001)S(0.001)S(0.005)NNNVEEEDRVGS(0.307)S(0.307)S(0.307)PGS(0.06)DS(0.01)K	24
801	F4J959	F4J959;Q9SNB4	98;98	S	56.783	GGSSGPNT(0.002)S(0.001)S(0.001)S(0.005)NNNVEEEDRVGS(0.307)S(0.307)S(0.307)PGS(0.06)DS(0.01)K	25
816	F4J9K9	F4J9K9;A0A1I9LR13	368;341	S	112.9	HVVDEPANEEKPS(0.043)ES(0.707)S(0.241)AALS(0.009)PEK	15
829	F4J9K9	F4J9K9;A0A1I9LR13	500;473	S	195.71	VVPTNQDS(0.999)DT(0.001)EPK	8
827	F4J9K9	F4J9K9;A0A1I9LR13	154;127	S	71.765	IVDVS(0.542)ES(0.229)T(0.229)DEAEVQQVEPVDVQPVKDAEK	5
2884	F4J9K9	F4J9K9	9	T	106.89	AS(0.08)DS(0.022)HT(0.104)PT(0.682)VT(0.106)T(0.006)PEKPLENK	8
809	F4J9K9	F4J9K9;A0A1I9LR13	225;198	S	61.419	DVS(1)AEIAEEK	3
828	F4J9K9	F4J9K9;A0A1I9LR13	156;129	S	61.238	IVDVS(0.429)ES(0.786)T(0.786)DEAEVQQVEPVDVQPVKDAEK	7
2890	F4J9K9	F4J9K9;A0A1I9LR13	578;551	T	179.97	SEETLKET(1)DTESVEK	8
2887	F4J9K9	F4J9K9;A0A1I9LR13	562;535	T	65.949	LAAEDENIKKDT(0.742)DT(0.258)PVAEGK	12
811	F4J9K9	F4J9K9;A0A1I9LR13	35;8	S	95.996	EIIS(0.499)S(0.499)DS(0.001)ADVVNDKPASDSNPVVTK	5
2888	F4J9K9	F4J9K9;A0A1I9LR13	564;537	T	59.005	LAAEDENIKKDT(0.148)DT(0.852)PVAEGK	14
834	F4J9K9	F4J9K9;A0A1I9LR13	428;401	S	67.655	YVVDEPS(0.005)KDET(0.034)T(0.131)S(0.349)ES(0.131)GS(0.349)ALCPEK	17
833	F4J9K9	F4J9K9;A0A1I9LR13	426;399	S	65.151	YVVDEPS(0.199)KDET(0.038)T(0.185)S(0.155)ES(0.359)GS(0.064)ALCPEK	15
832	F4J9K9	F4J9K9;A0A1I9LR13	424;397	S	136.22	YVVDEPSKDET(0.002)T(0.256)S(0.733)ES(0.007)GS(0.002)ALCPEK	13
2895	F4J9K9	F4J9K9;A0A1I9LR13	496;469	T	50.705	VVPT(0.873)NQDS(0.107)DT(0.249)EPKKET(0.091)EGDVPS(0.681)PADVIEK	4
2892	F4J9K9	F4J9K9;A0A1I9LR13	508;481	T	83.856	ET(1)EGDVPSPADVIEK	2
810	F4J9K9	F4J9K9;A0A1I9LR13	34;7	S	95.996	EIIS(0.499)S(0.499)DS(0.001)ADVVNDKPASDSNPVVTK	4
2900	F4J9K9	F4J9K9;A0A1I9LR13	423;396	T	105.52	YVVDEPSKDET(0.041)T(0.83)S(0.1)ES(0.019)GS(0.009)ALCPEK	12
805	F4J9K9	F4J9K9;A0A1I9LR13	455;428	S	152.37	KET(0.027)EEDVS(0.884)S(0.089)PADIIEK	8
823	F4J9K9	F4J9K9;A0A1I9LR13	489;462	S	58.116	TSES(0.006)GS(0.05)ALS(0.944)PEK	9
822	F4J9K9	F4J9K9;A0A1I9LR13	486;459	S	105.51	T(0.005)S(0.006)ES(0.094)GS(0.573)ALS(0.322)PEKVVPT(0.14)NQDS(0.578)DT(0.282)EPK	6
815	F4J9K9	F4J9K9;A0A1I9LR13	366;339	S	72.771	HVVDEPANEEKPS(0.437)ES(0.235)S(0.235)AALS(0.093)PEK	13
2891	F4J9K9	F4J9K9;A0A1I9LR13	580;553	T	95.554	SEETLKET(0.038)DT(0.948)ES(0.014)VEK	10
825	F4J9K9	F4J9K9;A0A1I9LR13	207;180	S	80.752	IVDVS(0.5)ES(0.5)AGDKQVESVDVQSVR	7
821	F4J9K9	F4J9K9;A0A1I9LR13	484;457	S	45.748	T(0.124)S(0.137)ES(0.496)GS(0.11)ALS(0.134)PEKVVPT(0.037)NQDS(0.481)DT(0.481)EPK	4
2889	F4J9K9	F4J9K9;A0A1I9LR13	574;547	T	162.94	S(0.002)EET(0.991)LKET(0.006)DTES(0.001)VEK	4
2883	F4J9K9	F4J9K9	7	T	49.993	AS(0.297)DS(0.06)HT(0.579)PT(0.06)VT(0.003)TPEKPLENK	6
2885	F4J9K9	F4J9K9	11	T	116.43	AS(0.009)DS(0.002)HT(0.011)PT(0.021)VT(0.517)T(0.44)PEKPLENK	10
2897	F4J9K9	F4J9K9;A0A1I9LR13	386;359	T	81.703	VVPINQDS(0.367)DT(0.633)KPK	10
817	F4J9K9	F4J9K9;A0A1I9LR13	369;342	S	106.28	HVVDEPANEEKPS(0.166)ES(0.164)S(0.658)AALS(0.012)PEK	16
818	F4J9K9	F4J9K9;A0A1I9LR13	373;346	S	162.81	HVVDEPANEEKPSESSAALS(1)PEK	20
803	F4J9K9	F4J9K9	5	S	68.134	AS(0.089)DS(0.761)HT(0.062)PT(0.062)VT(0.013)T(0.013)PEKPLENK	4
808	F4J9K9	F4J9K9;A0A1I9LR13	582;555	S	111.81	SEETLKET(0.001)DT(0.003)ES(0.996)VEK	12
2893	F4J9K9	F4J9K9;A0A1I9LR13	481;454	T	98.76	HVVEEPS(0.001)KDEKT(0.982)S(0.014)ES(0.002)GS(0.001)ALSPEK	12
826	F4J9K9	F4J9K9;A0A1I9LR13	220;193	S	78.324	QVESVDVQS(1)VR	9
830	F4J9K9	F4J9K9;A0A1I9LR13	384;357	S	65.248	VVPINQDS(0.8)DT(0.184)KPKEET(0.017)EGDAAAPADVIEK	8
831	F4J9K9	F4J9K9;A0A1I9LR13	418;391	S	77.66	Y(0.007)VVDEPS(0.775)KDET(0.135)T(0.033)S(0.039)ES(0.008)GS(0.003)ALCPEK	7
814	F4J9K9	F4J9K9;A0A1I9LR13	514;487	S	136.68	KETEGDVPS(1)PADVIEK	9
807	F4J9K9	F4J9K9;A0A1I9LR13	571;544	S	67.668	DTDT(0.001)PVAEGKS(0.973)EET(0.02)LKET(0.003)DT(0.001)ES(0.001)VEK	11
819	F4J9K9	F4J9K9;A0A1I9LR13	542;515	S	49.134	HVVEEPLKDEQENVS(0.997)EAKDVVT(0.003)K	15
2896	F4J9K9	F4J9K9;A0A1I9LR13	502;475	T	58.658	VVPTNQDS(0.013)DT(0.987)EPKK	10
820	F4J9K9	F4J9K9;A0A1I9LR13	482;455	S	62.617	HVVEEPS(0.037)KDEKT(0.748)S(0.754)ES(0.033)GS(0.063)ALS(0.366)PEK	13
2894	F4J9K9	F4J9K9;A0A1I9LR13	157;130	T	99.796	IVDVS(0.033)ES(0.033)T(0.934)DEAEVQQVEPVDVQPVK	8
813	F4J9K9	F4J9K9;A0A1I9LR13	49;22	S	71.118	EIISSDSADVVNDKPAS(0.496)DS(0.496)NPVVT(0.007)K	19
806	F4J9K9	F4J9K9;A0A1I9LR13	456;429	S	266.39	KETEEDVS(0.079)S(0.921)PADIIEK	9
2886	F4J9K9	F4J9K9	12	T	92.264	AS(0.023)DS(0.141)HT(0.18)PT(0.077)VT(0.031)T(0.548)PEKPLENK	11
802	F4J9K9	F4J9K9	3	S	115.02	AS(0.557)DS(0.143)HT(0.19)PT(0.078)VT(0.032)TPEKPLENK	2
2899	F4J9K9	F4J9K9;A0A1I9LR13	422;395	T	134	YVVDEPSKDET(0.582)T(0.186)S(0.186)ES(0.044)GS(0.002)ALCPEK	11
824	F4J9K9	F4J9K9;A0A1I9LR13	205;178	S	80.752	IVDVS(0.5)ES(0.5)AGDKQVESVDVQSVR	5
804	F4J9K9	F4J9K9	22	S	198.03	ASDSHTPTVTTPEKPLENKVS(1)EEAK	21
812	F4J9K9	F4J9K9;A0A1I9LR13	47;20	S	71.118	EIISSDSADVVNDKPAS(0.496)DS(0.496)NPVVT(0.007)K	17
2898	F4J9K9	F4J9K9;A0A1I9LR13	392;365	T	58.47	VVPINQDS(0.172)DT(0.172)KPKEET(0.655)EGDAAAPADVIEK	16
835	F4J9M5	F4J9M5	1053	S	79.383	QRVDKS(1)EEEEEEGEEENDGK	6
839	F4JBY2	F4JBY2;Q8RWV0	427;428	S	79.317	ALPTYT(0.003)PES(0.988)PGDAT(0.009)R	9
841	F4JC80	F4JC80	53	S	82.865	EQTELNELPNS(0.956)PS(0.016)S(0.011)S(0.016)GQK	11
2901	F4JC80	F4JC80;F4JC81	416;295	T	68.978	SAVMDEPET(0.912)NKS(0.088)PPKEK	9
840	F4JC80	F4JC80;F4JC81	782;661	S	160.47	EELNDS(1)EEEEDDSEILDR	6
842	F4JC80	F4JC80;F4JC81	419;298	S	84.107	SAVMDEPET(0.114)NKS(0.886)PPKEK	12
2902	F4JC86	F4JC86;Q1EBV4	369;370	T	54.393	RQNT(0.951)S(0.049)EGPEFEAK	4
843	F4JCD2	F4JCD2;Q9LT31	194;330	S	204.17	KAES(1)ISDLENK	4
846	F4JCS8	F4JCS8	912	S	149.35	ILNDS(0.019)DS(0.981)GELKDIK	7
847	F4JCS8	F4JCS8	884	S	59.356	LVDQCLES(0.837)NDNS(0.156)DGVVAS(0.006)PALPTK	8
845	F4JCS8	F4JCS8	910	S	105.36	ILNDS(0.851)DS(0.149)GELK	5
2903	F4JCS8	F4JCS8	697	T	62.765	DILT(0.791)GS(0.041)QEAAGS(0.168)PLVAGDER	4
844	F4JCS8	F4JCS8	705	S	79.489	DILTGSQEAAGS(1)PLVAGDER	12
848	F4JE18	F4JE18;Q9M1S4	464;495	S	66.702	KADVLS(0.993)EDS(0.007)PGEGRK	6
851	F4JE18	F4JE18;Q9M1S4	116;116	S	50.783	S(0.003)GAT(0.003)HET(0.003)AGEEET(0.085)ENS(0.9)VANEAT(0.005)DEK	16
2904	F4JE18	F4JE18;Q9M1S4	113;113	T	75.3	S(0.002)GAT(0.002)HET(0.005)AGEEET(0.939)ENS(0.052)VANEATDEK	13
849	F4JE18	F4JE18;Q9M1S4	467;498	S	134.83	KADVLSEDS(1)PGEGRK	9
852	F4JE18	F4JE18;Q9M1S4	369;400	S	204.23	VGVGAES(1)PAAATDCSK	7
850	F4JE18	F4JE18	314	S	53.866	KDNADMTSDLT(0.002)GT(0.003)IES(0.112)ADS(0.093)AIPNS(0.598)PT(0.192)EDAAPGNIQDLK	24
853	F4JE18	F4JE18;Q9M1S4	760;791	S	53.861	VQPYVVSLAEEDAAVCPS(0.553)S(0.447)	18
2728	F4JE24	F4JE24;F4JE22;F4JE23;A0A1I9LN99;A0A1I9LN98	257;258;257;306;307	T	47.916	RAPIDLVT(1)VLDIS(1)GS(1)MGGT(1)K	19
26	F4JE24	F4JE24;F4JE22;F4JE23;A0A1I9LN99;A0A1I9LN98	251;252;251;300;301	S	47.916	RAPIDLVT(1)VLDIS(1)GS(1)MGGT(1)K	13
27	F4JE24	F4JE24;F4JE22;F4JE23;A0A1I9LN99;A0A1I9LN98	253;254;253;302;303	S	47.916	RAPIDLVT(1)VLDIS(1)GS(1)MGGT(1)K	15
2727	F4JE24	F4JE24;F4JE22;F4JE23;A0A1I9LN99;A0A1I9LN98	246;247;246;295;296	T	47.916	RAPIDLVT(1)VLDIS(1)GS(1)MGGT(1)K	8
854	F4JEL5	F4JEL5;F4JEL4;P41376	4;4;4	S	94.309	AGS(1)APEGTQFDAR	3
2905	F4JFK6	F4JFK6;F4JFK4;Q9SSE9	39;39;39	T	63.546	LANYVDPPT(1)DDEEDGGPK	9
862	F4JGT7	F4JGT7;Q2V3L3-2;Q2V3L3	277;246;284	S	131.35	NEIDDGS(1)DQDVYR	7
865	F4JJI7	F4JJI7;Q8VYN2	313;294	S	95.477	YLAQQQGEGADS(1)V	12
866	F4JKH6	F4JKH6	1452	S	136.6	VVVGGS(0.001)ELT(0.49)S(0.49)S(0.018)PK	10
2906	F4JKH6	F4JKH6	1451	T	136.6	VVVGGS(0.001)ELT(0.49)S(0.49)S(0.018)PK	9
867	F4JKH6	F4JKH6	1453	S	190.57	VVVGGSELT(0.001)S(0.078)S(0.922)PK	11
868	F4JL28-2	F4JL28-2;F4JL28	209;209	S	58.32	SQNGFT(0.012)S(0.839)S(0.149)PADDVK	7
871	F4JL78	F4JL78;Q8VZR8	124;182	S	59.163	ES(0.113)S(0.448)S(0.448)S(0.485)S(0.485)HS(0.017)QHGEDRVAT(0.004)PVPEPK	5
2907	F4JL78	F4JL78;Q8VZR8	136;194	T	65.278	VAT(1)PVPEPK	3
869	F4JL78	F4JL78;Q8VZR8	122;180	S	59.163	ES(0.113)S(0.448)S(0.448)S(0.485)S(0.485)HS(0.017)QHGEDRVAT(0.004)PVPEPK	3
873	F4JL78	F4JL78;Q8VZR8	127;185	S	53.359	ES(0.167)S(0.366)S(0.366)S(0.249)S(0.249)HS(0.595)QHGEDRVAT(0.007)PVPEPK	8
870	F4JL78	F4JL78;Q8VZR8	123;181	S	59.163	ES(0.113)S(0.448)S(0.448)S(0.485)S(0.485)HS(0.017)QHGEDRVAT(0.004)PVPEPK	4
872	F4JL78	F4JL78;Q8VZR8	125;183	S	59.163	ES(0.113)S(0.448)S(0.448)S(0.485)S(0.485)HS(0.017)QHGEDRVAT(0.004)PVPEPK	6
877	F4JN13	F4JN13;Q9SAR5	18;18	S	83.423	NPLLS(0.003)DEKPKS(0.809)T(0.188)EENK	11
2908	F4JN13	F4JN13;Q9SAR5	19;19	T	100.41	NPLLSDEKPKS(0.5)T(0.5)EENK	12
885	F4JNM3	F4JNM3;F4JNM2	626;654	S	72.428	Y(0.003)FFPS(0.888)DT(0.109)EDQGDDSK	5
882	F4JNM3	F4JNM3;F4JNM2	641;669	S	109.84	TQEES(1)DAETPTGLK	5
879	F4JNM3	F4JNM3;F4JNM2	564;592	S	68.562	EKPS(0.412)S(0.477)PPT(0.225)FDDGPT(0.325)S(0.561)PPASLHEPEPSAK	15
2909	F4JNM3	F4JNM3;F4JNM2	557;585	T	73.654	EKPS(0.308)S(0.647)PPT(0.695)FDDGPT(0.175)S(0.175)PPAS(0.001)LHEPEPSAK	8
884	F4JNM3	F4JNM3;F4JNM2	860;888	S	83.37	VSFDEES(0.001)PPKLS(0.999)PEAK	12
883	F4JNM3	F4JNM3;F4JNM2	1029;1057	S	72.089	T(0.002)VT(0.127)S(0.87)PDPET(0.001)PAK	4
2910	F4JNM3	F4JNM3;F4JNM2	563;591	T	57.21	EKPS(0.154)S(0.154)PPT(0.615)FDDGPT(0.537)S(0.538)PPAS(0.001)LHEPEPSAK	14
880	F4JNM3	F4JNM3;F4JNM2	384;412	S	109.99	ENS(1)LEMRPNDSFAK	3
878	F4JNM3	F4JNM3;F4JNM2	554;582	S	73.654	EKPS(0.308)S(0.647)PPT(0.695)FDDGPT(0.175)S(0.175)PPAS(0.001)LHEPEPSAK	5
881	F4JNM3	F4JNM3;F4JNM2	610;638	S	82.774	S(0.999)HMS(0.001)EGPDDLGR	1
887	F4JP52	F4JP52;F4JP52-2	752;753	S	57.034	S(0.243)S(0.757)PAPPESSVAPVSSGR	2
886	F4JP52	F4JP52;F4JP52-2	751;752	S	84.365	S(0.839)S(0.161)PAPPESSVAPVSSGR	1
2911	F4JPJ7	F4JPJ7;P19456	980;947	T	158.05	GLDIETPS(0.01)HYT(0.99)V	11
890	F4JPR7	F4JPR7;A0A1P8B4Q3;F4JPR7-2	324;324;324	S	79.589	RAAS(0.561)GS(0.439)LAPPNADRS(1)R	15
895	F4JPR7	F4JPR7;A0A1P8B4Q3;F4JPR7-2	289;289;289	S	99.097	LAAPS(0.224)S(0.772)PFDDDS(0.004)DDVDEQPLVR	6
888	F4JPR7	F4JPR7;A0A1P8B4Q3;F4JPR7-2	313;313;313	S	124.38	AAS(1)GSLAPPNADR	3
891	F4JPR7	F4JPR7;A0A1P8B4Q3;F4JPR7-2	326;326;326	S	117.13	S(1)GS(1)PEEEHASINPAER	1
889	F4JPR7	F4JPR7;A0A1P8B4Q3;F4JPR7-2	315;315;315	S	71.402	AAS(0.182)GS(0.818)LAPPNADRS(1)R	5
896	F4JPR7	F4JPR7;A0A1P8B4Q3;F4JPR7-2	295;295;295	S	122.59	LAAPS(0.686)S(0.314)PFDDDS(1)DDVDEQPLVR	12
894	F4JPR7	F4JPR7;A0A1P8B4Q3;F4JPR7-2	288;288;288	S	152.64	LAAPS(0.789)S(0.477)PFDDDS(0.734)DDVDEQPLVR	5
892	F4JPR7	F4JPR7;A0A1P8B4Q3;F4JPR7-2	328;328;328	S	113.65	S(1)GS(1)PEEEHASINPAER	3
893	F4JPR7	F4JPR7;A0A1P8B4Q3;F4JPR7-2	394;394;394	S	118.5	AQPRPPS(0.998)PS(0.002)LTAQR	7
890	F4JPR7	F4JPR7;A0A1P8B4Q3;F4JPR7-2	324;324;324	S	79.589	RAAS(0.561)GS(0.439)LAPPNADRS(1)R	15
895	F4JPR7	F4JPR7;A0A1P8B4Q3;F4JPR7-2	289;289;289	S	99.097	LAAPS(0.224)S(0.772)PFDDDS(0.004)DDVDEQPLVR	6
888	F4JPR7	F4JPR7;A0A1P8B4Q3;F4JPR7-2	313;313;313	S	124.38	AAS(1)GSLAPPNADR	3
891	F4JPR7	F4JPR7;A0A1P8B4Q3;F4JPR7-2	326;326;326	S	117.13	S(1)GS(1)PEEEHASINPAER	1
889	F4JPR7	F4JPR7;A0A1P8B4Q3;F4JPR7-2	315;315;315	S	71.402	AAS(0.182)GS(0.818)LAPPNADRS(1)R	5
896	F4JPR7	F4JPR7;A0A1P8B4Q3;F4JPR7-2	295;295;295	S	122.59	LAAPS(0.686)S(0.314)PFDDDS(1)DDVDEQPLVR	12
894	F4JPR7	F4JPR7;A0A1P8B4Q3;F4JPR7-2	288;288;288	S	152.64	LAAPS(0.789)S(0.477)PFDDDS(0.734)DDVDEQPLVR	5
892	F4JPR7	F4JPR7;A0A1P8B4Q3;F4JPR7-2	328;328;328	S	113.65	S(1)GS(1)PEEEHASINPAER	3
893	F4JPR7	F4JPR7;A0A1P8B4Q3;F4JPR7-2	394;394;394	S	118.5	AQPRPPS(0.998)PS(0.002)LTAQR	7
897	F4JQB2	F4JQB2;Q94F21;Q9M0B2	52;52;52	S	78.451	EIS(0.995)DEEGEEDGT(0.005)KNDAVTSQEEPQHSEK	3
898	F4JQB2	F4JQB2;Q94F21;Q9M0B2	40;40;40	S	89.866	QVDGDDS(1)DGFETASER	7
499	F4JR78	F4JR78;F4JR75;A8MS51;F4JR77	294;293;294;294	S	66.326	RS(0.997)PT(0.003)YEAYPR	2
901	F4JSG6	F4JSG6;Q8GX17	167;190	S	72.383	KTEIVKPES(0.701)CS(0.299)NEGDVK	9
902	F4JSG6	F4JSG6;Q8GX17	169;192	S	65.16	KTEIVKPES(0.09)CS(0.91)NEGDVK	11
903	F4JSK5	F4JSK5;Q93ZG9	209;209	S	43.454	QIVAIEGAHVPVLES(1)EDEDEDGLPIPK	15
922	F4JUM8	F4JUM8	753	S	98.368	EVSEEWNS(1)PAK	8
924	F4JUM8	F4JUM8	120	S	139.39	S(0.004)DS(0.996)FKEETATNFPAK	3
923	F4JUM8	F4JUM8	118	S	127.05	S(0.978)DS(0.022)FKEETATNFPAK	1
926	F4JV80	F4JV80	54	S	127.02	S(0.002)Y(0.001)S(0.145)S(0.839)DS(0.013)DSSVLQPPDVAR	4
927	F4JV80	F4JV80	56	S	81.428	S(0.003)Y(0.002)S(0.283)S(0.283)DS(0.412)DS(0.014)S(0.003)VLQPPDVAR	6
925	F4JV80	F4JV80	53	S	68.034	S(0.041)Y(0.035)S(0.434)S(0.434)DS(0.048)DS(0.007)S(0.001)VLQPPDVAR	3
928	F4JVC0	F4JVC0;F4JVC1;Q03251	84;84;84	S	138.2	VITVNEAQS(1)R	9
929	F4JWQ4	F4JWQ4	632	S	79.875	RPEPPS(1)PPESK	6
931	F4JXK3	F4JXK3;Q9FLH0;Q9FLH0-2	978;970;997	S	123.63	VTTLDCS(0.002)ES(0.977)PS(0.022)EAGR	9
930	F4JXK3	F4JXK3;Q9FLH0;Q9FLH0-2	976;968;995	S	128.73	VTTLDCS(0.985)ES(0.012)PS(0.003)EAGR	7
932	F4JXK3	F4JXK3;Q9FLH0;Q9FLH0-2	980;972;999	S	67.685	VTTLDCSES(0.004)PS(0.996)EAGR	11
933	F4K000	F4K000	42	S	70.134	VYS(0.005)T(0.001)AT(0.067)S(0.906)PS(0.015)PS(0.006)EIS(0.001)VK	7
2917	F4K0X5	F4K0X5	845	T	64.55	S(0.102)T(0.102)T(0.694)PT(0.102)PTLSGLATPK	3
934	F4K2E9	F4K2E9	239	S	52.72	RPQPSPSPMLAAAS(1)PDAR	14
935	F4K2F0	F4K2F0;A0A1P8BGG3;A0A1P8BGG0	125;125;125	S	66.884	ANS(0.01)LQS(0.768)S(0.202)VPQLVHDAPS(0.125)PAVS(0.248)GS(0.645)R	6
936	F4K2F0	F4K2F0;A0A1P8BGG3;A0A1P8BGG0	142;142;142	S	65.244	ANSLQSSVPQLVHDAPS(0.028)PAVS(0.072)GS(0.899)R	23
937	F4K2F0	F4K2F0	390	S	69.346	LEEIS(0.997)DGES(0.003)GNI	5
938	F4K3E4	F4K3E4;Q9FLP0	601;572	S	153.06	EEAAS(0.988)S(0.012)PVSGAADHQVPAS(1)P	5
2918	F4K3E4	F4K3E4;Q9FLP0	6;6	T	69.256	AVT(0.147)DT(0.675)ES(0.177)PHLGEITCGTLLEK	5
939	F4K3E4	F4K3E4;Q9FLP0	602;573	S	83.247	EEAAS(0.166)S(0.831)PVS(0.004)GAADHQVPAS(1)P	6
942	F4K3E4	F4K3E4;Q9FLP0	33;33	S	75.224	LQEIWDEVGES(1)DDERDK	11
940	F4K3E4	F4K3E4;Q9FLP0	605;576	S	79.341	EEAAS(0.195)S(0.064)PVS(0.676)GAADHQVPAS(0.064)P	9
941	F4K3E4	F4K3E4;Q9FLP0	615;586	S	153.06	EEAAS(0.988)S(0.012)PVSGAADHQVPAS(1)P	19
944	F4K3F4	F4K3F4;P30181;F4K3F5	170;170;170	S	117.2	IIKDES(0.999)DDET(0.001)PISSMFR	6
2919	F4K3F4	F4K3F4;P30181	286;286	T	94.339	EDGT(1)DDDDDDDVPISK	4
943	F4K3F4	F4K3F4;P30181;F4K3F5	122;122;122	S	61.684	IEHEDS(1)EDDRPLSSILSGNK	6
947	F4K4Y6	F4K4Y6;Q9FM71	411;536	S	116.73	AAES(0.145)S(0.766)Y(0.09)GEEAASDHQYGEVNHER	5
948	F4K4Y6	F4K4Y6;Q9FM71	418;543	S	57.845	AAES(0.154)S(0.154)Y(0.089)GEEAAS(0.597)DHQY(0.006)GEVNHER	12
946	F4K4Y6	F4K4Y6;Q9FM71	410;535	S	92.563	AAES(0.406)S(0.328)Y(0.266)GEEAASDHQYGEVNHER	4
950	F4K5T4	F4K5T4	14	S	256.67	DTDFSAES(1)PDLEEDGGGGGGGR	8
949	F4K5T4	F4K5T4	11	S	189.3	DT(0.003)DFS(0.996)AES(0.001)PDLEEDGGGGGGGR	5
2920	F4K5T4	F4K5T4	8	T	130.2	DT(0.951)DFS(0.016)AES(0.033)PDLEEDGGGGGGGR	2
951	F4K6X0	F4K6X0	120	S	156.83	ALELDEGDS(1)D	9
952	F4K703	F4K703;F4K704;Q940X9	465;465;465	S	86.539	S(0.996)IEY(0.004)EDDDMAVDDQDIQK	1
953	F4K956	F4K956	338	S	150.26	STS(1)FGDGEDGVDAK	3
2921	F4K956	F4K956	337	T	132.97	S(0.122)T(0.594)S(0.284)FGDGEDGVDAK	2
2922	F4K958	F4K958;Q9LTS1	55;102	T	65.423	ET(0.799)HGRS(0.201)DDIS(0.001)ENTPVDEVK	2
954	F4K9A6	F4K9A6;Q5RJC5	90;90	S	68.189	ALFGSDQKEEEEGS(1)EKR	14
955	F4K9W2	F4K9W2	190	S	51.252	GS(0.983)DS(0.017)PPSVSGESVR	2
956	F4K9W2	F4K9W2	192	S	73.022	GS(0.022)DS(0.978)PPSVSGESVR	4
957	F4K9W2	F4K9W2	411	S	57.703	ISGQGFAT(0.005)S(0.015)DFS(0.98)PR	12
959	F4KBG1	F4KBG1;F4KBG0;P49592	146;158;159	S	95.519	MNGGVSVPQPEHPET(0.001)DQRS(0.002)PQS(0.996)	22
2923	F4KBG1	F4KBG1;F4KBG0;P49592	139;151;152	T	56.748	MNGGVSVPQPEHPET(0.567)DQRS(0.057)PQS(0.376)	15
960	F4KBP5	F4KBP5	1354	S	80.608	EAYAPHT(0.001)S(0.001)GPVNES(0.998)GGEDEKEPEPELK	14
962	F4KCL2	F4KCL2;Q8L4S3	20;20	S	65.085	SFLEDEDS(1)DKQPPEKR	8
961	F4KCL2	F4KCL2;Q8L4S3	158;158	S	106.36	SAANDTEMDDDS(1)GNEKAGDDLSQDEIGVR	12
2924	F4KCL2	F4KCL2;Q8L4S3	152;152	T	47.195	S(0.063)AANDT(0.722)EMDDDS(0.214)GNEKAGDDLS(0.001)QDEIGVR	6
963	F4KDE6	F4KDE6	277	S	92.151	DASLET(0.007)PILS(0.993)PK	10
964	F4KDE6	F4KDE6	154	S	74.133	NLS(0.995)S(0.005)PFDGISSER	3
497	F4KDJ3	F4KDJ3;A8MS49;P93025-2;P93025	9;9;9;9	S	130.56	APPS(1)PLNDAESLSER	4
498	F4KDJ3	F4KDJ3;A8MS49;P93025-2;P93025	22;22;22;22	S	89.43	S(1)LEIFNPSSGK	1
965	F4KE59	F4KE59	686	S	54.008	GGQT(0.001)AES(0.01)S(0.01)DT(0.028)S(0.01)GVS(0.674)DS(0.151)DLS(0.055)T(0.055)T(0.004)K	14
967	F4KE59	F4KE59	1159	S	61.276	VELNNDGLCEGS(1)PNKK	12
966	F4KE59	F4KE59	415	S	73.834	LNHQT(0.03)S(0.938)FS(0.03)DDT(0.002)ESAR	6
442	F4KEA0	F4KEA0;Q9FFA5;A0A1P8BFC2	120;121;148	S	52.071	LSS(0.022)IGS(0.978)WENNK	6
2926	F4KG52	F4KG52;Q04980	567;568	T	67.952	GAVT(0.721)S(0.225)WLGGKPKS(0.054)PR	4
2928	F4KG52	F4KG52;Q04980	590;591	T	74.876	S(0.004)VEES(0.001)PQS(0.012)LGT(0.166)T(0.732)VGT(0.063)MGFS(0.019)DS(0.002)GGSELGGSGGGK	12
2927	F4KG52	F4KG52;Q04980	103;104	T	60.139	S(0.171)LS(0.171)HAGET(0.657)NVPASEEIVPPGTK	8
977	F4KG52	F4KG52;Q04980	579;580	S	60.848	S(0.709)VEES(0.06)PQS(0.058)LGT(0.058)T(0.058)VGT(0.058)MGFS(0.001)DSGGSELGGSGGGK	1
972	F4KG52	F4KG52;Q04980	568;569	S	114.87	GAVT(0.006)S(0.992)WLGGKPKS(0.001)PR	5
974	F4KG52	F4KG52;Q04980	270;271	S	65.528	GGEAGVPEIAES(1)LGR	12
970	F4KG52	F4KG52;Q04980	353;354	S	75.646	DLPTGTHDQFS(0.998)PELS(0.001)RPK	11
975	F4KG52	F4KG52;Q04980	96;97	S	96.181	S(0.808)LS(0.189)HAGET(0.003)NVPASEEIVPPGTK	1
976	F4KG52	F4KG52;Q04980	98;99	S	157.61	S(0.158)LS(0.841)HAGET(0.001)NVPASEEIVPPGTK	3
2925	F4KG52	F4KG52;Q04980	346;347	T	101.53	DLPT(0.863)GT(0.134)HDQFS(0.004)PELSRPK	4
978	F4KG52	F4KG52;Q04980	583;584	S	43.865	S(0.149)VEES(0.372)PQS(0.372)LGT(0.05)T(0.05)VGT(0.004)MGFS(0.002)DS(0.001)GGS(0.001)ELGGS(0.001)GGGK	5
971	F4KG52	F4KG52;Q04980	357;358	S	75.064	DLPTGTHDQFS(0.001)PELS(0.999)RPK	15
973	F4KG52	F4KG52;Q04980	576;577	S	71.872	GAVT(0.008)S(0.039)WLGGKPKS(0.953)PR	13
980	F4KG52	F4KG52;Q04980	155;156	S	91.961	TTET(0.095)S(0.905)DWEAKR	5
979	F4KG52	F4KG52;Q04980	586;587	S	43.865	S(0.149)VEES(0.372)PQS(0.372)LGT(0.05)T(0.05)VGT(0.004)MGFS(0.002)DS(0.001)GGS(0.001)ELGGS(0.001)GGGK	8
418	F4KGP6	F4KGP6;A0A1P8BDB2;Q940P0	27;27;27	S	178.23	DQLSES(0.001)MS(0.997)FS(0.002)SQMK	8
416	F4KGP6	F4KGP6;A0A1P8BDB2;Q940P0	23;23;23	S	125.33	DQLS(0.98)ES(0.018)MS(0.001)FSSQMK	4
417	F4KGP6	F4KGP6;A0A1P8BDB2;Q940P0	25;25;25	S	94.61	LKDQLS(0.02)ES(0.882)MS(0.098)FSSQMK	8
407	F4KH76	F4KH76;A0A1P8BCE5;F4KH77;F4KH79;Q9FLU1	214;214;214;215;218	S	111.55	TEDKDTDTTIAEQVTPEKS(1)PK	19
2932	F4KHD5	F4KHD5	1967	T	63.277	DAHVET(0.474)PT(0.525)APIILEENDSETLIAEAK	8
983	F4KHD5	F4KHD5	2467	S	123.06	ASEAEHEDPVDDIKS(1)NDDR	15
995	F4KHD5	F4KHD5	847	S	98.592	LES(0.999)PS(0.001)EVSEETSK	3
1000	F4KHD5	F4KHD5	679	S	88.134	TVFS(0.772)S(0.228)DEVR	4
2938	F4KHD5	F4KHD5	1505	T	79.81	QSLDTPS(0.028)EEET(0.899)S(0.074)K	11
982	F4KHD5	F4KHD5	2454	S	63.894	KAS(1)EAEHEDPVDDIK	3
984	F4KHD5	F4KHD5	2732	S	65.695	DIES(0.062)LS(0.618)S(0.274)VS(0.045)K	6
2931	F4KHD5	F4KHD5	1965	T	51.557	DAHVET(0.899)PT(0.1)APIILEENDSETLIAEAK	6
988	F4KHD5	F4KHD5	897	S	74.776	EET(0.982)VS(0.075)VPES(0.943)IELEEQPQEER	9
981	F4KHD5	F4KHD5	499	S	88.47	AKETGPEIETAVDGES(0.999)VHEIETTER	16
996	F4KHD5	F4KHD5	849	S	97.69	LESPS(0.996)EVS(0.003)EET(0.001)SK	5
2933	F4KHD5	F4KHD5	891	T	74.776	EET(0.982)VS(0.075)VPES(0.943)IELEEQPQEER	3
2934	F4KHD5	F4KHD5	628	T	81.312	EEVDHIS(0.156)NET(0.844)EEHEHVLER	10
989	F4KHD5	F4KHD5	625	S	80.702	EEVDHIS(0.995)NET(0.005)EEHEHVLER	7
992	F4KHD5	F4KHD5	1731	S	76.909	GET(0.359)KS(0.468)S(0.172)EAEDDKPDEHVDSSTSPMLSEK	5
998	F4KHD5	F4KHD5	2831	S	45.042	T(0.001)EEDENDDEDHEHKDDKT(0.231)S(0.702)PDS(0.066)IVMVEAK	19
994	F4KHD5	F4KHD5	2802	S	92.838	S(0.996)LS(0.004)DHIQK	1
987	F4KHD5	F4KHD5	893	S	67.234	EET(0.033)VS(0.929)VPES(0.038)IELEEQPQEER	5
991	F4KHD5	F4KHD5	1899	S	83.869	ES(0.055)S(0.945)DEALVSMLASR	3
999	F4KHD5	F4KHD5	2834	S	56.332	TEEDENDDEDHEHKDDKT(0.242)S(0.323)PDS(0.434)IVMVEAK	22
997	F4KHD5	F4KHD5	1501	S	136.39	QSLDTPS(0.998)EEET(0.002)SK	7
2939	F4KHD5	F4KHD5	2830	T	82.849	T(0.007)EEDENDDEDHEHKDDKT(0.936)S(0.052)PDS(0.005)IVMVEAK	18
2935	F4KHD5	F4KHD5	1747	T	60.347	SSEAEDDKPDEHVDS(0.194)S(0.194)T(0.482)S(0.097)PMLS(0.033)EK	17
986	F4KHD5	F4KHD5	2487	S	173.19	DQSDEVS(1)ADETVPK	7
993	F4KHD5	F4KHD5	1732	S	56.986	GET(0.159)KS(0.241)S(0.6)EAEDDKPDEHVDSSTSPMLSEK	6
990	F4KHD5	F4KHD5	1898	S	156.08	ES(1)SDEALVSMLASR	2
985	F4KHD5	F4KHD5	2483	S	120.7	DQS(0.626)DEVS(0.374)ADETVPK	3
2937	F4KHD5	F4KHD5	1219	T	65.454	IVNNEET(0.378)T(0.378)AHES(0.122)ES(0.122)LKGDNHQEK	8
2936	F4KHD5	F4KHD5	1218	T	65.454	IVNNEET(0.378)T(0.378)AHES(0.122)ES(0.122)LKGDNHQEK	7
1001	F4KHT9	F4KHT9;Q8RY08	29;29	S	67.358	AS(0.509)S(0.448)GPDLS(0.043)EIPNPADFPVIR	2
1002	F4KHT9	F4KHT9;Q8RY08	30;30	S	81.632	AS(0.423)S(0.532)GPDLS(0.045)EIPNPADFPVIR	3
1003	O03042	O03042;P93292;F4INE2	208;40;40	S	100.02	DDENVNS(1)QPFMR	7
1004	O03042	O03042	321	S	69.045	LS(1)GGDHIHAGTVVGK	2
2942	O04310	O04310	405	T	91.093	SSTTPVPS(0.044)T(0.956)PLK	9
2941	O04310	O04310	70	T	59.252	S(0.047)LS(0.2)T(0.753)QEVITALTFTTNK	4
1007	O04310	O04310	93	S	62.799	S(1)GFQISAPEATGK	1
3422	O04310	O04310	432	Y	77.379	VY(1)VGQGQDGVAAVK	2
1008	O04310	O04310	69	S	78.244	S(0.082)LS(0.459)T(0.459)QEVITALTFTTNK	3
2947	O04314	O04314;O04314-2	254;232	T	63.662	QT(0.785)S(0.215)PPFGLEAGTVFELK	2
1013	O04314	O04314	102	S	74.726	T(0.5)S(0.5)DVIGS(0.001)DEGTHFTLQVK	2
1012	O04314	O04314;O04314-2	297;275	S	96.334	IGVHVRPLS(1)N	9
2944	O04314	O04314	101	T	52.731	KT(0.841)S(0.157)DVIGS(0.002)DEGT(0.001)HFTLQVK	2
2945	O04314	O04314	111	T	80.488	TSDVIGS(0.388)DEGT(0.61)HFT(0.001)LQVK	11
1014	O04314	O04314	107	S	60.454	T(0.011)S(0.011)DVIGS(0.977)DEGT(0.002)HFTLQVK	7
2943	O04314	O04314;O04314-2	21;21	T	118.47	GANLWDDGS(0.377)T(0.614)HDAVT(0.01)K	10
2946	O04314	O04314;O04314-2	58;58	T	99.796	NGQPEQAPLRGT(1)K	12
1011	O04314	O04314;O04314-2	20;20	S	124.77	GANLWDDGS(0.992)T(0.008)HDAVTK	9
1015	O04326	O04326	80	S	120.4	SDFSPESGIADYS(0.006)AS(0.994)PDAK	15
1016	O04342	O04342	131	S	68.944	AFLDEDDPNQLPQS(1)PK	14
1017	O04499	O04499;Q9M9K1	73;75	S	101.05	AHGT(0.001)AVGLPS(0.993)EDDMGNS(0.006)EVGHNALGAGR	10
1018	O04499	O04499;Q9M9K1	80;82	S	152.53	AHGTAVGLPSEDDMGNS(1)EVGHNALGAGR	17
1021	O22130	O22130	69	S	50.539	DQS(0.41)T(0.41)PGS(0.102)GGES(0.022)GGGGGGDNHIT(0.057)R	3
1022	O22130	O22130	73	S	59.242	DQS(0.025)T(0.013)PGS(0.958)GGES(0.005)GGGGGGDNHITR	7
2950	O22130	O22130	70	T	50.539	DQS(0.41)T(0.41)PGS(0.102)GGES(0.022)GGGGGGDNHIT(0.057)R	4
2951	O22151-1	O22151-1	42	T	117.03	FT(0.406)QGGY(0.269)VDT(0.027)GS(0.29)PT(0.009)VGSGR	2
2952	O22151-1	O22151-1	49	T	186.98	FTQGGYVDT(0.82)GS(0.177)PT(0.003)VGSGR	9
1023	O22151-1	O22151-1	51	S	94.325	FTQGGY(0.001)VDT(0.061)GS(0.877)PT(0.061)VGSGR	11
1026	O22315	O22315	277	S	110.55	S(0.912)RS(0.283)RS(0.805)PLPS(1)VQK	9
1027	O22315	O22315	269	S	110.55	S(0.912)RS(0.283)RS(0.805)PLPS(1)VQK	1
1025	O22315	O22315	273	S	115.57	S(1)RS(1)PLPSVQK	3
1024	O22315	O22315	271	S	140.63	S(1)RS(1)PLPSVQK	1
1028	O22558	O22558	18	S	95.775	AVVAS(0.994)PS(0.006)QENPR	5
1029	O22607	O22607	3	S	76.838	MES(0.999)DEAAAVS(0.969)PQAT(0.024)T(0.007)PS(0.001)GGTGASGPK	3
1030	O22607	O22607	10	S	105.71	MESDEAAAVS(1)PQATTPSGGTGASGPK	10
1031	O22757	O22757	496	S	78.69	LGGDGS(0.919)AS(0.06)PT(0.017)AS(0.003)T(0.001)VR	6
2953	O22757	O22757	500	T	66.674	LGGDGS(0.016)AS(0.458)PT(0.458)AS(0.034)T(0.034)VR	10
1032	O22757	O22757	498	S	75.316	LGGDGS(0.013)AS(0.976)PT(0.011)ASTVR	8
1034	O22873	O22873	118	S	137.17	HS(0.974)LS(0.026)VDGSSTLESIEAK	2
1033	O22873	O22873	39	S	73.881	RAHS(1)EVQFR	4
1037	O22873	O22873	81	S	83.314	LGS(0.407)GS(0.407)GS(0.181)AS(0.004)DS(0.001)AGPSAPR	5
1038	O22873	O22873	83	S	107.63	LGSGS(0.001)GS(0.941)AS(0.052)DS(0.006)AGPSAPR	7
1036	O22873	O22873	79	S	83.314	LGS(0.407)GS(0.407)GS(0.181)AS(0.004)DS(0.001)AGPSAPR	3
1035	O22873	O22873	120	S	239.86	HSLS(1)VDGSSTLESIEAK	4
1039	O22873	O22873	85	S	80.738	LGS(0.001)GS(0.003)GS(0.045)AS(0.907)DS(0.045)AGPSAPR	9
1040	O22885	O22885	172	S	76.759	EPDS(0.777)DY(0.014)GWMY(0.204)FGT(0.006)APK	4
1041	O22907	O22907	160	S	62.032	AVDAGMLDY(0.038)DS(0.962)DDNPIVVDKR	11
1043	O23052	O23052	567	S	87.287	DNDVPVS(0.029)YS(0.879)GS(0.02)GGPT(0.071)K	9
2954	O23052	O23052	573	T	106.36	DNDVPVS(0.011)YS(0.041)GS(0.371)GGPT(0.577)K	15
1042	O23052	O23052	565	S	137.27	DNDVPVS(0.998)YS(0.002)GSGGPTK	7
1044	O23052	O23052	569	S	64.507	DNDVPVS(0.005)YS(0.226)GS(0.384)GGPT(0.384)K	11
2955	O23144	O23144	525	T	47.73	T(0.534)GGNT(0.447)ET(0.443)ET(0.443)EEVPEAS(0.132)EEEIEAPVQEEKPQK	1
2957	O23144	O23144	531	T	42.863	T(0.085)GGNT(0.424)ET(0.569)ET(0.798)EEVPEAS(0.122)EEEIEAPVQEEKPQK	7
2958	O23144	O23144	533	T	42.863	T(0.085)GGNT(0.424)ET(0.569)ET(0.798)EEVPEAS(0.122)EEEIEAPVQEEKPQK	9
2956	O23144	O23144	529	T	81.722	T(0.099)GGNT(0.724)ET(0.099)ET(0.014)EEVPEAS(0.064)EEEIEAPVQEEKPQK	5
1045	O23144	O23144	540	S	99.093	TGGNTETETEEVPEAS(1)EEEIEAPVQEEKPQK	16
1047	O23157	O23157	13	S	144.1	SDEIS(1)DPEQQIK	5
1046	O23157	O23157	9	S	92.943	S(1)DEISDPEQQIK	1
2959	O23174	O23174	192	T	78.428	NNNENGDDAT(0.939)S(0.061)DGEEDLDDLRVDEAK	10
1048	O23174	O23174	193	S	222.92	NNNENGDDAT(0.5)S(0.5)DGEEDLDDLRVDEAK	11
2960	O23231	O23231	38	T	70.728	S(0.479)T(0.479)S(0.041)VPYYAPSIK	2
1049	O23231	O23231	37	S	70.728	S(0.479)T(0.479)S(0.041)VPYYAPSIK	1
1050	O23294	O23294	161	S	59.248	VVAAS(1)PHLQVNER	5
1051	O23342	O23342	65	S	48.361	RDT(0.078)AGS(0.432)ES(0.198)ES(0.11)EAT(0.061)PS(0.02)PAEES(0.028)GS(0.072)GEDKEVEIS(0.001)AIGAEIK	6
1052	O23342	O23342	67	S	45.823	RDT(0.032)AGS(0.234)ES(0.536)ES(0.117)EAT(0.055)PS(0.022)PAEES(0.002)GS(0.001)GEDKEVEISAIGAEIK	8
2961	O23342	O23342	62	T	64.357	DT(0.386)AGS(0.386)ES(0.044)ES(0.164)EAT(0.014)PS(0.004)PAEESGS(0.001)GEDKEVEISAIGAEIK	2
2962	O23404-4	O23404-4;O23404-2;O23404-3;O23404	437;455;536;543	T	115.92	GGMT(0.977)S(0.023)HAAVVAR	4
1053	O23550	O23550	77	S	86.539	S(0.005)EFDS(0.994)DHDSGSGFGLK	5
1054	O23550	O23550	105	S	92.8	VSADFDADS(1)DDEIVLVPK	9
1061	O48683	O48683	345	S	98.182	TSLST(0.005)S(0.914)HS(0.02)S(0.061)LK	6
1060	O48683	O48683	418	S	104.01	S(0.5)S(0.5)VDGLNTAVK	2
1059	O48683	O48683	417	S	104.01	S(0.5)S(0.5)VDGLNTAVK	1
1057	O48683	O48683	38	S	96.773	AVASSNPSLQVS(0.731)VS(0.269)FGR	12
1058	O48683	O48683	40	S	130.77	AVASSNPSLQVS(0.01)VS(0.99)FGR	14
2963	O48713	O48713	579	T	119.8	EGGDVASLDAAEAQT(1)PK	15
1062	O48713	O48713	571	S	48.919	EGGDVAS(0.982)LDAAEAQT(0.018)PKR	7
2968	O48724	O48724	54	T	44.674	VDNIPQS(0.032)QT(0.096)DT(0.096)EET(0.347)QQS(0.299)QT(0.084)DT(0.009)EET(0.029)QQS(0.004)QT(0.002)DDTTGNAK	14
2970	O48724	O48724	61	T	49.937	VDNIPQS(0.05)QT(0.149)DT(0.149)EET(0.149)QQS(0.149)QT(0.149)DT(0.149)EET(0.058)QQS(0.001)QTDDTTGNAK	21
2966	O48724	O48724	49	T	68.741	VDNIPQS(0.298)QT(0.298)DT(0.055)EET(0.045)QQS(0.045)QT(0.122)DT(0.122)EET(0.016)QQSQTDDTTGNAK	9
1066	O48724	O48724	47	S	68.741	VDNIPQS(0.298)QT(0.298)DT(0.055)EET(0.045)QQS(0.045)QT(0.122)DT(0.122)EET(0.016)QQSQTDDTTGNAK	7
2965	O48724	O48724	154	T	115.1	FS(0.001)GS(0.998)PVS(0.006)T(0.004)GT(0.99)PK	10
1064	O48724	O48724	151	S	101.38	FS(0.001)GS(0.044)PVS(0.466)T(0.466)GT(0.023)PK	7
1065	O48724	O48724	744	S	137.95	NLKES(1)FEGGK	5
2967	O48724	O48724	51	T	49.937	VDNIPQS(0.05)QT(0.149)DT(0.149)EET(0.149)QQS(0.149)QT(0.149)DT(0.149)EET(0.058)QQS(0.001)QTDDTTGNAK	11
1067	O48724	O48724	57	S	49.937	VDNIPQS(0.05)QT(0.149)DT(0.149)EET(0.149)QQS(0.149)QT(0.149)DT(0.149)EET(0.058)QQS(0.001)QTDDTTGNAK	17
2969	O48724	O48724	59	T	49.937	VDNIPQS(0.05)QT(0.149)DT(0.149)EET(0.149)QQS(0.149)QT(0.149)DT(0.149)EET(0.058)QQS(0.001)QTDDTTGNAK	19
1063	O48724	O48724	148	S	150.14	FSGS(1)PVSTGTPK	4
2964	O48724	O48724	152	T	101.38	FS(0.001)GS(0.044)PVS(0.466)T(0.466)GT(0.023)PK	8
1070	O48802	O48802	261	S	133.32	VVLKPVS(0.961)HS(0.039)PK	7
1071	O48802	O48802	263	S	81.128	VVLKPVS(0.035)HS(0.965)PK	9
1073	O48844	O48844	896	S	127.18	EGDSMQVDS(1)PAAVEK	9
1072	O48844	O48844	891	S	107.69	EGDS(0.989)MQVDS(0.011)PAAVEK	4
2971	O48847-3	O48847-3;O48847;O48847-2	210;210;210	T	88.803	TEVNLGT(0.5)S(0.5)PR	7
1074	O48847-3	O48847-3;O48847;O48847-2	211;211;211	S	83.617	TEVNLGT(0.14)S(0.86)PR	8
1079	O48963	O48963	23	S	77.754	GS(1)LEVFNPSTQLTR	2
1088	O48963	O48963	165	S	132.97	S(0.676)S(0.324)GEMSDGDVPGGR	1
1090	O48963	O48963	170	S	97.45	S(0.431)S(0.569)GEMS(1)DGDVPGGR	6
2972	O48963	O48963	353	T	63.185	ALS(0.133)ES(0.433)T(0.433)NLHPFMTK	6
1075	O48963	O48963	350	S	190.24	ALS(1)ESTNLHPFMTK	3
1078	O48963	O48963	450	S	80.387	DERPES(1)VDDKVR	6
1082	O48963	O48963	410	S	44.612	KS(0.994)S(0.964)LS(0.041)FMGIK	3
1089	O48963	O48963	166	S	192.65	S(0.183)S(0.817)GEMSDGDVPGGR	2
1087	O48963	O48963	382	S	84.892	MSENVVPS(1)GR	8
1084	O48963	O48963	12	S	86.738	MEPTEKPST(0.007)KPS(0.752)S(0.241)R	12
2973	O48963	O48963	57	T	85.518	GT(0.5)S(0.5)PQPRPQQEPAPSNPVR	2
1083	O48963	O48963	8	S	65.175	MEPTEKPS(0.529)T(0.164)KPS(0.079)S(0.228)R	8
1085	O48963	O48963	13	S	73.833	MEPTEKPS(0.001)TKPS(0.024)S(0.974)R	13
1081	O48963	O48963	409	S	44.612	KS(0.994)S(0.964)LS(0.041)FMGIK	2
1086	O48963	O48963	376	S	113.52	RMS(1)ENVVPSGR	3
1076	O48963	O48963	352	S	48.823	ALS(0.117)ES(0.732)T(0.151)NLHPFMTK	5
1077	O48963	O48963	362	S	52.144	ALS(0.9)ES(0.074)T(0.079)NLHPFMT(0.104)KS(0.74)ES(0.103)DELPK	15
1080	O48963	O48963	58	S	94.61	GT(0.07)S(0.93)PQPRPQQEPAPSNPVR	3
1091	O49160	O49160	38	S	139.21	YLQS(1)GS(1)EDDDDTDTKR	4
1092	O49160	O49160	40	S	139.21	YLQS(1)GS(1)EDDDDTDTKR	6
1094	O49336	O49336	58	S	87.21	S(0.035)LS(0.963)ENDAGRNELFES(0.001)PVEVEDHNSSK	3
1093	O49336	O49336	50	S	68.919	SDPPPYPIS(0.901)PT(0.098)Y(0.001)QR	9
1095	O49595	O49595	146	S	124.45	SEINDEDEAS(1)GEEELLEK	10
1098	O49637	O49637;Q8GYJ0	96;96	S	90.853	S(0.227)ES(0.197)NS(0.549)PS(0.027)EDTVATVAEDPPR	5
1099	O49637	O49637;Q8GYJ0	98;98	S	54.261	S(0.12)ES(0.12)NS(0.352)PS(0.352)EDT(0.056)VATVAEDPPR	7
1096	O49637	O49637;Q8GYJ0	92;92	S	78.373	S(0.365)ES(0.316)NS(0.316)PS(0.002)EDTVATVAEDPPR	1
1097	O49637	O49637;Q8GYJ0	94;94	S	111.74	S(0.075)ES(0.824)NS(0.093)PS(0.007)EDT(0.001)VATVAEDPPR	3
2974	O49637	O49637;Q8GYJ0	101;101	T	63.272	S(0.024)ES(0.101)NS(0.224)PS(0.041)EDT(0.61)VATVAEDPPR	10
2975	O49658	O49658	10	T	76.143	T(0.438)T(0.438)T(0.081)GS(0.041)DGGVTVVR	1
2976	O49658	O49658	11	T	76.143	T(0.438)T(0.438)T(0.081)GS(0.041)DGGVTVVR	2
2979	O64517	O64517	156	T	64.315	EQIGES(0.5)T(0.5)KKEAEDEDESEESSSR	7
1103	O64517	O64517	155	S	64.315	EQIGES(0.5)T(0.5)KKEAEDEDESEESSSR	6
1106	O64768	O64768	777	S	107.83	NVETNTPEHVS(0.981)QT(0.014)ET(0.001)S(0.004)AK	11
1107	O64768	O64768	555	S	69.03	S(1)EDHVENNLSAK	1
2982	O64768	O64768	779	T	55.322	KNVET(0.189)NT(0.745)PEHVS(0.071)QT(0.724)ET(0.197)S(0.075)AK	14
2980	O64768	O64768	770	T	69.088	KNVET(0.92)NT(0.064)PEHVS(0.002)QT(0.009)ET(0.003)S(0.001)AK	5
2981	O64768	O64768	772	T	55.322	KNVET(0.189)NT(0.745)PEHVS(0.071)QT(0.724)ET(0.197)S(0.075)AK	7
1108	O64870	O64870	50	S	71.529	S(1)AQHLNEVEIAK	1
2983	O65282	O65282	218	T	60.317	ITPLPVS(0.442)T(0.49)GS(0.06)T(0.007)VLYS(0.001)K	8
1109	O65282	O65282	217	S	57.288	IT(0.014)PLPVS(0.773)T(0.155)GS(0.028)T(0.028)VLYS(0.002)K	7
1110	O65282	O65282	220	S	67.685	ITPLPVS(0.04)T(0.111)GS(0.415)T(0.415)VLYS(0.019)K	10
2984	O65282	O65282	221	T	67.685	ITPLPVS(0.04)T(0.111)GS(0.415)T(0.415)VLYS(0.019)K	11
3427	O65282	O65282	128	Y	145.25	Y(1)AGTEVEFNDVK	1
2987	O65370	O65370;Q8LC93	3;3	T	93.876	AT(1)VEVEQVTPVAVENVEVPTK	2
2988	O65370	O65370;Q8LC93	10;10	T	104.63	ATVEVEQVT(1)PVAVENVEVPTK	9
2985	O65370	O65370;Q8LC93	103;69	T	94.45	KAEEVT(0.974)ET(0.026)PAVVEEEK	6
2993	O65370	O65370	31	T	55.815	T(0.002)VEET(0.04)VVET(0.442)EVT(0.12)QQPEES(0.368)VPAVT(0.029)EQK	9
2989	O65370	O65370	56	T	62.442	S(0.028)EAPIVET(0.972)NEEVVVEEAEKKDEETEK	8
1111	O65370	O65370	40	S	100.57	TVEET(0.002)VVET(0.006)EVT(0.002)QQPEES(0.985)VPAVT(0.005)EQK	18
2994	O65370	O65370	34	T	57.692	T(0.005)VEET(0.084)VVET(0.061)EVT(0.844)QQPEES(0.006)VPAVTEQK	12
2990	O65370	O65370;Q8LC93	87;53	T	81.525	TEVIT(0.998)ET(0.001)PVVEEEEK	5
2986	O65370	O65370;Q8LC93	115;81	T	98.443	AEEVTET(0.001)PAVVEEEKKT(0.999)EVVEEK	17
2991	O65370	O65370;Q8LC93	89;55	T	101.15	TEVIT(0.004)ET(0.996)PVVEEEEK	7
2992	O65370	O65370	27	T	58.168	T(0.024)VEET(0.89)VVET(0.06)EVT(0.018)QQPEES(0.008)VPAVTEQK	5
1114	O65570	O65570;O65570-2	777;786	S	72.243	SMS(0.019)FS(0.981)PDR	5
1112	O65570	O65570;O65570-2	787;796	S	86.005	S(1)PAFNALAATFESQNAR	1
1113	O65570	O65570;O65570-2	806;815	S	110.54	NLS(1)TPPPVVR	3
2996	O65655	O65655	90	T	58.373	NQT(0.012)T(0.015)PVT(0.917)PVEAAFS(0.023)T(0.029)ET(0.002)T(0.001)PVTAEK	7
3001	O65655	O65655	420	T	162.82	VPEAQIT(0.912)NS(0.002)AT(0.089)PT(0.259)T(0.564)T(0.175)PR	14
1122	O65655	O65655	415	S	63.398	VPEAQIT(0.116)NS(0.493)AT(0.381)PT(0.388)T(0.334)T(0.288)PR	9
2997	O65655	O65655	108	T	58.534	NQTT(0.002)PVT(0.012)PVEAAFS(0.04)T(0.04)ET(0.032)T(0.09)PVT(0.071)AEKT(0.627)PEPT(0.064)QT(0.021)K	25
1115	O65655	O65655	177	S	150.22	DAAVVQVAS(0.916)S(0.084)EHK	9
1116	O65655	O65655	178	S	167.89	DAAVVQVAS(0.165)S(0.835)EHK	10
2995	O65655	O65655	86	T	51.783	NQT(0.707)T(0.227)PVT(0.065)PVEAAFSTETTPVTAEK	3
1119	O65655	O65655	324	S	53.779	LNLDRS(1)S(1)GDES(1)MEDEPETK	11
1118	O65655	O65655	320	S	53.779	LNLDRS(1)S(1)GDES(1)MEDEPETK	7
1121	O65655	O65655	292	S	74.519	T(0.003)S(0.003)VGGGDDS(0.994)NAANADMIK	9
2998	O65655	O65655	413	T	162.82	VPEAQIT(0.912)NS(0.002)AT(0.089)PT(0.259)T(0.564)T(0.175)PR	7
1120	O65655	O65655	4	S	142.19	S(0.101)S(0.101)S(0.797)PFPVLDNRPIDK	3
3002	O65655	O65655	421	T	116.61	VPEAQIT(0.03)NS(0.026)AT(0.822)PT(0.083)T(0.094)T(0.945)PR	15
2999	O65655	O65655	417	T	107.91	VPEAQIT(0.027)NS(0.027)AT(0.929)PT(0.3)T(0.103)T(0.614)PR	11
3000	O65655	O65655	419	T	93.381	VPEAQIT(0.701)NS(0.016)AT(0.305)PT(0.638)T(0.22)T(0.12)PR	13
1117	O65655	O65655	319	S	53.779	LNLDRS(1)S(1)GDES(1)MEDEPETK	6
1126	O80386	O80386	992	S	199.01	HYSEDVGEVQASQEKPVS(1)PK	18
1124	O80386	O80386	887	S	101.65	DPS(1)LEIK	3
1127	O80386	O80386	915	S	96.096	QVDALPAVAS(1)VDDFKDIK	10
1123	O80386	O80386	477	S	117.27	DNDS(1)EPEELLR	4
1125	O80386	O80386	986	S	46.839	HYSEDVGEVQAS(0.9)QEKPVS(0.1)PK	12
1128	O80439	O80439	117	S	109.99	IKIDIDESLFS(1)N	11
1130	O80452	O80452	73	S	64.203	S(0.876)PAS(0.121)LPDAT(0.003)PFT(0.001)DGGGGGGGDTGR	1
1129	O80452	O80452	203	S	104.33	S(0.128)HS(0.868)VS(0.004)GDLHGVQPDPIAADILR	3
1133	O80517	O80517	64	S	79.283	YGS(0.213)S(0.68)HT(0.107)VDVVDK	4
1132	O80517	O80517	63	S	85.973	YGS(0.994)S(0.006)HTVDVVDK	3
1134	O80576	O80576	2	S	95.273	S(0.874)T(0.11)S(0.015)EDKPEIISR	1
3004	O80576	O80576	3	T	129.37	S(0.157)T(0.769)S(0.075)EDKPEIISR	2
1135	O80576	O80576	4	S	71.268	S(0.333)T(0.333)S(0.333)EDKPEIISR	3
1140	O80653-2	O80653-2;O80653	243;243	S	114.64	AS(0.023)GS(0.977)PPVPVMHS(1)PPRPVTVK	12
1139	O80653-2	O80653-2;O80653	235;235	S	114.64	AS(0.023)GS(0.977)PPVPVMHS(1)PPRPVTVK	4
1143	O80837	O80837	66	S	60.093	KAS(0.095)S(0.095)GS(0.81)ADRDVILADLEK	6
1144	O80837	O80837	14	S	77.124	VDVES(1)PAVLAPAK	5
3006	O80837	O80837	58	T	162.26	ALAVVEKPIEEHT(1)PKK	13
1141	O80837	O80837	63	S	125.75	KAS(0.98)S(0.012)GS(0.008)ADRDVILADLEK	3
1142	O80837	O80837	64	S	140.3	AS(0.328)S(0.659)GS(0.013)ADRDVILADLEK	3
1145	O80852-2	O80852-2;O80852	12;12	S	95.273	VYGPHFAS(1)PK	8
1152	O80858	O80858	123	S	80.975	LVGGVT(0.007)NLVS(0.046)GAS(0.322)S(0.451)S(0.087)T(0.087)VANR	14
3009	O80858	O80858	31	T	76.068	ESVTSTAESVT(0.004)AS(0.025)LT(0.972)DAEK	15
1151	O80858	O80858	122	S	59.005	LVGGVTNLVS(0.195)GAS(0.406)S(0.109)S(0.145)T(0.145)VANR	13
1147	O80858	O80858	21	S	104.26	ES(0.012)VT(0.285)S(0.285)T(0.285)AESVT(0.001)AS(0.09)LT(0.042)DAEK	5
3007	O80858	O80858	20	T	104.26	ES(0.012)VT(0.285)S(0.285)T(0.285)AESVT(0.001)AS(0.09)LT(0.042)DAEK	4
1149	O80858	O80858	29	S	60.764	ESVTSTAESVT(0.012)AS(0.764)LT(0.224)DAEK	13
3011	O80858	O80858	125	T	51.819	LVGGVT(0.001)NLVS(0.028)GAS(0.066)S(0.028)S(0.028)T(0.848)VANR	16
1155	O80858	O80858	74	S	74	TEAAAAPDKAS(0.132)GVS(0.548)T(0.319)QAK	14
3008	O80858	O80858	22	T	59.185	ES(0.035)VT(0.285)S(0.285)T(0.392)AES(0.001)VTASLTDAEK	6
3010	O80858	O80858	115	T	67.118	LVGGVT(0.804)NLVS(0.03)GAS(0.116)S(0.008)S(0.002)T(0.04)VANR	6
1146	O80858	O80858	18	S	59.862	ES(0.965)VT(0.017)ST(0.004)AES(0.001)VT(0.003)AS(0.003)LT(0.008)DAEK	2
1154	O80858	O80858	71	S	95.662	TEAAAAPDKAS(0.912)GVS(0.034)T(0.054)QAK	11
1153	O80858	O80858	94	S	95.483	S(1)LLQTFEAK	1
1148	O80858	O80858	25	S	56.424	ES(0.016)VT(0.019)S(0.022)T(0.205)AES(0.505)VT(0.205)AS(0.021)LT(0.007)DAEK	9
1150	O80858	O80858	119	S	73.994	LVGGVTNLVS(0.464)GAS(0.341)S(0.125)S(0.049)T(0.021)VANR	10
1162	O80910	O80910	328	S	122.21	HDAIASGSPLPVQAS(0.038)GS(0.946)PLS(0.017)VQASK	17
1169	O80910	O80910	596	S	140.63	SLQQS(0.002)NS(0.996)FPT(0.003)R	7
1163	O80910	O80910	331	S	56.46	HDAIASGS(0.001)PLPVQAS(0.121)GS(0.437)PLS(0.437)VQAS(0.774)KPADS(0.114)S(0.114)PK	20
1166	O80910	O80910	341	S	53.019	HDAIASGSPLPVQAS(0.006)GS(0.007)PLS(0.003)VQAS(0.014)KPADS(0.485)S(0.485)PK	30
1161	O80910	O80910	326	S	80.79	HDAIASGSPLPVQAS(0.865)GS(0.134)PLS(0.001)VQASK	15
1158	O80910	O80910	357	S	78.794	DS(0.17)S(0.359)S(0.47)IAGS(0.022)S(0.589)S(0.334)PIPAT(0.044)VS(0.009)T(0.003)GK	9
1167	O80910	O80910	147	S	57.804	RS(0.999)PDASPIITPPVSHPPLR	2
1157	O80910	O80910	352	S	143.69	DS(0.008)S(0.413)S(0.58)IAGS(0.004)S(0.439)S(0.552)PIPAT(0.005)VSTGK	4
1168	O80910	O80910	151	S	65.905	RS(0.998)PDAS(0.993)PIIT(0.009)PPVSHPPLR	6
1160	O80910	O80910	319	S	92.901	HDAIAS(0.133)GS(0.866)PLPVQAS(0.834)GS(0.146)PLS(0.019)VQASKPADSSPK	8
1165	O80910	O80910	340	S	90.331	HDAIASGS(0.006)PLPVQAS(0.341)GS(0.634)PLS(0.019)VQAS(0.013)KPADS(0.607)S(0.379)PK	29
1159	O80910	O80910	358	S	169.49	DSSSIAGSS(0.006)S(0.994)PIPATVSTGK	10
1164	O80910	O80910	335	S	56.46	HDAIASGS(0.001)PLPVQAS(0.121)GS(0.437)PLS(0.437)VQAS(0.774)KPADS(0.114)S(0.114)PK	24
1156	O80910	O80910	351	S	133.35	DS(0.02)S(0.928)S(0.052)IAGS(0.006)S(0.384)S(0.608)PIPAT(0.002)VSTGK	3
1170	O80925	O80925	366	S	132.14	T(0.003)ANS(0.498)S(0.498)FGGSQSSSSGHNNSYR	4
1171	O80925	O80925	367	S	91.067	T(0.017)ANS(0.241)S(0.741)FGGS(0.001)QSSSSGHNNSYR	5
1173	O80925	O80925	239	S	128.68	YVGFGS(0.698)S(0.302)PGPAPR	6
1172	O80925	O80925	371	S	64.2	T(0.012)ANS(0.113)S(0.113)FGGS(0.672)QS(0.085)S(0.003)S(0.001)SGHNNSYR	9
1174	O80925	O80925	240	S	94.551	YVGFGS(0.135)S(0.865)PGPAPR	7
3012	O80934	O80934	309	T	93.215	ALDLASKPEGT(0.131)GT(0.658)PT(0.211)K	13
3013	O80986	O80986	215	T	93.342	T(0.073)KS(0.464)DT(0.464)EPAAGIRPPK	5
1175	O80986	O80986	95	S	70.628	S(0.977)INFS(0.019)S(0.004)FTSPDK	1
1176	O80986	O80986	213	S	93.342	T(0.073)KS(0.464)DT(0.464)EPAAGIRPPK	3
1184	O81283	O81283	71	S	144.4	VGADDLS(1)DSEKEKPNLVGDGK	7
1190	O81283	O81283	589	S	91.128	VVEGDS(1)AEEDENKLPVEDIVSSR	6
1189	O81283	O81283	305	S	100.11	FTSES(0.007)DS(0.983)IADS(0.009)SK	7
3014	O81283	O81283	963	T	72.928	T(0.998)IT(0.001)AS(0.003)LGT(0.981)S(0.016)IWK	1
1182	O81283	O81283	665	S	179.5	ASSGIEAHS(1)DEANISNNMSDR	9
1191	O81283	O81283	630	S	95.57	VDGS(1)ES(1)EEETEEMIFGSSEAAK	4
1180	O81283	O81283	658	S	82.639	AS(0.81)S(0.182)GIEAHS(0.007)DEANISNNMSDR	2
1187	O81283	O81283	281	S	123.63	FDQIGDDDS(1)GEFEPVSDK	9
1192	O81283	O81283	632	S	95.57	VDGS(1)ES(1)EEETEEMIFGSSEAAK	6
1186	O81283	O81283	448	S	58.137	FDPIGQGEGGEVELES(0.988)DKAT(0.012)EEGGGK	16
1181	O81283	O81283	659	S	128.51	AS(0.03)S(0.952)GIEAHS(0.018)DEANISNNMSDR	3
1185	O81283	O81283	73	S	77.037	VGADDLS(0.199)DS(0.801)EKEKPNLVGDGK	9
1183	O81283	O81283	675	S	53.957	ASSGIEAHSDEANIS(0.022)NNMS(0.977)DR	19
1193	O81283	O81283	210	S	85.737	VDVDDKS(1)DNVIEEEGVELTDK	7
3016	O81283	O81283	636	T	90.444	VDGS(0.602)ES(0.602)EEET(0.797)EEMIFGSSEAAK	10
1194	O81283	O81283	564	S	67.168	VGS(0.999)VDAEEDS(0.001)IPAAESQFEVR	3
3015	O81283	O81283	970	T	72.928	T(0.998)IT(0.001)AS(0.003)LGT(0.981)S(0.016)IWK	8
1188	O81283	O81283	301	S	72.34	FT(0.02)S(0.953)ES(0.023)DS(0.004)IADSSK	3
1202	O81644	O81644	858	S	88.021	S(0.404)T(0.404)S(0.325)S(0.867)NPADDIPLTEAK	4
1196	O81644	O81644	846	S	119.43	AAAVAALSQVLVAENKKS(1)PDT(0.188)S(0.78)PT(0.033)R	18
1195	O81644	O81644	836	S	55.846	AAAVAALS(0.991)QVLVAENKKS(0.026)PDT(0.505)S(0.384)PT(0.093)R	8
3017	O81644	O81644	849	T	48.533	AAAVAALS(0.001)QVLVAENKKS(0.961)PDT(0.623)S(0.208)PT(0.208)R	21
1197	O81644	O81644	850	S	119.43	AAAVAALSQVLVAENKKS(1)PDT(0.188)S(0.78)PT(0.033)R	22
3018	O81644	O81644	856	T	70.451	S(0.208)T(0.648)S(0.13)S(0.015)NPADDIPLTEAK	2
1200	O81644	O81644	855	S	87.719	S(0.603)T(0.603)S(0.626)S(0.168)NPADDIPLTEAK	1
1198	O81644	O81644	890	S	98.943	EEEEVS(1)PAADETEAK	6
1199	O81644	O81644	813	S	79.013	S(1)PPPPRPVGTSQASQR	1
1201	O81644	O81644	857	S	132.84	S(0.016)T(0.016)S(0.817)S(0.151)NPADDIPLTEAK	3
1204	O82089	O82089;A0A1I9LNC0	58;48	S	71.545	GNVEPEAVFQT(0.011)VS(0.989)K	13
1205	O82089	O82089	12	S	77.662	VGMS(1)CQGCVGAVNR	4
1207	O82264-2	O82264-2;O82264	104;104	S	54.953	SIPGAPPVT(0.015)PAGS(0.985)FGR	13
3021	O82264-2	O82264-2;O82264	100;100	T	72.446	SIPGAPPVT(0.585)PAGS(0.415)FGR	9
3022	O82299	O82299	79	T	71.434	ET(0.016)S(0.386)ADEET(0.478)S(0.12)QEEKTEETQNSNLK	8
1210	O82299	O82299	74	S	143.23	ET(0.069)S(0.926)ADEET(0.005)SQEEKTEETQNSNLK	3
1211	O82762	O82762	8	S	97.273	ADESQYS(0.642)S(0.356)DT(0.002)YSNKR	7
1212	O82762	O82762	9	S	128.95	ADESQYS(0.499)S(0.499)DT(0.002)YSNKR	8
1213	P0C7R4	P0C7R4	88	S	83.045	SLT(0.107)AAS(0.447)S(0.447)LPEKR	6
1214	P0C7R4	P0C7R4	89	S	83.045	SLT(0.107)AAS(0.447)S(0.447)LPEKR	7
1216	P0CB21	P0CB21	191	S	43.291	AFET(0.069)ET(0.31)GDDS(0.31)VS(0.31)GHQEEQPLAEDIASSVQR	10
1217	P0CB21	P0CB21	193	S	43.291	AFET(0.069)ET(0.31)GDDS(0.31)VS(0.31)GHQEEQPLAEDIASSVQR	12
1218	P0CB21	P0CB21	361	S	78.674	DT(0.16)S(0.16)HNS(0.68)GLEEEDQTENR	6
1215	P0CB21	P0CB21	385	S	130.62	ADS(0.5)T(0.5)GDENDQVEDFALVQYIENSK	3
3023	P0CB21	P0CB21	386	T	130.62	ADS(0.5)T(0.5)GDENDQVEDFALVQYIENSK	4
3028	P15455	P15455;P15455-2;F4K8S2	456;352;269	T	65.915	FNT(0.005)LET(0.056)T(0.088)LT(0.443)HS(0.113)S(0.215)GPAS(0.08)YGR	9
3030	P15455	P15455;P15455-2;F4K8S2	408;304;221	T	116.3	T(0.745)NANAQINT(0.255)LAGR	1
3029	P15455	P15455;P15455-2;F4K8S2	234;130;47	T	102.65	IDLQT(1)AQQLQNQDDNR	5
3031	P15455	P15455;P15455-2	115;11	T	107.07	VIPGCAET(1)FQDSSEFQPR	8
1224	P15455	P15455;P15455-2	119;15	S	123.61	VIPGCAET(0.016)FQDS(0.95)S(0.034)EFQPR	12
1225	P15455	P15455;P15455-2	120;16	S	185.74	VIPGCAETFQDS(0.21)S(0.79)EFQPR	13
3027	P15455	P15455;P15455-2;F4K8S2	453;349;266	T	97.214	FNT(0.166)LET(0.476)T(0.261)LT(0.092)HS(0.003)S(0.001)GPAS(0.001)YGR	6
3032	P15456	P15456	227	T	57.788	INVET(1)AQQLQNQQDNR	5
1230	P18616	P18616	1740	S	48.177	YSPS(0.001)IAY(0.001)S(0.86)PS(0.138)NAR	8
1229	P18616	P18616	1734	S	78.655	Y(0.424)S(0.569)PS(0.002)IAYS(0.003)PS(0.001)NAR	2
3035	P19366	P19366	6	T	104.17	T(0.1)NPT(0.887)T(0.007)S(0.001)NPEVS(0.006)IR	4
1232	P19366	P19366	230	S	115.04	ESGVINEQNLAES(1)K	13
1233	P19366	P19366	8	S	85.271	TNPTT(0.044)S(0.955)NPEVSIR	6
1237	P21218	P21218	353	S	85.271	LAQVVS(0.628)DPS(0.366)LT(0.006)K	6
1238	P21218	P21218	356	S	81.904	LAQVVSDPS(0.811)LT(0.189)K	9
1236	P21218	P21218	340	S	119.03	GYVS(0.997)ET(0.003)ESGKR	4
3039	P21238	P21238	135	T	75.143	TNDSAGDGT(0.23)T(0.363)T(0.363)AS(0.044)ILAR	11
1239	P21238	P21238	402	S	76.262	ELFET(0.016)DS(0.982)VYDS(0.002)EK	7
3038	P21238	P21238	134	T	75.143	TNDSAGDGT(0.23)T(0.363)T(0.363)AS(0.044)ILAR	10
1240	P21238	P21238	90	S	103.97	NVVLDEFGS(1)PK	9
3037	P21238	P21238	125	T	152.47	T(0.889)NDS(0.111)AGDGTTTASILAR	1
1241	P21240	P21240;Q9LJE4	566;562	S	72.152	CCLEHAAS(1)VAK	8
1242	P24704	P24704	133	S	63.29	GGHELS(0.999)LAT(0.001)GNAGGR	6
1247	P25863	P25863	98	S	66.779	T(0.009)S(0.009)S(0.04)LGS(0.294)T(0.294)T(0.294)T(0.06)AYDTGTVHHEK	6
3042	P25863	P25863	100	T	66.779	T(0.009)S(0.009)S(0.04)LGS(0.294)T(0.294)T(0.294)T(0.06)AYDTGTVHHEK	8
3040	P25863	P25863	93	T	94.845	T(0.36)S(0.36)S(0.28)LGSTTTAYDTGTVHHEK	1
3043	P25863	P25863	101	T	56.625	T(0.047)S(0.047)S(0.081)LGS(0.072)T(0.126)T(0.072)T(0.549)AY(0.004)DTGTVHHEK	9
1245	P25863	P25863	94	S	94.845	T(0.36)S(0.36)S(0.28)LGSTTTAYDTGTVHHEK	2
1246	P25863	P25863	95	S	161.2	T(0.004)S(0.004)S(0.974)LGS(0.013)T(0.004)TTAYDTGTVHHEK	3
3041	P25863	P25863	99	T	66.779	T(0.009)S(0.009)S(0.04)LGS(0.294)T(0.294)T(0.294)T(0.06)AYDTGTVHHEK	7
1248	P26568	P26568	2	S	61.099	S(1)EVEIENAATIEGNTAADAPVTDAAVEK	1
1249	P27323	P27323	219	S	123.02	TTEKEIS(1)DDEDEDEPK	7
1250	P28187	P28187	2	S	89.507	S(1)DDDERGEEYLFK	1
1251	P28297	P28297	207	S	93.348	GAAGVHIEDQS(0.801)S(0.1)VT(0.1)K	11
1252	P28769	P28769	2	S	83.204	S(0.996)IS(0.004)AQNPDISGDR	1
1253	P29525	P29525	133	S	77.221	YATGEHPQGS(0.029)DKLDS(0.971)AR	15
1258	P31168	P31168	170	S	44.336	TAEDDVPVS(0.073)T(0.028)T(0.028)IPVPVS(0.618)ES(0.253)VVEHDHPEEEKK	17
1255	P31168	P31168	64	S	82.885	AQIS(1)EPELAAEHEEVKENK	4
3044	P31168	P31168	223	T	53.968	AEDS(0.006)PAVT(0.065)S(0.065)T(0.065)PLVVT(0.015)EHPVEPT(0.392)T(0.392)ELPVEHPEEK	22
3046	P31168	P31168	14	T	113.67	NNVPEHET(0.836)PT(0.163)VAT(0.001)EESPATTTEVTDR	8
1254	P31168	P31168	22	S	140.27	NNVPEHETPTVATEES(0.995)PAT(0.004)T(0.001)TEVTDR	16
1256	P31168	P31168	99	S	95.236	TEEDEENKPS(1)VIEK	10
3052	P31168	P31168	163	T	50.593	T(0.001)AEDDVPVS(0.436)T(0.436)T(0.126)IPVPVSESVVEHDHPEEEKK	10
3045	P31168	P31168	224	T	53.968	AEDS(0.006)PAVT(0.065)S(0.065)T(0.065)PLVVT(0.015)EHPVEPT(0.392)T(0.392)ELPVEHPEEK	23
3053	P31168	P31168	164	T	67.764	T(0.003)AEDDVPVS(0.359)T(0.121)T(0.411)IPVPVS(0.096)ES(0.01)VVEHDHPEEEKK	11
1257	P31168	P31168	162	S	48.694	T(0.012)AEDDVPVS(0.462)T(0.422)T(0.103)IPVPVS(0.001)ES(0.001)VVEHDHPEEEKK	9
3051	P31168	P31168	50	T	62.658	KEEEVKPQET(0.803)T(0.161)T(0.036)LESEFDHK	10
3049	P31168	P31168	27	T	82.918	NNVPEHETPTVAT(0.001)EESPAT(0.272)T(0.192)T(0.465)EVT(0.07)DR	21
3047	P31168	P31168	16	T	95.223	NNVPEHET(0.022)PT(0.789)VAT(0.176)EES(0.011)PAT(0.001)T(0.001)TEVTDR	10
3048	P31168	P31168	19	T	62.028	NNVPEHET(0.018)PT(0.017)VAT(0.58)EES(0.204)PAT(0.063)T(0.081)T(0.027)EVT(0.009)DR	13
1259	P31168	P31168	172	S	70.231	TAEDDVPVSTT(0.001)IPVPVS(0.214)ES(0.786)VVEHDHPEEEKK	19
3050	P31168	P31168	90	T	99.873	ITLLEELQEKT(1)EEDEENKPSVIEK	11
1262	P34790	P34790	156	S	80.944	VGS(0.098)S(0.137)S(0.688)GKPT(0.077)KPVVVADCGQLS	5
1260	P34790	P34790	154	S	61.256	VGS(0.465)S(0.465)S(0.05)GKPT(0.02)KPVVVADCGQLS	3
1261	P34790	P34790	155	S	83.059	VGS(0.158)S(0.761)S(0.04)GKPT(0.04)KPVVVADCGQLS	4
1263	P36212	P36212;P36210	67;71	S	104.7	IGS(0.999)EIS(0.001)SLTLEEAR	3
3054	P36212	P36212;P36210	73;77	T	96.371	IGSEIS(0.114)S(0.363)LT(0.523)LEEAR	9
1264	P36212	P36212;P36210	70;74	S	91.743	IGSEIS(0.925)S(0.066)LT(0.008)LEEAR	6
1265	P36212	P36212;P36210	71;75	S	127.79	IGSEIS(0.018)S(0.956)LT(0.026)LEEAR	7
1268	P39207	P39207	119	S	119.54	NVIHGS(0.011)DS(0.988)VES(0.001)AR	8
1269	P39207	P39207	122	S	103.01	NVIHGSDSVES(1)ARK	11
1266	P39207	P39207	96	S	66.568	IIGATNPAAS(0.5)EPGT(0.5)IR	10
3055	P39207	P39207	91	T	88.768	IIGAT(1)NPAASEPGTIR	5
1267	P39207	P39207	117	S	163.9	NVIHGS(0.999)DS(0.001)VESAR	6
3056	P39207	P39207	100	T	66.568	IIGATNPAAS(0.5)EPGT(0.5)IR	14
1270	P42644	P42644	235	S	87.447	DNLT(0.001)LWT(0.064)S(0.896)DMT(0.038)DEAGDEIK	8
1271	P42644	P42644;P42644-2	158;158	S	63.918	S(0.024)AS(0.919)DIAT(0.057)AELAPTHPIR	3
1272	P42645	P42645	2	S	92.151	S(0.411)S(0.411)DS(0.061)S(0.117)REENVYLAK	1
1273	P42645	P42645	3	S	128.85	S(0.144)S(0.475)DS(0.316)S(0.065)REENVYLAK	2
1274	P42645	P42645	5	S	161.49	S(0.062)S(0.21)DS(0.712)S(0.016)REENVYLAK	4
1275	P42645	P42645	6	S	57.328	S(0.016)S(0.016)DS(0.484)S(0.484)REENVY(0.001)LAK	5
1276	P42698	P42698	187	S	70.897	GRS(0.851)S(0.615)S(0.534)PPGNVDGFSIGK	3
1278	P42698	P42698	189	S	102.65	GRS(0.492)S(0.608)S(0.9)PPGNVDGFSIGK	5
1277	P42698	P42698	188	S	86.539	GRS(0.647)S(0.706)S(0.647)PPGNVDGFSIGK	4
1279	P42699	P42699	116	S	53.342	NNAGYPHNVVFDEDEIPS(1)GVDVAK	18
1280	P42763	P42763	136	S	54.189	KPEDGS(1)AVAAAPVVVPPPVEEAHPVEK	6
1281	P42763	P42763	21	S	254.89	VATEES(0.998)S(0.002)AEVTDR	6
3059	P42763	P42763	26	T	101.3	VATEESSAEVT(1)DR	11
1284	P42763	P42763	69	S	137.39	VHISEPEPEVKHES(1)LLEK	14
3058	P42763	P42763	18	T	153.81	VAT(1)EESSAEVTDR	3
3057	P42763	P42763	46	T	66.893	KDET(0.001)KPEET(0.995)PIAS(0.004)EFEQK	9
1283	P42763	P42763	59	S	107.97	VHIS(1)EPEPEVK	4
1282	P42763	P42763	22	S	173.19	VATEES(0.018)S(0.978)AEVT(0.004)DR	7
1285	P42777	P42777	129	S	91.307	AEMDEGAS(1)DEIDVK	8
1288	P46604	P46604	92	S	91.858	EIS(1)GGDGEEEAEETTER	3
1290	P48491	P48491	107	S	69.229	AILNES(0.11)S(0.89)EFVGDK	7
1289	P48491	P48491	106	S	76.311	AILNES(0.865)S(0.135)EFVGDK	6
1291	P49688	P49688	275	S	83.633	ALS(0.114)T(0.114)S(0.772)KPDPVVEDQA	5
1292	P51407	P51407;A0A1P8B2C7;F4IGR5;F4IGR4;F4IGR3;Q9LXM8;Q9SLF7	105;81;117;120;88;101;105	S	162.26	KEEKEES(1)DDDMGFSLFE	7
1294	P51407	P51407;A0A1P8B2C7;F4IGR5;F4IGR4	67;43;79;82	S	41.035	LAS(0.228)VPS(0.738)GGGGGVAVAS(0.024)AT(0.005)S(0.005)GGGGGGGAPAAESK	6
1293	P51407	P51407;A0A1P8B2C7;F4IGR5;F4IGR4	64;40;76;79	S	58.804	LAS(0.671)VPS(0.304)GGGGGVAVAS(0.022)AT(0.002)SGGGGGGGAPAAESK	3
1297	P51407	P51407;A0A1P8B2C7;F4IGR5;F4IGR4	93;69;105;108	S	45.746	LASVPSGGGGGVAVAS(0.001)AT(0.001)S(0.001)GGGGGGGAPAAES(0.998)KKEEK	32
3061	P51407	P51407;A0A1P8B2C7;F4IGR5;F4IGR4	79;55;91;94	T	87.304	LASVPSGGGGGVAVAS(0.035)AT(0.843)S(0.122)GGGGGGGAPAAESK	18
1296	P51407	P51407;A0A1P8B2C7;F4IGR5;F4IGR4	80;56;92;95	S	122.74	LASVPSGGGGGVAVAS(0.002)AT(0.266)S(0.732)GGGGGGGAPAAESK	19
1295	P51407	P51407;A0A1P8B2C7;F4IGR5;F4IGR4	77;53;89;92	S	59.052	LAS(0.002)VPS(0.033)GGGGGVAVAS(0.78)AT(0.146)S(0.038)GGGGGGGAPAAESK	16
1298	P51818	P51818;F4K6B6;P55737;O03986	219;248;219;219	S	219.84	TIEKEIS(1)DDEEEEEK	7
1299	P55852	P55852	2	S	117.29	S(1)ANQEEDKKPGDGGAHINLK	1
1302	P92948	P92948	432	S	76.17	IGLT(0.436)PS(0.564)R	6
3432	P92964	P92964	186	Y	112.3	RS(1)LS(0.002)PVY(0.998)R	7
1303	P92964	P92964	181	S	106.18	RS(1)LS(0.016)PVY(0.984)R	2
3433	P92974	P92974	749	Y	49.076	VKQLCY(0.681)T(0.241)FPEDAAT(0.334)S(0.371)T(0.371)GAPFWS(0.001)APK	6
1306	P92974	P92974	481	S	58.831	Y(1)DAQIS(1)VFGS(1)T(1)LQK	10
1304	P92974	P92974	758	S	49.076	VKQLCY(0.681)T(0.241)FPEDAAT(0.334)S(0.371)T(0.371)GAPFWS(0.001)APK	15
3434	P92974	P92974	472	Y	58.831	Y(1)DAQIS(1)VFGS(1)T(1)LQK	1
1305	P92974	P92974	477	S	58.831	Y(1)DAQIS(1)VFGS(1)T(1)LQK	6
3064	P92974	P92974	482	T	58.831	Y(1)DAQIS(1)VFGS(1)T(1)LQK	11
3066	P93017-2	P93017-2;P93017	50;52	T	55.04	T(0.004)VAAVAGS(0.067)PGT(0.925)PT(0.905)T(0.905)PGS(0.195)AR	13
1307	P93017-2	P93017-2;P93017	45;47	S	232.01	TVAAVAGS(1)PGTPTTPGSAR	8
3067	P93017-2	P93017-2;P93017	51;53	T	120.44	TVAAVAGSPGTPT(0.042)T(0.959)PGS(0.999)AR	14
1308	P93017-2	P93017-2;P93017	54;56	S	122.29	TVAAVAGS(0.007)PGT(0.044)PT(0.075)T(0.874)PGS(0.999)AR	17
3065	P93017-2	P93017-2;P93017	48;50	T	91.518	TVAAVAGS(1)PGT(0.999)PT(0.705)T(0.291)PGS(0.005)AR	11
1310	P93031	P93031	10	S	61.16	AS(0.001)ENNGS(0.044)RS(0.909)DS(0.044)ES(0.002)IT(0.001)APK	9
1311	P93031	P93031	12	S	158.98	ASENNGS(0.075)RS(0.028)DS(0.896)ESITAPK	11
1309	P93031	P93031	8	S	73.597	AS(0.049)ENNGS(0.782)RS(0.169)DSESITAPK	7
1315	P93755	P93755	648	S	50.088	S(0.034)S(0.034)S(0.132)S(0.668)FDGDEPDVS(0.132)WVQS(0.001)LVK	4
1312	P93755	P93755	510	S	132.15	FTDSALAS(0.001)AVFS(0.873)PT(0.126)HK	12
1314	P93755	P93755	569	S	63.185	NVVEPIS(0.268)PMS(0.732)AR	10
1313	P93755	P93755	566	S	130.69	NVVEPIS(0.968)PMS(0.032)AR	7
1316	P94088	P94088	75	S	151.13	LKESFENS(1)PR	8
1317	Q02973	Q02973	66	S	86.508	KGGLS(0.8)T(0.2)GDKPGGEHAEEEGVEIDESK	5
3068	Q02973	Q02973	67	T	63.823	KGGLS(0.104)T(0.896)GDKPGGEHAEEEGVEIDESK	6
1318	Q02973	Q02973	29	S	70.451	S(1)FEAQQHLAEGR	1
3069	Q02973	Q02973	25	T	77.19	KGET(0.001)VVPGGT(0.633)GGKS(0.367)FEAQQHLAEGR	10
1320	Q06738	Q06738	688	S	51.487	S(0.947)PHS(0.047)VEES(0.005)PQSLGSTVVPVQK	1
1319	Q06738	Q06738	626	S	148.41	AAS(1)EEGEAVEEEVK	3
3435	Q07187	Q07187;Q42489	57;57	Y	185.32	KEQLGHEGY(1)QEIGHK	9
3071	Q07187	Q07187;Q42489	20;20	T	81.001	QGET(0.987)VVPGGT(0.012)GGHS(0.001)LEAQEHLAEGR	4
1321	Q07187	Q07187;Q42489	147;107	S	92.474	AEEEGIEIDES(0.999)KFT(0.001)NK	11
3436	Q07187	Q07187	77	Y	100.18	KEQLGHEGY(1)QEMGHK	9
1322	Q07187	Q07187;Q42489	132;92	S	87.468	S(1)GGERAEEEGIEIDESK	1
3070	Q07187	Q07187;Q42489	150;110	T	116.43	AEEEGIEIDES(0.001)KFT(0.999)NK	14
3072	Q07187	Q07187;Q42489	26;26	T	95.51	QGET(0.008)VVPGGT(0.979)GGHS(0.013)LEAQEHLAEGR	10
1323	Q08A72	Q08A72	419	S	77.146	LGDIS(1)DGENEGAFR	5
716	Q0WL38	Q0WL38;F4INJ6	322;396	S	72.417	S(0.003)LS(0.997)APVSGTSFGK	3
715	Q0WL38	Q0WL38;F4INJ6	320;394	S	67.115	S(0.886)LS(0.11)APVS(0.001)GT(0.003)SFGK	1
1326	Q0WLY0	Q0WLY0	162	S	66.906	EVNIS(0.109)GS(0.109)QNEGEDDS(0.495)KET(0.287)NDVVAQK	15
1324	Q0WLY0	Q0WLY0	152	S	77.657	EVNIS(0.492)GS(0.492)QNEGEDDS(0.012)KET(0.005)NDVVAQK	5
1325	Q0WLY0	Q0WLY0	154	S	111.44	EVNIS(0.028)GS(0.972)QNEGEDDSKETNDVVAQK	7
1329	Q0WPH8	Q0WPH8	559	S	71.879	VHAS(0.999)PVSTT(0.001)PEPK	4
1331	Q0WPK4	Q0WPK4	208	S	85.362	S(0.001)S(0.001)FVS(0.043)YPPPGS(0.058)IS(0.896)PDQR	13
1330	Q0WPK4	Q0WPK4	206	S	82.349	SSFVSYPPPGS(0.5)IS(0.5)PDQR	11
1333	Q0WQK2	Q0WQK2	377	S	102.33	DGELGELS(1)PDIR	8
1335	Q0WTS1	Q0WTS1	237	S	50.88	ES(0.214)QS(0.768)EVKS(0.006)NS(0.006)DAAS(0.004)ES(0.001)AEQEESSSSIDVK	4
1337	Q0WTS1	Q0WTS1	243	S	116.98	S(0.149)NS(0.849)DAAS(0.001)ESAEQEESSSSIDVK	3
1339	Q0WTS1	Q0WTS1	249	S	56.442	S(0.025)NS(0.074)DAAS(0.176)ES(0.563)AEQEES(0.058)S(0.071)S(0.028)S(0.004)IDVK	9
1334	Q0WTS1	Q0WTS1	235	S	78.735	ES(0.968)QS(0.023)EVKS(0.004)NS(0.004)DAAS(0.001)ES(0.001)AEQEESSSSIDVK	2
1338	Q0WTS1	Q0WTS1	247	S	92.95	S(0.005)NS(0.046)DAAS(0.912)ES(0.037)AEQEESSSSIDVK	7
1336	Q0WTS1	Q0WTS1	241	S	56.488	S(0.784)NS(0.181)DAAS(0.025)ES(0.01)AEQEES(0.001)SSSIDVK	1
3073	Q0WUK0	Q0WUK0;Q8L7T4	377;377	T	76.049	SNQKPVGHNPGVIGT(0.826)PT(0.174)K	15
1343	Q0WUK0	Q0WUK0;Q8L7T4	453;453	S	70.907	NS(0.004)ES(0.012)AFEES(0.935)HS(0.025)S(0.023)EEVR	9
3074	Q0WUK0	Q0WUK0;Q8L7T4	379;379	T	60.635	SNQKPVGHNPGVIGT(0.5)PT(0.5)K	17
1340	Q0WUK0	Q0WUK0;Q8L7T4	465;465	S	60.814	ES(0.228)DRS(0.673)S(0.081)PVT(0.017)CPEAS(0.001)ADGPGVLPITIDDHVR	5
1345	Q0WUK0	Q0WUK0;Q8L7T4	456;456	S	93.029	NSES(0.002)AFEES(0.072)HS(0.345)S(0.581)EEVR	12
1342	Q0WUK0	Q0WUK0;Q8L7T4	448;448	S	92.952	NS(0.376)ES(0.624)AFEESHSSEEVR	4
1346	Q0WUK0	Q0WUK0;Q8L7T4	494;494	S	64.537	S(0.83)DS(0.168)PVS(0.002)AVSEPQLPEQK	1
1347	Q0WUK0	Q0WUK0;Q8L7T4	496;496	S	128.74	S(0.126)DS(0.874)PVSAVSEPQLPEQK	3
1341	Q0WUK0	Q0WUK0;Q8L7T4	446;446	S	142.45	NS(0.999)ES(0.001)AFEESHSSEEVR	2
1344	Q0WUK0	Q0WUK0;Q8L7T4	455;455	S	99.392	NSESAFEES(0.091)HS(0.713)S(0.195)EEVR	11
1351	Q0WUY5	Q0WUY5	554	S	87.654	S(0.011)GPDS(0.044)DGRVS(0.944)PFVS(0.001)PGVASK	10
1348	Q0WUY5	Q0WUY5	225	S	134.14	AVDSLPLPRPS(0.576)S(0.318)S(0.106)EVR	11
1350	Q0WUY5	Q0WUY5	545	S	80.752	S(0.543)GPDS(0.096)DGRVS(0.362)PFVSPGVASK	1
1349	Q0WUY5	Q0WUY5	226	S	135.86	AVDSLPLPRPS(0.011)S(0.906)S(0.083)EVR	12
1352	Q0WUZ1	Q0WUZ1	66	S	94.538	RVLS(0.975)ES(0.025)DVIR	4
3075	Q0WUZ1	Q0WUZ1	8	T	77.923	T(0.922)GS(0.078)MPVLQNR	1
1353	Q0WUZ1	Q0WUZ1	35	S	134.88	TNS(1)VESLSSYGER	3
3076	Q0WUZ1	Q0WUZ1	33	T	93.424	T(0.995)NS(0.005)VESLSSYGER	1
1358	Q0WWX4	Q0WWX4	446	S	96.334	S(0.967)LS(0.033)EIAFGDHR	1
1356	Q0WWX4	Q0WWX4	470	S	76.332	KQFS(0.651)T(0.349)EEEYR	4
1357	Q0WWX4	Q0WWX4	442	S	119.25	LASAIEEHGGS(1)GRR	11
1359	Q0WWX4	Q0WWX4	406	S	77.42	S(0.034)S(0.034)S(0.889)S(0.043)AVLTSDESVK	3
1360	Q147M4	Q147M4	298	S	71.268	VAIASVFGNDS(1)DED	11
906	Q147P6	Q147P6;F4JTD8	192;192	S	74.048	LYEQPGEVDS(0.994)LDS(0.005)PS(0.001)KEK	10
907	Q147P6	Q147P6;F4JTD8	245;245	S	91.914	T(0.028)AS(0.972)QTAHLAAGR	3
1361	Q1ECF5	Q1ECF5	180	S	112.44	T(0.5)AS(0.5)GNTLPPEPTEDVAVEAK	3
3077	Q1ECF5	Q1ECF5	178	T	46.504	T(0.813)AS(0.09)GNT(0.093)LPPEPT(0.005)EDVAVEAK	1
1362	Q1ECF5	Q1ECF5	91	S	126.76	T(0.416)PS(0.584)KISSIFCGTQDK	3
1366	Q29PZ2	Q29PZ2	35	S	45.972	DVDADADEGVNS(0.545)PS(0.147)S(0.123)FPNS(0.177)PDDS(0.009)DRR	12
1367	Q2V2Y5	Q2V2Y5;Q8L7T9	46;46	S	59.537	LES(0.006)NEHS(0.002)LGHS(0.05)PS(0.254)FS(0.687)R	15
1368	Q38868	Q38868	69	S	56.956	AAAAAPGLS(1)PK	9
1370	Q38997-2	Q38997-2;Q38997;P92958-2;P92958;Q9FLZ3	179;202;180;180;179	S	78.272	DGHFLKT(0.333)S(0.333)CGS(0.333)PNYAAPEVISGK	11
1369	Q38997-2	Q38997-2;Q38997;P92958-2;P92958;Q9FLZ3	176;199;177;177;176	S	92.264	T(0.5)S(0.5)CGS(0.001)PNYAAPEVISGK	2
3078	Q38997-2	Q38997-2;Q38997;P92958-2;P92958;Q9FLZ3	175;198;176;176;175	T	77.191	T(0.776)S(0.223)CGS(0.001)PNYAAPEVISGK	1
1372	Q39117	Q39117	2	S	48.672	S(0.498)GNS(0.498)EGLLES(0.002)S(0.002)GGGVGGSVEEEKDMK	1
1373	Q39117	Q39117	5	S	48.672	S(0.498)GNS(0.498)EGLLES(0.002)S(0.002)GGGVGGSVEEEKDMK	4
1375	Q39117	Q39117	12	S	44.3	S(0.14)GNS(0.14)EGLLES(0.348)S(0.348)GGGVGGS(0.025)VEEEKDMK	11
1374	Q39117	Q39117	11	S	44.3	S(0.14)GNS(0.14)EGLLES(0.348)S(0.348)GGGVGGS(0.025)VEEEKDMK	10
1376	Q39132	Q39132;Q9LIM9;Q9ZVF2	4;4;4	S	89.663	AT(0.5)S(0.5)GTYVTEVPLK	3
3082	Q39132	Q39132;Q9LIM9;Q9ZVF2	6;6;6	T	101.2	ATS(0.001)GT(0.725)Y(0.022)VT(0.176)EVPLKGS(0.076)AK	5
1377	Q39132	Q39132	16	S	190.24	ATSGTYVTEVPLKGS(1)AK	15
3081	Q39132	Q39132;Q9LIM9;Q9ZVF2	3;3;3	T	74.987	AT(0.595)S(0.335)GT(0.068)Y(0.002)VTEVPLK	2
1378	Q39221	Q39221	43	S	111.4	IIMDPEKS(1)EDDDESSSSSSSSR	8
1382	Q3ECU3	Q3ECU3;Q94AD1	18;18	S	69.142	S(0.767)GT(0.233)PGDAS(0.001)GNKPQTDATGVSATDTASQK	1
3084	Q3ECU3	Q3ECU3;Q94AD1	20;20	T	84.214	S(0.178)GT(0.761)PGDAS(0.06)GNKPQTDATGVSATDTASQK	3
3085	Q3ECU3	Q3ECU3;Q94AD1	7;7	T	65.495	T(0.005)ALT(0.995)PPASGSEVPR	4
1387	Q3EDG6	Q3EDG6	36	S	120.7	S(0.045)S(0.045)S(0.424)PS(0.424)T(0.059)PS(0.001)SGTQPSSMDLSSPR	5
1383	Q3EDG6	Q3EDG6	28	S	81.888	GS(0.763)S(0.246)PRS(0.329)S(0.329)S(0.329)PS(0.317)T(0.317)PS(0.314)S(0.053)GT(0.003)QPSSMDLSSPR	2
1391	Q3EDG6	Q3EDG6	50	S	88.541	SSSPSTPSSGTQPSSMDLS(0.585)S(0.415)PR	19
1392	Q3EDG6	Q3EDG6	51	S	90.22	SSSPSTPSSGTQPSSMDLS(0.122)S(0.877)PR	20
1384	Q3EDG6	Q3EDG6	32	S	72.321	S(0.553)S(0.553)S(0.534)PS(0.166)T(0.165)PS(0.026)S(0.002)GTQPSSMDLSSPR	1
1390	Q3EDG6	Q3EDG6	46	S	83.606	S(0.29)S(0.329)S(0.373)PS(0.004)T(0.004)PSSGT(0.002)QPS(0.355)S(0.404)MDLS(0.15)S(0.089)PR	15
3087	Q3EDG6	Q3EDG6	42	T	55.988	S(0.013)S(0.047)S(0.152)PS(0.152)T(0.13)PS(0.031)S(0.031)GT(0.433)QPS(0.006)S(0.005)MDLS(0.001)SPR	11
1386	Q3EDG6	Q3EDG6	34	S	72.321	S(0.553)S(0.553)S(0.534)PS(0.166)T(0.165)PS(0.026)S(0.002)GTQPSSMDLSSPR	3
1388	Q3EDG6	Q3EDG6	39	S	81.888	GS(0.763)S(0.246)PRS(0.329)S(0.329)S(0.329)PS(0.317)T(0.317)PS(0.314)S(0.053)GT(0.003)QPSSMDLSSPR	13
1385	Q3EDG6	Q3EDG6	33	S	72.321	S(0.553)S(0.553)S(0.534)PS(0.166)T(0.165)PS(0.026)S(0.002)GTQPSSMDLSSPR	2
1394	Q3EDG6	Q3EDG6	133	S	149.57	VVGS(0.001)S(0.024)S(0.871)PT(0.104)NIHSK	6
1393	Q3EDG6	Q3EDG6	132	S	55.899	VVGS(0.184)S(0.807)S(0.008)PTNIHSK	5
1389	Q3EDG6	Q3EDG6	40	S	45.737	S(0.169)S(0.17)S(0.473)PS(0.154)T(0.143)PS(0.189)S(0.48)GT(0.209)QPS(0.006)S(0.003)MDLS(0.002)S(0.003)PR	9
3086	Q3EDG6	Q3EDG6	37	T	81.888	GS(0.763)S(0.246)PRS(0.329)S(0.329)S(0.329)PS(0.317)T(0.317)PS(0.314)S(0.053)GT(0.003)QPSSMDLSSPR	11
1397	Q41969-2	Q41969-2;Q41969	41;42	S	62.847	VVIQEPVEDLAES(0.153)S(0.634)QT(0.213)EK	14
3088	Q41969-2	Q41969-2;Q41969	43;44	T	95.751	VVIQEPVEDLAES(0.13)S(0.435)QT(0.435)EK	16
1396	Q41969-2	Q41969-2;Q41969	40;41	S	65.511	VVIQEPVEDLAES(0.591)S(0.368)QT(0.041)EK	13
1398	Q42344	Q42344	130	S	99.915	SKSEVDEAVS(1)EEEAEDDD	10
1399	Q42479	Q42479	19	S	61.815	SSDPPPS(0.011)S(0.011)S(0.056)S(0.354)S(0.263)S(0.263)S(0.042)GNVVHHVK	10
1400	Q42521	Q42521	8	S	98.067	VLS(0.003)HAVS(0.958)ES(0.039)DVSVHSTFASR	7
1401	Q42521	Q42521	10	S	72.302	VLS(0.036)HAVS(0.481)ES(0.481)DVS(0.002)VHSTFASR	9
1402	Q42536	Q42536;Q42536-2	344;223	S	98.754	GY(0.004)VS(0.992)ES(0.005)EAGKR	4
1403	Q43867	Q43867	6	S	70.563	MDS(0.003)VNS(0.997)FKGYGK	6
3089	Q494N5	Q494N5	155	T	51.252	T(0.974)PT(0.026)PGHYLGLK	1
1404	Q4V3C8	Q4V3C8	336	S	108.71	LAPDPAS(0.002)QS(0.622)AS(0.376)PER	9
1405	Q4V3C8	Q4V3C8	338	S	115.09	LAPDPASQS(0.022)AS(0.978)PER	11
1406	Q4V3C8	Q4V3C8;F4JWB0;Q9XF67	377;382;382	S	97.452	LAS(1)IDSFDSR	3
3093	Q4V3D1	Q4V3D1	330	T	75.005	RVDAGGASSVAPPPPPPT(0.797)NVES(0.203)GGEEVAVK	18
1408	Q4V3D1	Q4V3D1	334	S	129.37	RVDAGGASSVAPPPPPPT(0.027)NVES(0.973)GGEEVAVK	22
3092	Q4V3D1	Q4V3D1	255	T	64.761	KDGT(0.167)S(0.167)PT(0.666)VKPAASVSGGVETVK	7
3091	Q4V3D1	Q4V3D1	252	T	78.419	KDGT(0.396)S(0.396)PT(0.208)VKPAASVSGGVETVK	4
1407	Q4V3D1	Q4V3D1	253	S	93.529	KDGT(0.272)S(0.405)PT(0.323)VKPAASVSGGVETVK	5
1409	Q4V3D3	Q4V3D3	214	S	161.21	YS(1)LDNNPSSVLSPR	2
1410	Q4V3D3	Q4V3D3	224	S	102.78	Y(0.917)S(0.083)LDNNPS(0.001)S(0.003)VLS(0.996)PR	12
3438	Q4V3D3	Q4V3D3	213	Y	102.78	Y(0.917)S(0.083)LDNNPS(0.001)S(0.003)VLS(0.996)PR	1
1411	Q501B2	Q501B2	152	S	96.435	S(0.004)RGS(0.989)LGS(0.007)LNMITGK	4
1412	Q501B2	Q501B2	155	S	59.634	S(0.006)RGS(0.567)LGS(0.974)LNMIT(0.453)GK	7
3094	Q501B9	Q501B9	265	T	69.081	VCSLSPELQAFT(0.992)GT(0.589)PQLART(0.419)EVVK	12
3095	Q501B9	Q501B9	267	T	43.841	VCS(0.002)LS(0.005)PELQAFT(0.99)GT(0.765)PQLART(0.238)EVVK	14
3096	Q501B9	Q501B9	273	T	46.415	VCSLSPELQAFT(0.784)GT(0.27)PQLART(0.945)EVVK	20
1416	Q501D2	Q501D2	528	S	81.676	RYS(0.013)LPS(0.15)S(0.273)GNS(0.564)AK	10
1414	Q501D2	Q501D2	299	S	82.65	KVPS(0.246)S(0.191)NLDNS(0.246)S(0.318)VAQTSSELEKPK	11
1415	Q501D2	Q501D2	521	S	75.102	RYS(1)LPSSGNSAK	3
1413	Q501D2	Q501D2	293	S	73.809	KVPS(0.18)S(0.759)NLDNS(0.008)S(0.006)VAQT(0.036)S(0.008)S(0.002)ELEKPK	5
1418	Q56WK6	Q56WK6	195	S	107.62	AEVT(0.02)T(0.007)EKAS(0.08)S(0.893)AEEDGTK	10
3099	Q56WK6	Q56WK6	176	T	79.467	SSEAAPVET(0.986)KS(0.014)EEKPEEK	9
1417	Q56WK6	Q56WK6	194	S	65.511	AEVT(0.044)T(0.067)EKAS(0.783)S(0.105)AEEDGT(0.001)K	9
1419	Q56WK6	Q56WK6	561	S	77.894	IVIT(0.002)IDNQT(0.188)S(0.81)K	10
1420	Q56WK6	Q56WK6	178	S	101.62	SSEAAPVET(0.024)KS(0.976)EEKPEEK	11
3097	Q56WK6	Q56WK6	190	T	138.28	AEVT(0.112)T(0.885)EKAS(0.002)S(0.001)AEEDGTK	5
3098	Q56WK6	Q56WK6	32	T	122.16	EVT(0.004)IPT(0.996)PVAEKEEVAAPVSDEK	6
1425	Q56YP1	Q56YP1;Q56YR0	404;405	S	63.709	LS(0.576)S(0.424)ISTPTEIQGYPIK	2
1421	Q56YP1	Q56YP1;Q56YR0	359;360	S	96.371	IGS(0.998)S(0.002)EMLIEGEDVR	3
1422	Q56YP1	Q56YP1;Q56YR0	360;361	S	101.61	IGS(0.5)S(0.5)EMLIEGEDVR	4
1423	Q56YP1	Q56YP1;Q56YR0	73;73	S	64.711	IS(1)GDFSSHGFR	2
1427	Q56YP1	Q56YP1;Q56YR0	704;705	S	143.04	S(1)IGELSQR	1
1424	Q56YP1	Q56YP1;Q56YR0	431;432	S	162.26	KKS(1)LEHSDGPSILDK	3
1428	Q56YP1	Q56YP1;Q56YR0	140;141	S	68.972	S(1)WQAPEHDGLLGK	1
1426	Q56YP1	Q56YP1;Q56YR0	230;231	S	86.014	RAS(1)FELLR	3
1429	Q56YP1	Q56YP1;Q56YR0	472;473	S	115.24	VEEIRS(1)PQTINK	6
1432	Q56Z59	Q56Z59	114	S	82.663	SMIPQNLGS(0.153)FKEES(0.423)S(0.423)K	15
1431	Q56Z59	Q56Z59	113	S	82.663	SMIPQNLGS(0.153)FKEES(0.423)S(0.423)K	14
1430	Q56Z59	Q56Z59	108	S	116.09	SMIPQNLGS(1)FKEESSK	9
1435	Q56ZI2	Q56ZI2;A0A1P8ANK1	403;369	S	129.38	IDDLVS(1)EDLEGSEFEK	6
1433	Q56ZI2	Q56ZI2;A0A1P8ANK1	77;77	S	196.36	EILQS(0.995)ES(0.005)FKEEGYLASELQEAEK	5
3439	Q56ZI2	Q56ZI2;A0A1P8ANK1	85;85	Y	116.04	EILQS(0.049)ES(0.086)FKEEGY(0.865)LASELQEAEK	13
1434	Q56ZI2	Q56ZI2;A0A1P8ANK1	79;79	S	236.12	EILQS(0.007)ES(0.993)FKEEGYLASELQEAEK	7
1436	Q56ZI2	Q56ZI2;A0A1P8ANK1	150;150	S	151.03	TEEKS(1)LEAETKEEEK	5
3100	Q56ZI2	Q56ZI2;A0A1P8ANK1	296;262	T	100.55	DIFVS(0.011)VT(0.552)T(0.406)S(0.032)EK	7
3101	Q56ZI2	Q56ZI2	242	T	65.811	VVPVET(0.069)T(0.067)PAAPVT(0.59)T(0.24)ET(0.035)KEEEK	13
1437	Q5HZ03	Q5HZ03	3	S	65.809	MDS(0.999)PQS(0.001)VVSPFK	3
3102	Q5HZ03	Q5HZ03	388	T	92.679	SENSSSDSQKLPT(1)PK	13
3401	Q5XV72	Q5XV72;A0MFT2	188;188	Y	119.74	FDDEY(0.937)DS(0.062)DEITEDVPR	5
472	Q5XV72	Q5XV72;A0MFT2	190;190	S	134.25	FDDEY(0.002)DS(0.998)DEITEDVPR	7
1439	Q67YI9-2	Q67YI9-2;Q67YI9	282;282	S	180.04	KFS(1)EQNIGAPPSYEEAVSDSR	3
2782	Q683K3	Q683K3;A0A1P8B5A6	113;126	T	118.77	HAET(1)DDELMEK	4
1444	Q6EVK6-2	Q6EVK6-2;Q6EVK6	2055;2056	S	206.67	LVNEPET(0.001)EPS(0.046)S(0.953)PQR	11
3105	Q6EVK6-2	Q6EVK6-2;Q6EVK6	2051;2052	T	85.469	LVNEPET(0.558)EPS(0.221)S(0.221)PQR	7
1446	Q6EVK6-2	Q6EVK6-2;Q6EVK6	32;32	S	62.255	T(0.013)AS(0.035)T(0.035)S(0.035)S(0.035)AAS(0.031)PS(0.328)S(0.098)S(0.098)S(0.098)S(0.098)S(0.098)VQQQQQQQQQQQQQQQLASR	11
1442	Q6EVK6-2	Q6EVK6-2;Q6EVK6	350;350	S	97.273	HALST(0.007)GS(0.626)FAS(0.105)T(0.14)S(0.105)S(0.018)PR	7
1443	Q6EVK6-2	Q6EVK6-2;Q6EVK6	2054;2055	S	154.65	LVNEPET(0.002)EPS(0.67)S(0.328)PQR	10
1445	Q6EVK6-2	Q6EVK6-2;Q6EVK6	1640;1641	S	77.527	NIDS(1)GNEEEGDIR	4
1449	Q6NL08	Q6NL08	43	S	83.948	GS(0.051)DS(0.042)S(0.098)LS(0.769)S(0.039)PGS(0.001)QGNQEFGTK	7
1448	Q6NL08	Q6NL08	40	S	62.203	GS(0.387)DS(0.457)S(0.082)LS(0.037)S(0.037)PGSQGNQEFGTK	4
1452	Q6NM69	Q6NM69	266	S	70.451	VVDEVAIVHLT(0.077)ES(0.923)PK	13
1450	Q6NM69	Q6NM69	98	S	102.87	S(0.455)S(0.455)S(0.045)PT(0.045)REDVSVFR	1
1451	Q6NM69	Q6NM69	99	S	102.87	S(0.455)S(0.455)S(0.045)PT(0.045)REDVSVFR	2
1453	Q6NMI3	Q6NMI3	12	S	64.64	ASTVGLAPGLS(1)R	11
1454	Q6NPP4	Q6NPP4	984	S	102.87	VKS(1)MAQYPEAR	3
3106	Q6NQ63	Q6NQ63	32	T	77.185	EDLNES(0.26)AT(0.688)S(0.052)PMR	8
1455	Q6NQ63	Q6NQ63	375	S	89.344	IVHAVS(0.993)PS(0.007)DHSNDEDR	6
1464	Q6WWW4	Q6WWW4	21	S	95.867	AEAT(0.018)S(0.018)AAPS(0.035)S(0.035)S(0.029)S(0.062)S(0.751)S(0.052)PPPPPSASGPTTR	13
1461	Q6WWW4	Q6WWW4	18	S	41.475	RAEAT(0.03)S(0.03)AAPS(0.317)S(0.317)S(0.317)S(0.317)S(0.331)S(0.331)PPPPPS(0.004)AS(0.002)GPT(0.002)T(0.002)R	11
1459	Q6WWW4	Q6WWW4	13	S	64.257	AEAT(0.21)S(0.619)AAPS(0.045)S(0.045)S(0.038)S(0.019)S(0.019)S(0.005)PPPPPSASGPTTR	5
1460	Q6WWW4	Q6WWW4	17	S	41.475	RAEAT(0.03)S(0.03)AAPS(0.317)S(0.317)S(0.317)S(0.317)S(0.331)S(0.331)PPPPPS(0.004)AS(0.002)GPT(0.002)T(0.002)R	10
3108	Q6WWW4	Q6WWW4	12	T	50.945	AEAT(0.423)S(0.383)AAPS(0.202)S(0.202)S(0.198)S(0.198)S(0.196)S(0.196)PPPPPSASGPTTR	4
1463	Q6WWW4	Q6WWW4	20	S	56.452	RAEAT(0.039)S(0.037)AAPS(0.276)S(0.276)S(0.407)S(0.407)S(0.278)S(0.278)PPPPPS(0.001)ASGPTTR	13
1465	Q6WWW4	Q6WWW4	22	S	103.93	RAEATSAAPSSSS(0.004)S(0.205)S(0.79)PPPPPSASGPTTR	15
1462	Q6WWW4	Q6WWW4	19	S	56.452	RAEAT(0.039)S(0.037)AAPS(0.276)S(0.276)S(0.407)S(0.407)S(0.278)S(0.278)PPPPPS(0.001)ASGPTTR	12
1470	Q7Y175	Q7Y175	200	S	79.82	S(0.922)AS(0.067)T(0.011)SFTGAAR	1
1466	Q7Y175	Q7Y175	213	S	49.62	LLS(0.355)GEAVS(0.083)S(0.281)S(0.281)PQQQQQEQPQR	3
1472	Q7Y175	Q7Y175	153	S	142.38	SPADGEGS(1)DS(1)DEANEYYTGGQK	10
1468	Q7Y175	Q7Y175	219	S	68.277	LLS(0.089)GEAVS(0.088)S(0.452)S(0.372)PQQQQQEQPQR	9
1471	Q7Y175	Q7Y175	151	S	142.38	SPADGEGS(1)DS(1)DEANEYYTGGQK	8
1469	Q7Y175	Q7Y175	220	S	108.79	LLS(0.005)GEAVS(0.06)S(0.108)S(0.827)PQQQQQEQPQR	10
1467	Q7Y175	Q7Y175	218	S	74.364	LLS(0.02)GEAVS(0.787)S(0.096)S(0.096)PQQQQQEQPQR	8
3109	Q84JB7	Q84JB7;Q9FFQ8	5;5	T	68.326	AT(0.063)ET(0.859)LDEKT(0.079)PEVNS(1)PAKEEIDVVPK	4
1474	Q84JB7	Q84JB7;Q9FFQ8	73;73	S	156.51	DKEDDVES(1)EEEEEEEEGSGSKK	8
1473	Q84JB7	Q84JB7;Q9FFQ8	15;15	S	189.44	TPEVNS(1)PAKEEIDVVPK	6
3110	Q84JB7	Q84JB7;Q9FFQ8	10;10	T	57.986	AT(0.001)ET(0.004)LDEKT(0.996)PEVNS(1)PAKEEIDVVPK	9
1476	Q84JU6	Q84JU6	902	S	124.42	S(0.001)DET(0.143)S(0.857)DDEDELTSFGSMPVK	5
3111	Q84JU6	Q84JU6	901	T	83.869	S(0.011)DET(0.948)S(0.041)DDEDELTSFGSMPVK	4
1475	Q84JU6	Q84JU6	898	S	118.52	S(0.607)DET(0.197)S(0.197)DDEDELTSFGSMPVK	1
1477	Q84JZ7	Q84JZ7	3	S	97.635	MLS(0.996)IPDT(0.004)R	3
1481	Q84M97	Q84M97	36	S	140.2	AS(0.271)PS(0.729)FNPLAS(0.998)PDS(0.002)DAGIEK	10
1479	Q84M97	Q84M97	28	S	175.16	AS(0.929)PS(0.071)FNPLASPDSDAGIEK	2
1482	Q84M97	Q84M97	124	S	96.23	EQFGAGS(1)FAR	7
1480	Q84M97	Q84M97	30	S	140.2	AS(0.271)PS(0.729)FNPLAS(0.998)PDS(0.002)DAGIEK	4
1483	Q84M97	Q84M97	101	S	84.817	FGEQQS(1)FR	6
704	Q84R15	Q84R15;F4IL68	1110;1112	S	125.84	ES(1)FENPVAGSGSR	2
706	Q84R15	Q84R15;F4IL68	1125;1127	S	56.906	S(0.021)Y(0.007)ES(0.981)DDEEPRKS(0.296)T(0.416)GT(0.279)R	4
705	Q84R15	Q84R15;F4IL68	1118;1120	S	67.964	ESFENPVAGS(0.68)GS(0.319)R	10
707	Q84R15	Q84R15;F4IL68	1133;1135	S	76.358	S(0.037)Y(0.049)ES(0.914)DDEEPRKS(0.791)T(0.196)GT(0.013)R	12
1484	Q84R17	Q84R17	44	S	222.56	S(1)VSASAQAVPSPIK	1
1485	Q84TF0	Q84TF0	295	S	82.505	GMS(1)FVHETSPYK	3
1486	Q84W56	Q84W56	805	S	233.38	ENSRDDDELADAS(1)DSETK	13
3112	Q84W56	Q84W56	809	T	80.706	DDDELADAS(0.443)DS(0.096)ET(0.461)K	13
2732	Q84WL6	Q84WL6;A0A1I9LQY4;F4J2V3;A0A1I9LQY3;A0A1I9LQY2	126;127;126;162;162	T	60.167	S(0.177)FT(0.699)S(0.098)ES(0.026)LESAGLK	3
52	Q84WL6	Q84WL6;A0A1I9LQY4;F4J2V3;A0A1I9LQY3;A0A1I9LQY2	165;166;165;201;201	S	161.04	KLS(1)DEEDSCSVASYATSGAK	3
53	Q84WL6	Q84WL6;A0A1I9LQY4;F4J2V3;A0A1I9LQY3;A0A1I9LQY2	172;173;172;208;208	S	53.361	KLS(0.781)DEEDS(0.298)CS(0.882)VAS(0.035)Y(0.003)AT(0.001)S(0.001)GAK	10
54	Q84WL6	Q84WL6;A0A1I9LQY4;F4J2V3;A0A1I9LQY3;A0A1I9LQY2	124;125;124;160;160	S	60.901	S(0.885)FT(0.084)S(0.03)ES(0.001)LESAGLK	1
3114	Q84WU5	Q84WU5	521	T	112.64	T(0.897)KRDS(0.103)VDETSEVPHVEHK	1
1489	Q84WU5	Q84WU5	350	S	50.237	T(0.022)QAALIS(0.829)DDDT(0.129)S(0.02)HAEEPDFNQK	7
1487	Q84WU5	Q84WU5	525	S	109.83	RDS(0.998)VDET(0.002)SEVPHVEHK	3
1490	Q84WU5	Q84WU5	483	S	67.095	Y(0.009)LS(0.236)GS(0.755)IIPESTFSPK	5
1488	Q84WU5	Q84WU5	515	S	109.44	SYS(0.999)GSLYR	3
1492	Q84WV7	Q84WV7	248	S	105.36	S(0.031)PS(0.968)S(0.001)LPPSLSLQR	3
1493	Q84WV7	Q84WV7	249	S	147.26	S(0.188)PS(0.306)S(0.505)LPPSLSLQR	4
1491	Q84WV7	Q84WV7	246	S	114.24	S(0.998)PS(0.002)SLPPSLSLQR	1
945	Q8GUM1	Q8GUM1;F4K4D5;Q9C5Z1	685;710;684	S	198.16	DGEVS(1)DVEEDEYEAK	5
1494	Q8GUN2	Q8GUN2	34	S	74.141	EAALAAT(0.033)PS(0.038)DS(0.89)PT(0.038)IFDK	11
3115	Q8GUP3	Q8GUP3	289	T	118.37	AAEIS(0.122)T(0.87)PERT(0.008)DAPK	6
3116	Q8GW48	Q8GW48	68	T	156.96	AEMGVEGT(1)PPPASK	8
1495	Q8GW49	Q8GW49	40	S	66.432	KMVEEVETESSGSSEAET(0.038)ES(0.961)PR	20
1496	Q8GWV6	Q8GWV6	155	S	77.657	DLHPDDNS(1)DGEAVAAKEE	8
1497	Q8GX81	Q8GX81	79	S	75.89	SVLNHS(0.5)CS(0.5)EEAK	6
1498	Q8GX81	Q8GX81	81	S	57.567	SVLNHS(0.019)CS(0.98)EEAK	8
1499	Q8GXA4	Q8GXA4	108	S	90.614	GLS(1)GVAHSHGK	3
3406	Q8GXG9	Q8GXG9;F4HPK3	58;58	Y	67.019	Y(0.499)Y(0.499)IVS(0.199)AMVDT(0.803)KVDMK	2
3405	Q8GXG9	Q8GXG9;F4HPK3	57;57	Y	67.019	Y(0.499)Y(0.499)IVS(0.199)AMVDT(0.803)KVDMK	1
2831	Q8GXG9	Q8GXG9;F4HPK3	66;66	T	67.019	Y(0.499)Y(0.499)IVS(0.199)AMVDT(0.803)KVDMK	10
1501	Q8GXN9-2	Q8GXN9-2;Q8GXN9	3;3	S	105.65	GS(1)DEEDFVFHGTPIER	2
1503	Q8GXW8	Q8GXW8	435	S	79.81	VSDLLGDDDS(0.924)PS(0.076)R	10
1504	Q8GY23	Q8GY23	2598	S	63.894	NDEQVEEGS(1)LDGR	9
1506	Q8GY46	Q8GY46	585	S	177.81	PTLEIEIPS(1)PR	9
1510	Q8GYC1	Q8GYC1	73	S	52.298	NQPGNPNPDAEVVALS(1)PK	16
663	Q8GYC5	Q8GYC5;F4I978	291;292	S	56.139	GPLQHT(0.009)QS(0.947)MS(0.044)GLK	8
665	Q8GYC5	Q8GYC5;F4I978	330;331	S	79.337	T(0.36)RS(0.607)VVNT(0.033)VPTNSIGPQ	3
664	Q8GYC5	Q8GYC5;F4I978	293;294	S	62.14	GPLQHT(0.019)QS(0.064)MS(0.917)GLK	10
1511	Q8GYC9	Q8GYC9	321	S	66.261	ES(0.245)FET(0.917)LS(0.808)HGS(0.027)PDNS(0.003)VTSPDK	7
3121	Q8GYC9	Q8GYC9	319	T	66.261	ES(0.245)FET(0.917)LS(0.808)HGS(0.027)PDNS(0.003)VTSPDK	5
1512	Q8GYM6	Q8GYM6	396	S	169.02	IVGTADVTVSQS(1)PK	12
410	Q8GYX6	Q8GYX6;A0A1P8BD85;F4JWU1;A0A1P8BD97	109;109;109;109	S	57.293	RKS(0.954)PPES(0.045)T(0.001)LSGSATSEK	3
1514	Q8GYX9	Q8GYX9;Q8GYX9-2	218;219	S	83.617	S(0.996)FS(0.004)DAVSSSSR	1
3122	Q8GYX9	Q8GYX9;Q8GYX9-2	32;32	T	63.966	IAAEET(1)DEEFEVK	6
474	Q8GZ14	Q8GZ14;F4I2D0;A4FVS4	248;248;249	S	80.361	QES(1)DGEEPVSLSQQPK	3
1515	Q8H0T4	Q8H0T4	2582	S	90.853	NDEQVDEGS(1)LDGR	9
1522	Q8H0Z4	Q8H0Z4	301	S	249.54	S(0.026)FS(0.974)QAEFLEANTVLSK	3
1521	Q8H0Z4	Q8H0Z4	299	S	88.57	S(0.5)FS(0.5)QAEFLEANTVLSK	1
1523	Q8H100-2	Q8H100-2;Q8H100	318;318	S	192.4	S(0.997)IS(0.003)SAQYFGDQNK	1
1524	Q8H100-2	Q8H100-2;Q8H100	320;320	S	130.15	S(0.043)IS(0.939)S(0.018)AQYFGDQNK	3
1526	Q8H102	Q8H102	144	S	113.53	S(0.5)S(0.5)PADFFTYLASDK	1
1525	Q8H102	Q8H102	189	S	130.47	SQLS(1)FTNHDSLAR	4
1527	Q8H102	Q8H102	145	S	58.885	S(0.188)S(0.812)PADFFTYLASDK	2
1529	Q8H110	Q8H110	132	S	142.39	LSFAEDFENGS(1)DEDDGENK	11
1532	Q8H111	Q8H111;A0A1P8B010;Q8H111-2	121;121;121	S	74.251	S(0.964)WWIAPS(0.036)AS(0.001)EGPS(0.915)S(0.583)S(0.501)VKER	13
1533	Q8H111	Q8H111;A0A1P8B010;Q8H111-2	122;122;122	S	74.251	S(0.964)WWIAPS(0.036)AS(0.001)EGPS(0.915)S(0.583)S(0.501)VKER	14
1530	Q8H111	Q8H111;A0A1P8B033	762;507	S	63.302	AHS(1)EAQLHNVNQEETK	3
1531	Q8H111	Q8H111;A0A1P8B010;Q8H111-2	109;109;109	S	74.251	S(0.964)WWIAPS(0.036)AS(0.001)EGPS(0.915)S(0.583)S(0.501)VKER	1
3443	Q8H129-2	Q8H129-2	153	Y	44.735	PWY(1)S(1)GNHDY(0.999)RGDVRAQLS(0.001)PMLR	9
3442	Q8H129-2	Q8H129-2	147	Y	44.735	PWY(1)S(1)GNHDY(0.999)RGDVRAQLS(0.001)PMLR	3
1538	Q8H1F0	Q8H1F0;Q9T0J7	196;196	S	81.278	S(0.001)FS(0.999)GGECADWSK	3
1541	Q8L3P4	Q8L3P4	577	S	70.117	KPHLMPS(0.129)S(0.871)PEHVDGK	8
1540	Q8L3P4	Q8L3P4	576	S	49.62	KPHLMPS(0.977)S(0.023)PEHVDGK	7
1543	Q8L3X8	Q8L3X8	206	S	117	S(0.378)Y(0.639)S(0.983)PGYEGAAAAAPDR	3
1542	Q8L3X8	Q8L3X8	204	S	66.023	RS(0.985)Y(0.604)S(0.411)PGY(0.001)EGAAAAAPDR	2
3444	Q8L3X8	Q8L3X8	205	Y	86.856	RS(0.206)Y(0.896)S(0.875)PGY(0.024)EGAAAAAPDR	3
1546	Q8L4D8	Q8L4D8	79	S	72.11	SGGMLETQNVGPEEIS(1)DDEIELPEGK	16
1545	Q8L4D8	Q8L4D8	356	S	109.37	VHNPVVESSIQPQRS(1)PR	15
3126	Q8L4N1	Q8L4N1;Q8L4N1-2	31;31	T	91.335	HS(0.002)HHHS(0.019)S(0.085)S(0.412)T(0.489)PS(0.015)AAT(0.179)PT(0.475)PT(0.324)AGAR	9
3129	Q8L4N1	Q8L4N1;Q8L4N1-2	40;40	T	111.49	HSHHHS(0.002)SS(0.005)T(0.006)PS(0.011)AAT(0.015)PT(0.367)PT(0.594)AGAR	18
3127	Q8L4N1	Q8L4N1;Q8L4N1-2	36;36	T	73.839	HS(0.001)HHHS(0.024)S(0.027)S(0.11)T(0.48)PS(0.366)AAT(0.956)PT(0.029)PT(0.007)AGAR	14
1547	Q8L4N1	Q8L4N1;Q8L4N1-2	28;28	S	97.256	HS(0.034)HHHS(0.62)S(0.18)S(0.082)T(0.082)PS(0.001)AATPTPTAGAR	6
3128	Q8L4N1	Q8L4N1;Q8L4N1-2	38;38	T	70.761	HSHHHS(0.018)S(0.08)S(0.383)T(0.444)PS(0.061)AAT(0.023)PT(0.933)PT(0.057)AGAR	16
1548	Q8L4N1	Q8L4N1;Q8L4N1-2	30;30	S	54.511	HS(0.001)HHHS(0.007)S(0.072)S(0.756)T(0.121)PS(0.076)AAT(0.076)PT(0.864)PT(0.027)AGAR	8
1549	Q8L4N1	Q8L4N1;Q8L4N1-2	33;33	S	48.315	HS(0.015)HHHS(0.057)S(0.057)S(0.053)T(0.057)PS(0.668)AAT(0.037)PT(0.052)PT(0.004)AGAR	11
3130	Q8L557	Q8L557	27	T	79.886	VDMEVET(0.667)AT(0.333)PK	7
1551	Q8L557	Q8L557	10	S	79.027	AEEQEIVDS(0.5)LS(0.5)AEVNPDQK	9
1552	Q8L557	Q8L557	12	S	49.106	AEEQEIVDS(0.064)LS(0.936)AEVNPDQK	11
3131	Q8L557	Q8L557	29	T	76.868	VDMEVET(0.019)AT(0.981)PK	9
1553	Q8L5Y4	Q8L5Y4	1477	S	68.123	NMQQLNQS(1)PDIDGELSK	8
1554	Q8L5Z7	Q8L5Z7	144	S	77.124	S(0.527)PS(0.43)S(0.017)S(0.017)S(0.006)S(0.002)DYIK	1
1555	Q8L5Z7	Q8L5Z7	146	S	68.676	S(0.004)PS(0.857)S(0.037)S(0.014)S(0.018)S(0.018)DY(0.051)IK	3
1558	Q8L601	Q8L601	517	S	77.03	S(0.001)T(0.001)DS(0.012)T(0.006)EKS(0.48)PS(0.48)KES(0.019)VVTVDAGVPDESAVEK	10
1559	Q8L601	Q8L601	520	S	58.49	S(0.005)T(0.004)DS(0.007)T(0.007)EKS(0.024)PS(0.035)KES(0.906)VVT(0.012)VDAGVPDESAVEK	13
1557	Q8L601	Q8L601	515	S	77.03	S(0.001)T(0.001)DS(0.012)T(0.006)EKS(0.48)PS(0.48)KES(0.019)VVTVDAGVPDESAVEK	8
3132	Q8L601	Q8L601	512	T	62.032	S(0.03)T(0.03)DS(0.225)T(0.225)EKS(0.176)PS(0.176)KES(0.138)VVTVDAGVPDESAVEK	5
1556	Q8L601	Q8L601	511	S	62.032	S(0.03)T(0.03)DS(0.225)T(0.225)EKS(0.176)PS(0.176)KES(0.138)VVTVDAGVPDESAVEK	4
2857	Q8L768	Q8L768;F4IA48	56;56	T	121.95	VVFGGQVT(1)DEEVESLNR	8
670	Q8L768	Q8L768;F4IA48	80;109	S	81.92	EIT(0.009)GS(0.99)GIFS(0.001)R	5
671	Q8L768	Q8L768;F4IA48	28;28	S	94.73	KPHTSTADLLTWSEVPPPDS(0.654)PS(0.148)S(0.191)AS(0.007)R	20
672	Q8L768	Q8L768;F4IA48	33;33	S	49.623	KPHTSTADLLTWSEVPPPDS(0.048)PS(0.092)S(0.092)AS(0.767)R	25
1561	Q8L7A9	Q8L7A9	788	S	67.952	LAAS(0.02)LFGGS(0.671)S(0.192)S(0.116)R	9
540	Q8L7B9	Q8L7B9;B9DFW5;Q9LW19;Q8GXK6;A4FVS2	556;556;556;517;517	S	77.374	S(0.596)Y(0.303)S(0.1)IPSR	1
1562	Q8L7S8-2	Q8L7S8-2;Q8L7S8	80;80	S	68.101	S(0.037)LGLS(0.94)DHDEY(0.023)DLDGDNNNVEADDGEELAISK	5
3446	Q8L7T5	Q8L7T5	610	Y	50.387	T(0.066)Y(0.645)NANT(0.066)S(0.066)S(0.078)S(0.078)DDDEVVVGEEDDDLTGNPK	2
1566	Q8L7T5	Q8L7T5	616	S	69.47	T(0.005)Y(0.004)NANT(0.061)S(0.061)S(0.435)S(0.435)DDDEVVVGEEDDDLTGNPK	8
1563	Q8L7T5	Q8L7T5;A0A1P8ATA9	275;275	S	51.939	RSAVS(0.249)S(0.809)S(0.916)MFNS(0.01)Y(0.015)R	6
1565	Q8L7T5	Q8L7T5	615	S	59.944	T(0.026)Y(0.024)NANT(0.217)S(0.605)S(0.064)S(0.064)DDDEVVVGEEDDDLTGNPK	7
3133	Q8L7T5	Q8L7T5	609	T	54.368	T(0.344)Y(0.3)NANT(0.089)S(0.089)S(0.089)S(0.089)DDDEVVVGEEDDDLTGNPK	1
1567	Q8L7T5	Q8L7T5	617	S	40.798	T(0.028)Y(0.025)NANT(0.193)S(0.148)S(0.148)S(0.459)DDDEVVVGEEDDDLTGNPK	9
3134	Q8L7T5	Q8L7T5	614	T	61.709	T(0.009)Y(0.008)NANT(0.517)S(0.203)S(0.203)S(0.06)DDDEVVVGEEDDDLTGNPK	6
1564	Q8L7T5	Q8L7T5;A0A1P8ATA9	276;276	S	51.939	RSAVS(0.249)S(0.809)S(0.916)MFNS(0.01)Y(0.015)R	7
1568	Q8L7U5	Q8L7U5	491	S	104.82	QLS(1)LDQFQNESR	3
1569	Q8L7W1	Q8L7W1	599	S	99.663	AEKDEVS(0.977)DDEAT(0.023)IEQTLK	7
1572	Q8L7W3	Q8L7W3;A0A1P8AZU5	444;444	S	140.49	LPS(1)PSIEQR	3
1573	Q8L7W3	Q8L7W3	472	S	59.227	RAGLPS(1)PPPAQR	6
1571	Q8L7W3	Q8L7W3;A0A1P8AZU5	453;453	S	62.166	LPS(1)PPVAQR	3
1570	Q8L7W3	Q8L7W3;A0A1P8AZU5	462;462	S	75.043	LPS(1)PPPR	3
1574	Q8L8X4	Q8L8X4	103	S	72.2	EIS(0.5)S(0.5)PESVVVVSEK	3
1575	Q8L8X4	Q8L8X4	104	S	66.797	EIS(0.435)S(0.56)PES(0.005)VVVVSEK	4
1576	Q8L969	Q8L969	63	S	112.02	AAS(1)PDPLGESSSSGTAR	3
1580	Q8L9W8	Q8L9W8	121	S	113.54	S(1)FGNLGEIGSVK	1
1581	Q8L9W8	Q8L9W8	119	S	73.9	S(0.869)KS(0.131)FGNLGEIGSVK	1
1584	Q8LA53	Q8LA53	14	S	96.467	S(0.151)S(0.151)S(0.698)PNEDRGENQLVVYDLK	3
1582	Q8LA53	Q8LA53	12	S	78.419	S(0.333)S(0.333)S(0.333)PNEDRGENQLVVYDLK	1
1583	Q8LA53	Q8LA53	13	S	78.419	S(0.333)S(0.333)S(0.333)PNEDRGENQLVVYDLK	2
1585	Q8LBB2	Q8LBB2	14	S	63.691	S(0.117)ES(0.882)LGHRS(0.108)DVS(0.982)S(0.91)PEAK	3
1586	Q8LBB2	Q8LBB2	22	S	63.691	S(0.117)ES(0.882)LGHRS(0.108)DVS(0.982)S(0.91)PEAK	11
1588	Q8LBB2	Q8LBB2	44	S	67.214	VEDLWDEQKPQLS(1)PNEK	13
1587	Q8LBB2	Q8LBB2	23	S	63.691	S(0.117)ES(0.882)LGHRS(0.108)DVS(0.982)S(0.91)PEAK	12
3135	Q8LCA1	Q8LCA1	65	T	57.227	AT(0.916)T(0.083)EVGEAPATTTEAETTELPEIVK	2
3136	Q8LCA1	Q8LCA1	66	T	75.156	AT(0.5)T(0.5)EVGEAPATTTEAETTELPEIVK	3
170	Q8LD26	Q8LD26;Q8LD26-2;A0A1P8ASR5;Q8LD26-3;Q8LD26-4;Q8LD26-5	48;48;73;48;48;48	S	116.19	S(1)YGEDSLPEEAVK	1
2751	Q8LD26	Q8LD26;Q8LD26-2;A0A1P8ASR5;Q8LD26-3;Q8LD26-4;Q8LD26-5	29;29;54;29;29;29	T	48.961	HHT(0.974)FS(0.017)FRPS(0.005)S(0.002)GNDQS(0.002)EAGSAR	3
169	Q8LD26	Q8LD26;Q8LD26-2;A0A1P8ASR5;Q8LD26-3;Q8LD26-4;Q8LD26-5	31;31;56;31;31;31	S	55.707	KHHT(0.478)FS(0.478)FRPS(0.033)S(0.011)GNDQSEAGSAR	6
3447	Q8LDU4	Q8LDU4	207	Y	41.133	LPEVNPY(0.901)VS(0.902)PS(0.879)LFVRS(0.085)AFS(0.085)PT(0.107)AS(0.042)MLKIDAEEEDK	7
1589	Q8LE63	Q8LE63	234	S	217.91	S(1)FDDSPPAAAELR	1
1590	Q8LEG3	Q8LEG3	577	S	65.224	ADPVMAS(1)P	7
1591	Q8LF20	Q8LF20	219	S	63.932	S(0.653)RS(0.237)Y(0.106)GDMT(0.003)EMGGGGGGGGRDEK	1
1593	Q8LG05	Q8LG05	47	S	83.368	T(0.006)LNS(0.128)PS(0.846)AAVAVS(0.028)DDS(0.898)ES(0.093)EKQSFVLTR	6
1592	Q8LG05	Q8LG05	39	S	70.563	EAPVT(0.001)VPS(0.5)T(0.5)K	8
3137	Q8LG05	Q8LG05	40	T	70.563	EAPVT(0.001)VPS(0.5)T(0.5)K	9
1594	Q8LG05	Q8LG05	56	S	83.368	T(0.006)LNS(0.128)PS(0.846)AAVAVS(0.028)DDS(0.898)ES(0.093)EKQSFVLTR	15
1597	Q8LG11	Q8LG11	59	S	95.429	NS(0.092)S(0.908)FQHNTSPSSGIGIR	3
1595	Q8LG11	Q8LG11	220	S	99.013	ALAHLLHGS(0.632)S(0.368)	9
1596	Q8LG11	Q8LG11	58	S	76.151	NS(0.927)S(0.073)FQHNTSPSSGIGIR	2
1598	Q8LLD0	Q8LLD0	193	S	54.288	FGLS(1)DDEAEDIAMDDAPGLGDPVGLDGK	4
1599	Q8LPK7	Q8LPK7	12	S	82.146	ANGADEDAVLS(0.999)DVES(0.001)DEPAPVVLK	11
1604	Q8RWK5	Q8RWK5	110	S	113.33	EFEPIDS(1)GS(1)ELEEDDLK	9
1603	Q8RWK5	Q8RWK5	108	S	113.33	EFEPIDS(1)GS(1)ELEEDDLK	7
1605	Q8RWN3	Q8RWN3;A8MR79	785;523	S	82.645	NEVT(0.001)PY(0.142)LVS(0.857)R	9
1606	Q8RWN3	Q8RWN3	105	S	56.72	T(0.065)ADS(0.968)DGES(0.968)GEIKFEDNNLPPLGEK	4
1607	Q8RWN3	Q8RWN3	109	S	56.72	T(0.065)ADS(0.968)DGES(0.968)GEIKFEDNNLPPLGEK	8
1608	Q8RWN5	Q8RWN5;C0Z388	295;257	S	79.81	S(1)GGGGAYPSSSTFDR	1
1610	Q8RWU7	Q8RWU7	181	S	105.46	RVS(1)FQGVGR	3
292	Q8RWU9	Q8RWU9;A0A1P8B4A5;A0A1P8B4B7;A0A1P8B4B2	654;670;635;651	S	119.62	S(0.004)DS(0.996)NGNVEPVASER	3
288	Q8RWU9	Q8RWU9;A0A1P8B4A5;A0A1P8B4B7;A0A1P8B4B2	501;517;501;517	S	67.095	APS(0.243)FS(0.756)GPLNLS(0.001)T(0.001)R	5
291	Q8RWU9	Q8RWU9;A0A1P8B4A5;A0A1P8B4B7;A0A1P8B4B2	652;668;633;649	S	75.462	S(0.545)DS(0.455)NGNVEPVASER	1
287	Q8RWU9	Q8RWU9;A0A1P8B4A5;A0A1P8B4B7;A0A1P8B4B2	499;515;499;515	S	117.02	APS(1)FSGPLNLSTR	3
289	Q8RWU9	Q8RWU9;A0A1P8B4A5;A0A1P8B4B7;A0A1P8B4B2	516;532;516;532	S	94.688	ASSNS(0.023)LS(0.977)APIK	7
290	Q8RWU9	Q8RWU9;A0A1P8B4A5	576;592	S	159.66	SAS(1)VGNWILEPK	3
3139	Q8RWW9	Q8RWW9	167	T	85.166	DTAQEEEEPRT(1)PENVGK	11
1616	Q8RWY6	Q8RWY6	613	S	106.58	S(0.333)S(0.333)S(0.333)LDLGVDPPSSR	3
1614	Q8RWY6	Q8RWY6	611	S	94.673	S(0.497)S(0.497)S(0.007)LDLGVDPPSSR	1
1615	Q8RWY6	Q8RWY6	612	S	94.673	S(0.497)S(0.497)S(0.007)LDLGVDPPSSR	2
3140	Q8RWY6	Q8RWY6	1049	T	93.381	SYDPSDAIGT(0.587)S(0.392)S(0.021)EEGYAGASK	10
1617	Q8RX85	Q8RX85	240	S	124.51	SEENIGAS(1)PDHWK	8
1620	Q8RXD9	Q8RXD9	10	S	54.094	MMNLGS(0.012)LS(0.949)LS(0.972)T(0.498)S(0.499)KS(0.056)S(0.014)K	10
1618	Q8RXD9	Q8RXD9	6	S	47.64	MMNLGS(0.995)LS(0.989)LS(0.164)T(0.4)S(0.336)KS(0.113)S(0.003)K	6
1619	Q8RXD9	Q8RXD9	8	S	47.64	MMNLGS(0.995)LS(0.989)LS(0.164)T(0.4)S(0.336)KS(0.113)S(0.003)K	8
1622	Q8RXD9	Q8RXD9	14	S	46.408	MMNLGS(0.096)LS(0.311)LS(0.356)T(0.398)S(0.594)KS(0.855)S(0.39)K	14
1621	Q8RXD9	Q8RXD9	12	S	45.213	MMNLGS(0.099)LS(0.197)LS(0.865)T(0.863)S(0.874)KS(0.075)S(0.028)K	12
3141	Q8RXD9	Q8RXD9	11	T	45.213	MMNLGS(0.099)LS(0.197)LS(0.865)T(0.863)S(0.874)KS(0.075)S(0.028)K	11
1623	Q8RXF8	Q8RXF8	14	S	56.139	YAAGAVDCPGS(1)PK	11
3143	Q8RXX9	Q8RXX9	241	T	101.23	S(0.09)HT(0.454)T(0.454)GHS(0.001)VVQPGECTER	4
1624	Q8RXX9	Q8RXX9	238	S	59.862	S(0.286)HT(0.249)T(0.249)GHS(0.217)VVQPGECTER	1
3142	Q8RXX9	Q8RXX9	240	T	130.09	S(0.025)HT(0.942)T(0.033)GHSVVQPGECTER	3
1625	Q8RXZ8	Q8RXZ8	29	S	64.374	QLGAQLS(0.748)GS(0.23)MS(0.016)FS(0.004)S(0.002)QMSK	7
1626	Q8RXZ8	Q8RXZ8	31	S	53.869	QLGAQLS(0.434)GS(0.434)MS(0.127)FS(0.004)S(0.001)QMS(0.001)K	9
1627	Q8RY15	Q8RY15;A0A1P8B3K6	488;488	S	182.02	EFLTEKLS(1)PGEEDK	8
1628	Q8RY15	Q8RY15;A0A1P8B3K6	341;341	S	206.13	LGKES(1)PERSDEFDLGK	5
3144	Q8RY15	Q8RY15;A0A1P8B3K6	484;484	T	69.284	EFLT(0.814)EKLS(0.185)PGEEDKALS(0.002)EVVTEK	4
1629	Q8RY15	Q8RY15;A0A1P8B3K6	345;345	S	106.6	LGKES(0.076)PERS(0.924)DEFDLGK	9
1630	Q8RY18-2	Q8RY18-2;Q8RY18	339;803	S	67.646	LGS(0.956)PT(0.037)HS(0.006)QAYNPQSYK	3
3146	Q8S3U9	Q8S3U9	176	T	107.39	VALT(0.965)S(0.006)LQS(0.029)LPR	4
1633	Q8S3U9	Q8S3U9	180	S	84.734	VALT(0.303)S(0.088)LQS(0.608)LPR	8
1635	Q8S8I5	Q8S8I5	251	S	115.53	S(0.859)KS(0.141)LEPLEAEQAVSEK	1
1637	Q8S8I5	Q8S8I5	234	S	94.384	S(1)PEKEVS(0.58)PDS(0.004)GEFGS(0.332)S(0.084)R	1
1634	Q8S8I5	Q8S8I5	240	S	129.89	EVS(1)PDSGEFGSSR	3
1636	Q8S8I5	Q8S8I5	253	S	79.92	S(0.005)KS(0.995)LEPLEAEQAVSEK	3
1641	Q8S8R1	Q8S8R1	30	S	89.624	DNDLPT(0.147)DS(0.734)PY(0.117)MAT(0.001)GTLEDYK	8
3147	Q8S8R1	Q8S8R1	63	T	53.365	AY(0.002)GAEGHQEPT(0.114)PGLGGGS(0.406)T(0.406)DAPT(0.054)PS(0.018)GDAPAATTTDAK	19
1639	Q8S8R1	Q8S8R1	62	S	53.365	AY(0.002)GAEGHQEPT(0.114)PGLGGGS(0.406)T(0.406)DAPT(0.054)PS(0.018)GDAPAATTTDAK	18
3149	Q8S8R1	Q8S8R1	6	T	62.813	MEAGKT(0.912)PPT(0.049)T(0.014)T(0.01)T(0.01)T(0.003)T(0.001)EK	6
1640	Q8S8R1	Q8S8R1	69	S	56.664	AYGAEGHQEPTPGLGGGS(0.009)T(0.01)DAPT(0.282)PS(0.684)GDAPAAT(0.01)T(0.005)T(0.002)DAK	25
3148	Q8S8R1	Q8S8R1	67	T	53.114	AYGAEGHQEPT(0.003)PGLGGGS(0.027)T(0.027)DAPT(0.874)PS(0.068)GDAPAATTTDAK	23
3150	Q8S8S8	Q8S8S8	184	T	107.11	KLETLDET(0.976)S(0.024)EGEEAK	8
1642	Q8S8S8	Q8S8S8	185	S	179.55	KLETLDET(0.032)S(0.968)EGEEAK	9
1643	Q8S9J8	Q8S9J8	207	S	67.456	S(1)FGDVNEIGAR	1
1644	Q8VWF5	Q8VWF5	789	S	60.08	NMDLLDS(0.769)QLS(0.231)DDDGRER	7
1645	Q8VWF5	Q8VWF5	792	S	160.03	NMDLLDSQLS(1)DDDGRER	10
1646	Q8VWF5	Q8VWF5	522	S	58.461	S(0.001)HHHFHVGS(0.985)APS(0.014)GVPLEK	9
1647	Q8VWF5	Q8VWF5	384	S	99.669	S(1)PVFGLS(0.965)PT(0.035)R	1
1648	Q8VWG7	Q8VWG7	64	S	98.882	DYEDKAETKPS(0.03)FS(0.97)PK	13
1649	Q8VY07	Q8VY07	246	S	94.188	YGSTDHDNLSS(0.003)GKKS(0.955)PDS(0.041)AK	15
1650	Q8VYA5-3	Q8VYA5-3;Q8VYA5-2;Q8VYA5	170;181;211	S	81.017	DRS(1)PVLDDEGS(1)PK	3
1651	Q8VYA5-3	Q8VYA5-3;Q8VYA5-2;Q8VYA5	178;189;219	S	81.017	DRS(1)PVLDDEGS(1)PK	11
1653	Q8VYA5-3	Q8VYA5-3;Q8VYA5-2;Q8VYA5	189;200;230	S	124.51	IIDGS(1)PPPS(1)PK	9
1652	Q8VYA5-3	Q8VYA5-3;Q8VYA5-2;Q8VYA5	185;196;226	S	124.51	IIDGS(1)PPPS(1)PK	5
1654	Q8VYA5-3	Q8VYA5-3;Q8VYA5-2;Q8VYA5	215;226;256	S	180.93	NSVVS(1)PVVGAGGDSSK	5
1056	Q8VYC1	Q8VYC1;O24527	63;63	S	71.06	GDS(1)DGEGEEDDDDDSMLPPLLK	3
2774	Q8VYF2	Q8VYF2;A0A1P8B3W0	5;5	T	56.29	ADQT(0.269)S(0.206)DS(0.206)T(0.159)S(0.159)PVAPLSVSSPTATK	4
281	Q8VYF2	Q8VYF2;A0A1P8B3W0	19;19	S	94.707	ADQTSDSTSPVAPLS(0.012)VS(0.168)S(0.632)PT(0.112)AT(0.076)KK	18
280	Q8VYF2	Q8VYF2;A0A1P8B3W0	18;18	S	115.12	ADQTSDSTSPVAPLS(0.055)VS(0.586)S(0.254)PT(0.053)AT(0.051)K	17
279	Q8VYF2	Q8VYF2;A0A1P8B3W0	16;16	S	54.419	ADQT(0.001)S(0.002)DS(0.001)T(0.001)SPVAPLS(0.718)VS(0.057)S(0.172)PT(0.024)AT(0.024)K	15
2777	Q8VYF2	Q8VYF2;A0A1P8B3W0	138;171	T	97.502	SEVTEEKVEALS(0.382)T(0.618)DDNAK	13
277	Q8VYF2	Q8VYF2;A0A1P8B3W0	6;6	S	90.397	ADQT(0.043)S(0.681)DS(0.092)T(0.092)S(0.092)PVAPLSVSSPTATK	5
282	Q8VYF2	Q8VYF2;A0A1P8B3W0	137;170	S	88.951	SEVTEEKVEALS(0.5)T(0.5)DDNAK	12
2775	Q8VYF2	Q8VYF2;A0A1P8B3W0	21;21	T	115.06	ADQTSDSTSPVAPLS(0.026)VS(0.119)S(0.326)PT(0.326)AT(0.203)K	20
278	Q8VYF2	Q8VYF2;A0A1P8B3W0	10;10	S	75.539	ADQT(0.029)S(0.279)DS(0.206)T(0.206)S(0.279)PVAPLSVSSPTATK	9
2776	Q8VYF2	Q8VYF2;A0A1P8B3W0	23;23	T	68.291	ADQTSDSTSPVAPLSVS(0.007)S(0.042)PT(0.019)AT(0.931)K	22
1657	Q8VYJ6	Q8VYJ6	485	S	72.428	RNS(0.004)LDIPVVS(0.996)PEPNVPR	10
1656	Q8VYJ6	Q8VYJ6	478	S	69.148	NS(1)LDIPVVSPEPNVPR	2
1661	Q8VYN9	Q8VYN9;A0A1P8BH73;A0A1P8BH78	32;32;32	S	58.835	HS(0.011)HHHHS(0.025)S(0.097)S(0.391)T(0.391)PS(0.034)S(0.009)AAT(0.029)PT(0.011)PTAGAR	9
1658	Q8VYN9	Q8VYN9;A0A1P8BH73;A0A1P8BH78	25;25;25	S	90.712	HS(0.628)HHHHS(0.093)S(0.093)S(0.093)T(0.093)PS(0.001)SAATPTPTAGAR	2
3151	Q8VYN9	Q8VYN9;A0A1P8BH73;A0A1P8BH78	33;33;33	T	74.525	HS(0.003)HHHHS(0.03)S(0.085)S(0.22)T(0.745)PS(0.584)S(0.094)AAT(0.097)PT(0.06)PT(0.082)AGAR	10
1663	Q8VYN9	Q8VYN9;A0A1P8BH73;A0A1P8BH78	21;21;21	S	83.869	IHHPPS(1)PR	6
1664	Q8VYN9	Q8VYN9;A0A1P8BH73;A0A1P8BH78	219;219;219	S	161.63	S(1)GGDDDGDVVAASASAHHEHIKDE	1
1659	Q8VYN9	Q8VYN9;A0A1P8BH73;A0A1P8BH78	30;30;30	S	52.971	HS(0.001)HHHHS(0.259)S(0.259)S(0.227)T(0.227)PS(0.025)S(0.003)AATPTPTAGAR	7
1662	Q8VYN9	Q8VYN9;A0A1P8BH73;A0A1P8BH78	35;35;35	S	63.125	HS(0.036)HHHHS(0.042)S(0.138)S(0.054)T(0.054)PS(0.657)S(0.018)AAT(0.001)PTPTAGAR	12
3152	Q8VYN9	Q8VYN9;A0A1P8BH73;A0A1P8BH78	41;41;41	T	49.623	HS(0.012)HHHHS(0.269)S(0.297)S(0.328)T(0.065)PS(0.071)S(0.057)AAT(0.03)PT(0.718)PT(0.154)AGAR	18
1660	Q8VYN9	Q8VYN9;A0A1P8BH73;A0A1P8BH78	31;31;31	S	52.971	HS(0.001)HHHHS(0.259)S(0.259)S(0.227)T(0.227)PS(0.025)S(0.003)AATPTPTAGAR	8
1666	Q8VYS8	Q8VYS8;Q8VYS8-3;Q8VYS8-2	393;400;430	S	120.92	SNAQEEDVIAGS(0.464)S(0.536)VR	13
1665	Q8VYS8	Q8VYS8;Q8VYS8-3;Q8VYS8-2	392;399;429	S	95.662	SNAQEEDVIAGS(0.806)S(0.194)VR	12
1672	Q8VYV0	Q8VYV0	46	S	105.74	SKPIEEEETGS(0.001)GS(0.026)QS(0.973)GGES(1)PEAK	19
1670	Q8VYV0	Q8VYV0	40	S	71.78	SKPIEEEET(0.003)GS(0.032)GS(0.863)QS(0.102)GGES(1)PEAK	13
1669	Q8VYV0	Q8VYV0	38	S	66.793	S(0.011)KPIEEEET(0.268)GS(0.697)GS(0.021)QS(0.003)GGESPEAK	11
1671	Q8VYV0	Q8VYV0	42	S	66.014	SKPIEEEETGS(0.001)GS(0.012)QS(0.988)GGES(1)PEAK	15
1673	Q8VYW7	Q8VYW7	1132	S	44.711	EAT(0.008)ES(0.001)T(0.001)APGS(0.817)PT(0.066)GQGPES(0.108)PK	10
1674	Q8VZ95-3	Q8VZ95-3;Q8VZ95-2;Q8VZ95	149;149;149	S	96.61	VTYVAPPRPPS(1)PVHEGS(0.005)EEGS(0.547)S(0.448)PR	11
1677	Q8VZ95-3	Q8VZ95-3;Q8VZ95-2;Q8VZ95	160;160;160	S	45.423	VT(0.008)Y(0.02)VAPPRPPS(0.939)PVHEGS(0.871)EEGS(0.581)S(0.581)PR	22
1675	Q8VZ95-3	Q8VZ95-3;Q8VZ95-2;Q8VZ95	155;155;155	S	79.304	VT(0.001)Y(0.003)VAPPRPPS(0.996)PVHEGS(0.994)EEGS(0.543)S(0.463)PR	17
1676	Q8VZ95-3	Q8VZ95-3;Q8VZ95-2;Q8VZ95	159;159;159	S	45.423	VT(0.008)Y(0.02)VAPPRPPS(0.939)PVHEGS(0.871)EEGS(0.581)S(0.581)PR	21
1678	Q8VZG7	Q8VZG7;Q8VZG7-2	975;975	S	108.34	IGIWQYGDIES(1)DDEDTGPAR	11
1681	Q8VZL1	Q8VZL1	130	S	84.297	S(0.522)S(0.301)S(0.177)PANSPAVSVR	1
1679	Q8VZL1	Q8VZL1	30	S	98.543	QWSGDSGTTNAAAVAPS(0.596)S(0.403)PAR	17
1682	Q8VZL1	Q8VZL1	131	S	73.415	S(0.495)S(0.495)S(0.009)PANSPAVSVR	2
1683	Q8VZL1	Q8VZL1	8	S	70.816	T(0.017)ES(0.974)PS(0.008)YFR	3
1680	Q8VZL1	Q8VZL1	31	S	67.785	QWSGDSGTTNAAAVAPS(0.132)S(0.867)PAR	18
1684	Q8VZS3	Q8VZS3	327	S	87.363	GGVYAPVAVAQS(1)PK	12
1688	Q8VZS8	Q8VZS8	9	S	157.58	ANSESSS(0.033)S(0.967)PVNEEENSQR	8
1686	Q8VZS8	Q8VZS8	7	S	82.543	ANS(0.003)ES(0.056)S(0.359)S(0.359)S(0.223)PVNEEENSQR	6
1687	Q8VZS8	Q8VZS8	8	S	71.241	ANSES(0.005)S(0.007)S(0.586)S(0.402)PVNEEENSQR	7
1685	Q8VZS8	Q8VZS8	6	S	115.53	ANS(0.001)ES(0.433)S(0.004)S(0.129)S(0.433)PVNEEENSQR	5
2850	Q8VZT4	Q8VZT4;F4I1G1	109;109	T	54.281	S(0.156)GS(0.134)T(0.631)HFS(0.015)S(0.03)T(0.03)DS(0.003)GNFQGK	4
645	Q8VZT4	Q8VZT4;F4I1G1	108;108	S	92.133	S(0.116)GS(0.73)T(0.147)HFS(0.007)STDSGNFQGK	3
1689	Q8W4D8	Q8W4D8	133	S	201.3	GGS(1)EEPNVEEDSVAR	3
1690	Q8W4K6	Q8W4K6	217	S	85.522	DLGS(0.917)AS(0.083)PPVAR	4
1697	Q8W4K6	Q8W4K6	143	S	124.42	S(1)PPYEDGYDR	1
1694	Q8W4K6	Q8W4K6	208	S	93.029	T(0.004)S(0.004)EEGS(0.997)QS(0.995)PEQVKDLGSASPPVAR	8
1693	Q8W4K6	Q8W4K6	206	S	93.029	T(0.004)S(0.004)EEGS(0.997)QS(0.995)PEQVKDLGSASPPVAR	6
1698	Q8W4K6	Q8W4K6	158	S	72.209	S(0.999)S(0.999)PGGRS(0.002)PGFETGSR	1
1699	Q8W4K6	Q8W4K6	159	S	72.209	S(0.999)S(0.999)PGGRS(0.002)PGFETGSR	2
1700	Q8W4K6	Q8W4K6	139	S	94.845	S(0.103)S(0.103)S(0.596)GS(0.03)RS(0.168)PPYEDGYDR	3
1692	Q8W4K6	Q8W4K6	202	S	76.937	KT(0.024)S(0.436)EEGS(0.105)QS(0.436)PEQVKDLGS(0.559)AS(0.441)PPVAR	3
1696	Q8W4K6	Q8W4K6	407	S	96.963	S(0.118)MS(0.878)APS(0.004)LQPLQGVPSGGLQSSEVKPSGR	3
1691	Q8W4K6	Q8W4K6	219	S	116.84	DLGSAS(1)PPVAR	6
1695	Q8W4K6	Q8W4K6	405	S	51.242	S(0.858)MS(0.077)APS(0.061)LQPLQGVPS(0.004)GGLQSSEVKPSGR	1
1701	Q8W4M5	Q8W4M5	16	S	75.416	DLT(0.002)AVGS(0.998)PENAPAK	7
3154	Q8W4M5	Q8W4M5	12	T	120.6	DLT(1)AVGSPENAPAK	3
860	Q8W555	Q8W555;F4JFN7	473;473	S	105.2	S(0.463)S(0.463)S(0.073)PGY(0.002)VGSYSVNK	2
859	Q8W555	Q8W555;F4JFN7	472;472	S	105.2	S(0.463)S(0.463)S(0.073)PGY(0.002)VGSYSVNK	1
858	Q8W555	Q8W555;F4JFN7	195;195	S	101.39	S(1)PLGAGYSYGVNR	1
857	Q8W555	Q8W555;F4JFN7	193;193	S	57.537	ELS(0.99)PGPS(0.724)RS(0.271)PLGAGY(0.002)S(0.012)YGVNR	7
861	Q8W555	Q8W555;F4JFN7	474;474	S	107.46	S(0.012)S(0.012)S(0.976)PGYVGSYSVNK	3
856	Q8W555	Q8W555;F4JFN7	189;189	S	57.537	ELS(0.99)PGPS(0.724)RS(0.271)PLGAGY(0.002)S(0.012)YGVNR	3
1703	Q8W5R6	Q8W5R6	574	S	59.67	KSDGVAGTLPTDGNQSQAS(0.125)GS(0.679)PS(0.125)S(0.043)S(0.02)S(0.007)K	21
1704	Q93V56	Q93V56	24	S	127.46	ILS(0.97)S(0.03)LSR	3
1706	Q93V62	Q93V62	219	S	112.02	VDS(1)EGVLCGANFK	3
1705	Q93V62	Q93V62	244	S	62.408	RGS(1)EANWSL	3
1713	Q93VP3	Q93VP3;Q93VP3-2	22;22	S	71.555	T(0.001)Y(0.001)PQS(0.998)AGNIR	5
1712	Q93VP3	Q93VP3;Q93VP3-2	16;16	S	55.815	S(0.001)DDEHHFEAS(0.002)ES(0.086)GAS(0.911)K	15
1711	Q93VP3	Q93VP3;Q93VP3-2	13;13	S	112.03	SDDEHHFEAS(0.125)ES(0.867)GAS(0.008)K	12
1709	Q93VP3	Q93VP3;Q93VP3-2	2;2	S	263.56	S(1)DDEHHFEASESGASK	1
1710	Q93VP3	Q93VP3;Q93VP3-2	11;11	S	177.58	SDDEHHFEAS(0.998)ES(0.002)GASK	10
3156	Q93VP9	Q93VP9	362	T	131.35	DHQETQALDET(1)DLEELEDMGEK	11
3155	Q93VP9	Q93VP9	356	T	73.383	DHQET(0.634)QALDET(0.366)DLEELEDMGEK	5
1714	Q93W28	Q93W28	217	S	80.545	LT(1)PPGS(1)PPILSASGTPK	6
1716	Q93W28	Q93W28	2	S	223.15	S(1)EIEEEEEEGSASAITGSR	1
1715	Q93W28	Q93W28	240	S	106.67	RHS(1)VSFATTR	3
3157	Q93W28	Q93W28	213	T	80.545	LT(1)PPGS(1)PPILSASGTPK	2
1717	Q93W28	Q93W28	12	S	80.98	S(1)EIEEEEEEGS(0.966)AS(0.031)AIT(0.002)GS(0.001)R	11
1718	Q93WJ8	Q93WJ8	417	S	103.13	AQPS(1)VESLEVLSK	4
1719	Q93WK6	Q93WK6	66	S	95.477	S(1)VDDLFENQSK	1
1722	Q93XX4	Q93XX4	544	S	89.374	KEEFLIGS(0.002)IEEES(0.757)QS(0.191)QS(0.049)PR	13
1723	Q93XX4	Q93XX4	546	S	102.21	KEEFLIGSIEEES(0.009)QS(0.867)QS(0.124)PR	15
1720	Q93XX4	Q93XX4	692	S	85.28	EDS(0.863)S(0.137)GDILEDSTDVEAK	3
1724	Q93XX4	Q93XX4	548	S	119.69	KEEFLIGSIEEES(0.002)QS(0.021)QS(0.977)PR	17
1721	Q93XX4	Q93XX4	700	S	69.07	EDS(0.013)S(0.005)GDILEDS(0.583)T(0.399)DVEAKEEK	11
3158	Q93XX4	Q93XX4	701	T	123.55	EDSSGDILEDS(0.065)T(0.935)DVEAKEEK	12
1725	Q93XY1	Q93XY1	20	S	144.8	GGSLQNPS(0.988)PT(0.012)APSR	8
1726	Q93XY1	Q93XY1	520	S	82.986	LDSHSQNQKPEELNGQVS(1)PDEHSGAK	18
1727	Q93XY1	Q93XY1	341	S	93.424	S(1)ADNISSFTSTDDK	1
1728	Q93YP4	Q93YP4	285	S	104.42	KFS(1)EQNIGAAPPSYEEAVSESR	3
3159	Q93YR3	Q93YR3	70	T	64.954	SFVVEES(0.037)DDDMDET(0.963)EEVKPK	14
1730	Q93YR3	Q93YR3	57	S	130.09	S(1)FVVEES(1)DDDMDETEEVKPK	1
1731	Q93YR3	Q93YR3	63	S	174.87	SFVVEES(1)DDDMDETEEVKPK	7
3160	Q93YR3	Q93YR3	97	T	57.156	VEEEEEEDEIVES(0.228)DVELEGDT(0.772)VEPDNDPPQK	21
1729	Q93YR3	Q93YR3	190	S	62.237	DANAALEINPDS(1)AK	12
1732	Q93YR3	Q93YR3	89	S	128.85	VEEEEEEDEIVES(1)DVELEGDTVEPDNDPPQK	13
1733	Q93YS6	Q93YS6	478	S	97.214	GSSVGGLDQLESAS(1)PEK	14
1736	Q93YW4	Q93YW4	30	S	115.54	NS(0.001)LES(0.193)GNGS(0.806)PEANSLVGNDENVK	9
1735	Q93YW4	Q93YW4	26	S	62.861	NS(0.009)LES(0.85)GNGS(0.139)PEANS(0.002)LVGNDENVK	5
1734	Q93YW4	Q93YW4;A0A1P8BEL3;A0A1P8BEL7	363;260;271	S	96.059	EEIES(1)EDGEILEK	5
496	Q93Z49	Q93Z49;A8MS32	3;3	S	96.455	S(0.173)S(0.827)AEDVKEQGNLTNEAEK	2
494	Q93Z49	Q93Z49;A8MS32	57;82	S	90.731	AYFDS(1)ADWALGK	5
495	Q93Z49	Q93Z49;A8MS32	2;2	S	97.463	S(0.5)S(0.5)AEDVKEQGNLTNEAEK	1
1738	Q93ZH3	Q93ZH3	312	S	131.94	QDHSDDADGGDEQS(0.001)QPS(0.059)S(0.784)PS(0.155)VK	18
1737	Q93ZH3	Q93ZH3	311	S	122.83	QDHSDDADGGDEQSQPS(0.806)S(0.145)PS(0.049)VK	17
1745	Q93ZH7	Q93ZH7	47	S	62.298	QS(0.007)S(0.929)S(0.061)S(0.003)PPPALAPR	3
1746	Q93ZH7	Q93ZH7	48	S	162.49	QSS(0.007)S(0.981)S(0.012)PPPALAPR	4
1747	Q93ZH7	Q93ZH7	49	S	142.12	QSS(0.025)S(0.025)S(0.95)PPPALAPR	5
3161	Q93ZH7	Q93ZH7	77	T	57.673	DLS(0.283)PPS(0.357)T(0.357)ADAVNVTAT(0.002)DVPVVPSSSAPGVVR	7
1739	Q93ZH7	Q93ZH7	381	S	50.722	DDES(0.995)LAGS(0.005)PALPSYMVPTK	4
3163	Q93ZH7	Q93ZH7	412	T	64.962	LKPQS(0.063)PLGGT(0.394)T(0.544)QENEGFTDK	11
3162	Q93ZH7	Q93ZH7	411	T	70.555	LKPQS(0.038)PLGGT(0.91)T(0.052)QENEGFTDK	10
1744	Q93ZH7	Q93ZH7	433	S	101.39	LSYPT(0.127)S(0.873)PALPKPR	6
1742	Q93ZH7	Q93ZH7	363	S	71.601	S(0.221)NDDDS(0.774)KS(0.003)T(0.001)IS(0.001)VLS(1)ER	14
1743	Q93ZH7	Q93ZH7	406	S	83.776	LKPQS(1)PLGGTTQENEGFTDK	5
1741	Q93ZH7	Q93ZH7	76	S	57.673	DLS(0.283)PPS(0.357)T(0.357)ADAVNVTAT(0.002)DVPVVPSSSAPGVVR	6
1740	Q93ZH7	Q93ZH7	73	S	98.445	DLS(0.935)PPS(0.033)T(0.033)ADAVNVTATDVPVVPSSSAPGVVR	3
3165	Q93ZH7	Q93ZH7	339	T	115.12	NS(0.001)FFS(0.003)PPT(0.956)PS(0.041)R	8
3164	Q93ZH7	Q93ZH7	432	T	88.706	LS(0.11)Y(0.057)PT(0.814)S(0.02)PALPKPR	5
1748	Q93ZM2	Q93ZM2	422	S	75.524	RFDGS(1)GGDDDDDDPVEKR	5
1751	Q93ZS6	Q93ZS6	191	S	88.555	T(0.102)VGS(0.402)S(0.495)NNISVQSSPSHGYTPTIAK	5
1750	Q93ZS6	Q93ZS6	190	S	86.625	T(0.128)VGS(0.744)S(0.128)NNIS(0.001)VQSSPSHGYTPTIAK	4
1752	Q93ZS6	Q93ZS6	195	S	77.668	T(0.014)VGS(0.132)S(0.164)NNIS(0.689)VQSSPSHGYTPTIAK	9
1749	Q93ZS6	Q93ZS6	393	S	106.87	ARVS(1)LEGLNPAPAYK	4
1753	Q93ZT6-2	Q93ZT6-2;Q93ZT6	483;487	S	99.021	GMVSS(0.002)GGPVS(0.998)PGPVYPGGR	10
1754	Q93ZX4	Q93ZX4	96	S	91.615	KADPNPAS(1)DVEDKFEESAPEVTK	8
1758	Q940B8	Q940B8	634	S	96.805	NNISSYPQET(0.103)S(0.897)DREEK	11
1761	Q940N4	Q940N4	115	S	61.684	GPVIEEIDS(1)DDEKEGEGDKEK	9
1764	Q940N7	Q940N7	263	S	145.14	EVS(1)TLS(0.999)DPGS(0.001)PR	3
1765	Q940N7	Q940N7	266	S	145.14	EVS(1)TLS(0.999)DPGS(0.001)PR	6
3166	Q940N7	Q940N7	264	T	207.34	EVS(0.079)T(0.921)LSDPGSPR	4
1766	Q940N7	Q940N7	270	S	51.612	EVS(0.062)T(0.29)LS(0.649)DPGS(1)PRR	10
1763	Q940N7	Q940N7	281	S	82.259	DVPS(0.997)PY(0.003)GS(0.889)T(0.093)S(0.015)S(0.003)APVMR	8
1762	Q940N7	Q940N7	277	S	82.259	DVPS(0.997)PY(0.003)GS(0.889)T(0.093)S(0.015)S(0.003)APVMR	4
1767	Q940Y8	Q940Y8	592	S	92.8	KS(0.831)NS(0.169)DDNLNALLQEEEDLVNAHR	2
1768	Q940Y8	Q940Y8	594	S	83.436	S(0.238)NS(0.762)DDNLNALLQEEEDLVNAHR	3
1769	Q941A4	Q941A4	3	S	61.03	AS(0.836)S(0.164)DERPGAYPAR	2
1770	Q941A4	Q941A4	4	S	92.906	AS(0.237)S(0.763)DERPGAYPAR	3
1773	Q941L0	Q941L0	151	S	85.493	QDTSGEFS(0.096)AAS(0.903)PER	11
1771	Q941L0	Q941L0	176	S	126.56	LPYSSDVNQS(1)PNR	10
1772	Q941L0	Q941L0	148	S	80.719	QDTSGEFS(0.5)AAS(0.5)PER	8
1774	Q944Q6	Q944Q6	233	S	107.74	QNS(1)ETLYYADDEDGNR	3
1776	Q949Z2	Q949Z2	360	S	61.815	IDGVSVS(0.013)S(0.013)S(0.073)LS(0.264)S(0.264)EAS(0.148)S(0.224)PK	11
1779	Q949Z2	Q949Z2	365	S	147.49	IDGVSVSSSLS(0.003)S(0.001)EAS(0.087)S(0.909)PK	16
1777	Q949Z2	Q949Z2	361	S	61.815	IDGVSVS(0.013)S(0.013)S(0.073)LS(0.264)S(0.264)EAS(0.148)S(0.224)PK	12
1778	Q949Z2	Q949Z2	364	S	190.24	IDGVSVSSSLSSEAS(0.817)S(0.183)PK	15
1780	Q94A09	Q94A09	44	S	125.73	EFLT(0.027)S(0.885)S(0.088)DEEEESVSIR	5
1781	Q94A09	Q94A09	45	S	90.754	EFLT(0.001)S(0.025)S(0.975)DEEEESVSIR	6
1784	Q94AI7	Q94AI7	214	S	91.969	APS(1)PVNNPLLGGIPK	3
3167	Q94AI7	Q94AI7	286	T	57.145	T(0.969)PPT(0.026)NAS(0.004)LDYPSADSEHVSK	1
1785	Q94AK8	Q94AK8	230	S	84.508	EDLS(0.246)ELYREDLS(0.753)DVET(0.001)S(0.001)	12
3451	Q94AL6	Q94AL6	19	Y	44.341	MPISATMVGALLGLGT(0.065)QMY(0.734)S(0.201)NALRK	19
1786	Q94BR1	Q94BR1	29	S	65.598	KLEIATHNS(0.006)GS(0.224)LS(0.088)S(0.334)S(0.348)PK	15
1789	Q94BT0	Q94BT0	152	S	74.611	INS(0.999)AES(0.001)MELWASQQK	3
1788	Q94BT0	Q94BT0	125	S	76.731	EAT(0.013)ADMS(0.248)EEFS(0.721)EGEKGDIIS(0.017)DISTHGESTKPR	11
1790	Q94BT0	Q94BT0	155	S	82.489	INS(0.005)AES(0.994)MELWAS(0.001)QQK	6
1787	Q94BT0	Q94BT0	121	S	56.156	EAT(0.071)ADMS(0.783)EEFS(0.143)EGEKGDIIS(0.003)DISTHGESTKPR	7
1791	Q94C20	Q94C20	28	S	85.988	AFGDYDNS(1)DEDGDNDVR	8
1792	Q94C48-2	Q94C48-2;Q94C48	409;410	S	46.943	DAETVNQT(0.001)S(0.001)HPT(0.002)EEEAQVT(0.004)VS(0.001)S(0.004)NADVEDS(0.414)HET(0.414)VS(0.159)PR	29
1793	Q94C48-2	Q94C48-2;Q94C48	414;415	S	87.823	DAETVNQTSHPTEEEAQVTVSSNADVEDS(0.01)HET(0.041)VS(0.95)PR	34
3168	Q94C48-2	Q94C48-2;Q94C48	412;413	T	55.804	DAETVNQTSHPTEEEAQVT(0.001)VS(0.003)S(0.003)NADVEDS(0.008)HET(0.828)VS(0.157)PR	32
1797	Q94C59	Q94C59	53	S	163.02	S(0.003)AS(0.997)FKEESDFFADLK	3
1796	Q94C59	Q94C59	51	S	147.49	S(0.5)AS(0.5)FKEESDFFADLK	1
1801	Q94CL7	Q94CL7	18	S	66.711	T(0.439)S(0.439)S(0.121)IPSTQKPSPVEDSFMR	2
3169	Q94CL7	Q94CL7	17	T	66.711	T(0.439)S(0.439)S(0.121)IPSTQKPSPVEDSFMR	1
1802	Q94CL7	Q94CL7	291	S	117.53	YRPEPSET(0.017)GS(0.983)PER	10
1803	Q94EG6	Q94EG6	236	S	65.528	AFDLGS(0.001)KPEGT(0.116)S(0.545)T(0.327)PT(0.01)K	12
3172	Q94EG6	Q94EG6	239	T	67.994	AFDLGS(0.037)KPEGT(0.047)S(0.176)T(0.176)PT(0.564)KDFK	15
3170	Q94EG6	Q94EG6	235	T	108.96	AFDLGSKPEGT(0.425)S(0.425)T(0.128)PT(0.022)K	11
3171	Q94EG6	Q94EG6	237	T	71.031	AFDLGSKPEGT(0.005)S(0.086)T(0.876)PT(0.033)K	13
1804	Q94EG6	Q94EG6	13	S	98.654	ANLPTVLVT(0.013)GAS(0.987)GR	12
1805	Q94F09	Q94F09	430	S	56.468	ERVDQATTVPEDES(0.16)S(0.671)EHKPS(0.17)DK	15
3174	Q94F39	Q94F39	139	T	68.676	S(0.016)VET(0.476)S(0.476)PS(0.026)S(0.006)AQSQPENLGK	4
1807	Q94F39	Q94F39	43	S	57.434	S(0.011)T(0.055)S(0.934)VLDLVVNDR	3
3173	Q94F39	Q94F39	42	T	105.25	S(0.496)T(0.496)S(0.008)VLDLVVNDR	2
1806	Q94F39	Q94F39	41	S	105.25	S(0.496)T(0.496)S(0.008)VLDLVVNDR	1
1808	Q94F39	Q94F39	140	S	68.676	S(0.016)VET(0.476)S(0.476)PS(0.026)S(0.006)AQSQPENLGK	5
1811	Q94IU8	Q94IU8	58	S	74.649	S(0.131)S(0.131)S(0.737)MAGGGS(0.001)GSGDYGGPIK	3
1809	Q94IU8	Q94IU8	56	S	101.78	S(0.333)S(0.333)S(0.333)MAGGGSGSGDYGGPIK	1
1810	Q94IU8	Q94IU8	57	S	101.78	S(0.333)S(0.333)S(0.333)MAGGGSGSGDYGGPIK	2
1812	Q94K56	Q94K56;Q9XQC7	321;323	S	64.383	VSAGPGPEKPLEAEGEEAT(0.01)AQGS(0.022)AEEES(0.452)S(0.134)S(0.103)S(0.279)	28
1814	Q94K56	Q94K56;Q9XQC7	324;326	S	104.52	VSAGPGPEKPLEAEGEEAT(0.002)AQGS(0.009)AEEES(0.131)S(0.131)S(0.123)S(0.604)	31
1813	Q94K56	Q94K56;Q9XQC7	322;324	S	59.536	VSAGPGPEKPLEAEGEEAT(0.034)AQGS(0.144)AEEES(0.116)S(0.461)S(0.129)S(0.116)	29
1815	Q94K97	Q94K97	212	S	109.77	VREPVIEPVVEDVEDS(0.635)T(0.088)DS(0.138)S(0.138)VGEEEEEDDLIK	16
3175	Q94K97	Q94K97	213	T	54.072	VREPVIEPVVEDVEDS(0.102)T(0.713)DS(0.092)S(0.092)VGEEEEEDDLIK	17
1816	Q94K97	Q94K97	215	S	43.351	VREPVIEPVVEDVEDS(0.44)T(0.44)DS(0.56)S(0.56)VGEEEEEDDLIK	19
1817	Q94K97	Q94K97	216	S	43.351	VREPVIEPVVEDVEDS(0.44)T(0.44)DS(0.56)S(0.56)VGEEEEEDDLIK	20
3178	Q96262	Q96262;Q96262-2	161;162	T	110.31	T(0.005)EGT(0.67)S(0.325)GEKEEIVEETK	4
3177	Q96262	Q96262;Q96262-2	158;159	T	64.5	T(0.006)EEPAKT(0.878)EGT(0.021)S(0.096)GEKEEIVEETK	7
1821	Q96262	Q96262;Q96262-2	162;163	S	72.731	T(0.004)EGT(0.051)S(0.944)GEKEEIVEETK	5
3179	Q96262	Q96262;Q96262-2;F4JUT8;F4JUT9	39;39;39;39	T	71.872	TFDES(0.003)KET(0.997)INKEIEEK	8
1820	Q96262	Q96262;Q96262-2;F4JUT8;F4JUT9	36;36;36;36	S	187.62	TFDES(1)KETINK	5
3185	Q96270	Q96270	161	T	85.76	TDEGNKEHVSSAPS(0.009)T(0.04)T(0.028)T(0.261)T(0.261)T(0.261)T(0.069)T(0.069)R	19
3182	Q96270	Q96270	158	T	76.704	TDEGNKEHVS(0.012)S(0.009)APS(0.163)T(0.163)T(0.163)T(0.163)T(0.163)T(0.12)T(0.019)T(0.025)R	16
3187	Q96270	Q96270	163	T	66.372	TDEGNKEHVSSAPS(0.001)T(0.001)T(0.004)T(0.012)T(0.037)T(0.037)T(0.455)T(0.455)R	21
3181	Q96270	Q96270	157	T	85.734	EHVSSAPS(0.393)T(0.393)T(0.055)T(0.007)T(0.038)T(0.038)T(0.038)T(0.038)R	9
3184	Q96270	Q96270	160	T	59.418	EHVS(0.001)S(0.001)APS(0.014)T(0.014)T(0.052)T(0.052)T(0.262)T(0.201)T(0.201)T(0.201)R	12
1827	Q96270	Q96270	114	S	66.708	T(0.5)S(0.5)GILGQTGEQVK	2
1825	Q96270	Q96270	153	S	144.43	TDEGNKEHVS(0.171)S(0.829)APSTTTTTTTR	11
3452	Q96270	Q96270	83	Y	97.911	DKT(0.021)GS(0.151)Y(0.805)MS(0.021)ETGEAIK	6
3188	Q96270	Q96270	113	T	66.708	T(0.5)S(0.5)GILGQTGEQVK	1
3183	Q96270	Q96270	159	T	110.12	TDEGNKEHVSSAPS(0.004)T(0.045)T(0.045)T(0.586)T(0.13)T(0.13)T(0.045)T(0.016)R	17
1826	Q96270	Q96270	156	S	154.45	TDEGNKEHVSSAPS(0.946)T(0.044)T(0.008)T(0.001)TTTTR	14
3186	Q96270	Q96270	162	T	66.372	TDEGNKEHVSSAPS(0.001)T(0.001)T(0.004)T(0.012)T(0.037)T(0.037)T(0.455)T(0.455)R	20
1822	Q96270	Q96270	82	S	114.06	DKT(0.032)GS(0.968)YMS(0.001)ETGEAIK	5
1823	Q96270	Q96270	85	S	101.42	DKTGS(0.001)YMS(0.879)ET(0.12)GEAIK	8
3180	Q96270	Q96270	80	T	75.911	DKT(0.893)GS(0.095)Y(0.01)MS(0.001)ETGEAIK	3
1824	Q96270	Q96270	152	S	62.357	EHVS(0.607)S(0.327)APS(0.029)T(0.012)T(0.012)T(0.002)T(0.002)T(0.002)T(0.003)T(0.002)R	4
1835	Q96318	Q96318;F4JLA9	466;395	S	80.632	TNENAMIS(0.83)T(0.17)LAGR	8
1836	Q96318	Q96318;F4JLA9;Q96318-4;Q96318-3;A0A1P8B543	259;259;259;259;243	S	92.039	VFHLAGNNQQGGFGGS(1)QQQQEQK	16
1834	Q96318	Q96318;F4JLA9;Q96318-4;Q96318-3;A0A1P8B543;Q96318-2	97;97;97;97;97;97	S	172.76	IS(0.999)Y(0.001)VVQGTGISGR	2
3453	Q96318	Q96318;Q96318-4;Q96318-3;A0A1P8B543	357;357;357;341	Y	122.94	ADVY(1)KPSLGR	4
3192	Q96318	Q96318;F4JLA9	507;436	T	193.62	FNTLET(0.001)T(0.004)LT(0.995)R	9
1833	Q96318	Q96318;Q96318-4;Q96318-3;A0A1P8B543	297;297;297;281	S	224.36	IDVQLAQQLQNQQDS(1)R	15
3191	Q96318	Q96318;F4JLA9	505;434	T	78.548	FNT(0.001)LET(0.19)T(0.761)LT(0.048)R	7
3454	Q96318	Q96318;F4JLA9;Q96318-4;Q96318-3;A0A1P8B543;Q96318-2	98;98;98;98;98;98	Y	147.3	ISY(1)VVQGTGISGR	3
3193	Q96318	Q96318;F4JLA9;Q96318-4;Q96318-3;A0A1P8B543;Q96318-2	103;103;103;103;103;103	T	119.17	IS(0.002)YVVQGT(0.964)GIS(0.034)GR	8
3189	Q96318	Q96318;F4JLA9	501;430	T	68.069	FNT(1)LETTLTR	3
1831	Q96318	Q96318;F4JLA9	484;413	S	77.468	ALPLEVIS(1)NGFQISPEEAR	8
1832	Q96318	Q96318;F4JLA9	447;376	S	67.136	GQLVVIPQGFAY(0.003)VVQS(0.997)HGNK	16
3456	Q96318	Q96318;F4JLA9	397;326	Y	89.013	Y(1)NMNANEILYCTGGQGR	1
1830	Q96318	Q96318;Q96318-4;Q96318-3;A0A1P8B543	360;360;360;344	S	117.03	ADVYKPS(1)LGR	7
3455	Q96318	Q96318;F4JLA9;Q96318-4;Q96318-3;A0A1P8B543;Q96318-2	60;60;60;60;60;60	Y	132.65	SEAGQIEY(1)WDHNHPQLR	8
3190	Q96318	Q96318;F4JLA9	504;433	T	94.82	FNTLET(0.709)T(0.228)LT(0.063)R	6
1838	Q96327-2	Q96327-2;Q96327-4;Q96327;Q96327-3	3;3;3;3	S	127.4	S(0.162)S(0.838)DDERDEKELSLTSPEVVTK	2
1839	Q96327-2	Q96327-2;Q96327-4;Q96327;Q96327-3	13;13;13;13	S	46.461	S(0.064)S(0.064)DDERDEKELS(0.943)LT(0.853)S(0.075)PEVVT(0.001)K	12
1837	Q96327-2	Q96327-2;Q96327-4;Q96327;Q96327-3	2;2;2;2	S	55.588	S(0.863)S(0.687)DDERDEKELS(0.362)LT(0.067)S(0.02)PEVVTK	1
3194	Q96524	Q96524	604	T	160.64	NLEGIQDSSDQIT(0.005)T(0.671)S(0.324)LGK	14
1841	Q9AR19	Q9AR19	84	S	100.68	DGALTSNDELES(0.002)IS(0.998)AR	14
1840	Q9AR19	Q9AR19	82	S	85.988	DGALT(0.001)S(0.002)NDELES(0.968)IS(0.029)AR	12
1843	Q9AR19	Q9AR19	23	S	79.462	SSQT(0.002)PS(0.122)PS(0.858)HS(0.006)AS(0.004)AS(0.002)VT(0.001)S(0.002)S(0.004)LHK	8
1842	Q9AR19	Q9AR19	21	S	78.456	SSQT(0.011)PS(0.954)PS(0.015)HS(0.013)AS(0.002)ASVT(0.001)S(0.001)S(0.001)LHK	6
1846	Q9ASS2	Q9ASS2	222	S	103.85	S(0.001)RS(0.08)DLGS(0.919)DLYGK	7
1847	Q9ASS2	Q9ASS2	279	S	107.45	SIS(0.999)FS(0.001)SSGR	3
1844	Q9ASS2	Q9ASS2	530	S	110.38	NVS(1)LQSHEDLAR	3
1845	Q9ASS2	Q9ASS2	218	S	160.63	SRS(1)DLGSDLYGK	3
754	Q9ASW3	Q9ASW3;F4IWT1	458;459	S	109.35	KPVS(0.985)PS(0.299)QS(0.711)PT(0.005)GFGK	8
753	Q9ASW3	Q9ASW3;F4IWT1	454;455	S	109.35	KPVS(0.985)PS(0.299)QS(0.711)PT(0.005)GFGK	4
1848	Q9C500	Q9C500	13	S	97.455	AET(0.003)AET(0.037)INT(0.123)T(0.352)IS(0.352)S(0.123)PPPES(0.003)ES(0.003)S(0.003)TTISAMTDPTSQEAASK	12
3196	Q9C500	Q9C500	10	T	40.407	AET(0.124)AET(0.13)INT(0.429)T(0.231)IS(0.231)S(0.231)PPPES(0.099)ES(0.099)S(0.099)T(0.099)T(0.099)IS(0.097)AMT(0.03)DPT(0.003)S(0.001)QEAASK	9
1851	Q9C500	Q9C500	21	S	118.84	AETAET(0.002)INT(0.018)T(0.049)IS(0.068)S(0.049)PPPES(0.173)ES(0.446)S(0.173)T(0.018)T(0.005)ISAMTDPTSQEAASK	20
3199	Q9C500	Q9C500	24	T	147.54	AETAETINTTISSPPPES(0.013)ES(0.058)S(0.058)T(0.058)T(0.812)IS(0.001)AMTDPTSQEAASK	23
3195	Q9C500	Q9C500	7	T	41.297	AET(0.036)AET(0.439)INT(0.067)T(0.067)IS(0.067)S(0.06)PPPES(0.017)ES(0.055)S(0.055)T(0.055)T(0.055)IS(0.024)AMT(0.002)DPT(0.001)S(0.001)QEAASK	6
1850	Q9C500	Q9C500	19	S	95.316	AETAETINT(0.021)T(0.064)IS(0.064)S(0.064)PPPES(0.27)ES(0.27)S(0.068)T(0.086)T(0.086)IS(0.007)AMT(0.001)DPTSQEAASK	18
1852	Q9C500	Q9C500	22	S	105.04	AETAET(0.006)INT(0.059)T(0.172)IS(0.059)S(0.059)PPPES(0.02)ES(0.242)S(0.242)T(0.059)T(0.082)ISAMTDPTSQEAASK	21
1853	Q9C500	Q9C500	117	S	54.56	LIEEEAYGVAS(0.002)NAVS(0.761)S(0.237)DDDGIK	15
1849	Q9C500	Q9C500	14	S	109.02	AETAET(0.001)INT(0.023)T(0.067)IS(0.067)S(0.818)PPPES(0.017)ES(0.004)S(0.002)T(0.001)T(0.001)ISAMTDPTSQEAASK	13
3197	Q9C500	Q9C500	11	T	110.13	AETAET(0.003)INT(0.141)T(0.529)IS(0.141)S(0.141)PPPES(0.038)ES(0.003)S(0.002)T(0.002)TISAMTDPTSQEAASK	10
3198	Q9C500	Q9C500	23	T	80.646	AETAET(0.002)INT(0.016)T(0.052)IS(0.052)S(0.052)PPPES(0.083)ES(0.083)S(0.083)T(0.278)T(0.278)IS(0.02)AMTDPTSQEAASK	22
1854	Q9C505	Q9C505	2	S	178.52	S(1)DDEHHFESSDAGASK	1
1855	Q9C508	Q9C508	25	S	139.02	QTTAEGSANPEPDQILS(1)PR	17
[truncated: 885 more rows]
