# Supplementary material for: A novel strategy to uncover specific GO terms/phosphorylation pathways in phosphoproteomic data in Arabidopsis thaliana
Source: BMC Plant Biol. 2021 Dec 14;21:592. doi: 10.1186/s12870-021-03377-9 (PMC8670200; doi:10.1186/s12870-021-03377-9)
Supplement: Supplementary file 4 — Additional file 4 : Table S4. Overrepresented GO terms IDs for BP, MF and CC from the different contrats groups of Fig. 2. [file 12870_2021_3377_MOESM4_ESM.xlsx]

## Sheet: BP
Supplementary Table 4. Over-represented GO terms IDs of the different groups (CG1-CG6) of Table 2 for BP. Parent-Child Fisher FDR is indicated for each comparison.
Beside each group name the significant comparison/s is/are indicated between brackets
BP
CG1 (Un11RS vs GenRS)	Un11RS vs GenRS		CG2 (Et vs GenRS and Et vs Un11RS)	Et vs GenRS	Et vs Un11RS		CG3 (Et vs GenRS and Et vs Un11RS and Un11RS vs GenRS)	Et vs GenRS	Et vs Un11RS	Un11RS vs GenRS		CG4 (Et vs GenRS and Un11RS vs GenRS)	Et vs GenRS	Un11RS vs GenRS		CG5 (Et vs GenRS)	Et vs GenRS		CG6 (EtRS vs Un11RS)	EtRS vs Un11RS
	FDR			FDR	FDR			FDR	FDR	FDR			FDR	FDR			FDR			FDR
GO.ID: GO:0000003 <br>GO.name: reproduction	2.47E-05		GO.ID: GO:0009737 <br>GO.name: response to abscisic acid	9.72E-05	6.36E-04		GO.ID: GO:0006139 <br>GO.name: nucleobase-containing compound metabolic process	1.08E-05	1.21E-04	1.39E-03		GO.ID: GO:0006996 <br>GO.name: organelle organization	1.20E-03	5.76E-11		GO.ID: GO:0000380 <br>GO.name: alternative mRNA splicing, via spliceosome	2.41E-03		GO.ID: GO:0016925 <br>GO.name: protein sumoylation	8.10E-03
GO.ID: GO:0000165 <br>GO.name: MAPK cascade	9.82E-03		GO.ID: GO:0009893 <br>GO.name: positive regulation of metabolic process	2.52E-04	6.70E-04		GO.ID: GO:0006396 <br>GO.name: RNA processing	5.30E-05	6.70E-04	1.17E-03		GO.ID: GO:0015833 <br>GO.name: peptide transport	3.70E-03	8.77E-05		GO.ID: GO:0006457 <br>GO.name: protein folding	8.14E-03		GO.ID: GO:0044419 <br>GO.name: interspecies interaction between organisms	4.91E-03
GO.ID: GO:0002229 <br>GO.name: defense response to oomycetes	9.85E-08		GO.ID: GO:0010467 <br>GO.name: gene expression	1.05E-05	1.11E-05		GO.ID: GO:0006807 <br>GO.name: nitrogen compound metabolic process	2.96E-07	1.38E-04	6.32E-26		GO.ID: GO:0016458 <br>GO.name: gene silencing	1.30E-03	3.60E-03		GO.ID: GO:0009890 <br>GO.name: negative regulation of biosynthetic process	3.33E-03
GO.ID: GO:0002239 <br>GO.name: response to oomycetes	3.52E-05		GO.ID: GO:0010605 <br>GO.name: negative regulation of macromolecule metabolic process	7.53E-07	6.70E-06		GO.ID: GO:0009892 <br>GO.name: negative regulation of metabolic process	6.47E-09	2.59E-07	2.08E-04		GO.ID: GO:0048518 <br>GO.name: positive regulation of biological process	3.78E-03	3.50E-03		GO.ID: GO:0043085 <br>GO.name: positive regulation of catalytic activity	3.39E-03
GO.ID: GO:0006259 <br>GO.name: DNA metabolic process	1.46E-03		GO.ID: GO:0010608 <br>GO.name: posttranscriptional regulation of gene expression	3.73E-03	8.10E-03		GO.ID: GO:0010629 <br>GO.name: negative regulation of gene expression	2.82E-04	3.68E-03	2.27E-04		GO.ID: GO:0051656 <br>GO.name: establishment of organelle localization	1.00E-03	4.10E-04		GO.ID: GO:1901360 <br>GO.name: organic cyclic compound metabolic process	6.93E-03
GO.ID: GO:0006325 <br>GO.name: chromatin organization	1.86E-03		GO.ID: GO:0016071 <br>GO.name: mRNA metabolic process	9.70E-06	1.05E-04		GO.ID: GO:0019222 <br>GO.name: regulation of metabolic process	1.14E-10	1.03E-07	5.70E-13		GO.ID: GO:0071840 <br>GO.name: cellular component organization or biogenesis	2.40E-03	1.70E-13
GO.ID: GO:0006403 <br>GO.name: RNA localization	3.38E-03		GO.ID: GO:0016192 <br>GO.name: vesicle-mediated transport	4.26E-05	2.76E-04		GO.ID: GO:0031323 <br>GO.name: regulation of cellular metabolic process	3.51E-06	8.62E-05	5.34E-05
GO.ID: GO:0006464 <br>GO.name: cellular protein modification process	1.16E-19		GO.ID: GO:0031324 <br>GO.name: negative regulation of cellular metabolic process	6.35E-04	2.23E-03		GO.ID: GO:0031327 <br>GO.name: negative regulation of cellular biosynthetic process	1.00E-03	6.57E-03	4.44E-03
GO.ID: GO:0006468 <br>GO.name: protein phosphorylation	1.51E-27		GO.ID: GO:0031399 <br>GO.name: regulation of protein modification process	2.49E-03	3.02E-03		GO.ID: GO:0043170 <br>GO.name: macromolecule metabolic process	1.38E-06	8.81E-05	6.02E-11
GO.ID: GO:0006757 <br>GO.name: ATP generation from ADP	4.53E-03		GO.ID: GO:0032268 <br>GO.name: regulation of cellular protein metabolic process	1.08E-03	6.86E-04		GO.ID: GO:0045184 <br>GO.name: establishment of protein localization	3.83E-04	4.31E-03	5.38E-04
GO.ID: GO:0006793 <br>GO.name: phosphorus metabolic process	1.51E-27		GO.ID: GO:0033036 <br>GO.name: macromolecule localization	6.51E-04	1.05E-03		GO.ID: GO:0048519 <br>GO.name: negative regulation of biological process	2.31E-08	1.29E-06	1.30E-05
GO.ID: GO:0006928 <br>GO.name: movement of cell or subcellular component	4.60E-04		GO.ID: GO:0033993 <br>GO.name: response to lipid	5.21E-03	8.94E-03		GO.ID: GO:0050789 <br>GO.name: regulation of biological process	2.61E-10	7.18E-07	1.87E-22
GO.ID: GO:0007017 <br>GO.name: microtubule-based process	1.38E-05		GO.ID: GO:0034641 <br>GO.name: cellular nitrogen compound metabolic process	1.55E-04	1.80E-04		GO.ID: GO:0050794 <br>GO.name: regulation of cellular process	1.93E-06	1.05E-04	4.62E-08
GO.ID: GO:0007018 <br>GO.name: microtubule-based movement	4.71E-03		GO.ID: GO:0043043 <br>GO.name: peptide biosynthetic process	4.99E-04	4.89E-04		GO.ID: GO:0050896 <br>GO.name: response to stimulus	3.51E-06	1.38E-04	1.70E-07
GO.ID: GO:0007049 <br>GO.name: cell cycle	3.56E-11		GO.ID: GO:0043484 <br>GO.name: regulation of RNA splicing	2.05E-08	2.59E-07		GO.ID: GO:0051649 <br>GO.name: establishment of localization in cell	2.35E-07	4.83E-06	3.60E-03
GO.ID: GO:0007165 <br>GO.name: signal transduction	9.26E-03		GO.ID: GO:0046907 <br>GO.name: intracellular transport	1.38E-05	1.21E-04		GO.ID: GO:0065007 <br>GO.name: biological regulation	3.79E-11	1.03E-07	5.02E-20
GO.ID: GO:0008152 <br>GO.name: metabolic process	1.13E-16		GO.ID: GO:0048024 <br>GO.name: regulation of mRNA splicing, via spliceosome	1.60E-04	1.31E-03		GO.ID: GO:0080090 <br>GO.name: regulation of primary metabolic process	1.28E-07	1.34E-06	8.03E-03
GO.ID: GO:0009311 <br>GO.name: oligosaccharide metabolic process	1.10E-03		GO.ID: GO:0048523 <br>GO.name: negative regulation of cellular process	1.55E-04	8.44E-04
GO.ID: GO:0009606 <br>GO.name: tropism	5.70E-04		GO.ID: GO:0050684 <br>GO.name: regulation of mRNA processing	8.51E-08	1.29E-06
GO.ID: GO:0009615 <br>GO.name: response to virus	1.23E-04		GO.ID: GO:0051171 <br>GO.name: regulation of nitrogen compound metabolic process	2.52E-04	9.05E-04
GO.ID: GO:0009617 <br>GO.name: response to bacterium	3.91E-25		GO.ID: GO:0051172 <br>GO.name: negative regulation of nitrogen compound metabolic process	8.87E-04	2.33E-03
GO.ID: GO:0009628 <br>GO.name: response to abiotic stimulus	8.28E-08		GO.ID: GO:0051246 <br>GO.name: regulation of protein metabolic process	3.90E-04	2.87E-04
GO.ID: GO:0009889 <br>GO.name: regulation of biosynthetic process	1.17E-03		GO.ID: GO:0051641 <br>GO.name: cellular localization	1.81E-07	7.18E-07
GO.ID: GO:0009987 <br>GO.name: cellular process	3.37E-27		GO.ID: GO:0060255 <br>GO.name: regulation of macromolecule metabolic process	2.74E-05	1.45E-04
GO.ID: GO:0010468 <br>GO.name: regulation of gene expression	1.00E-04		GO.ID: GO:0097305 <br>GO.name: response to alcohol	3.14E-05	1.38E-04
GO.ID: GO:0010556 <br>GO.name: regulation of macromolecule biosynthetic process	1.80E-03		GO.ID: GO:1903311 <br>GO.name: regulation of mRNA metabolic process	7.87E-07	6.27E-06
GO.ID: GO:0010558 <br>GO.name: negative regulation of macromolecule biosynthetic process	4.42E-03
GO.ID: GO:0016049 <br>GO.name: cell growth	3.34E-03
GO.ID: GO:0016310 <br>GO.name: phosphorylation	2.89E-20
GO.ID: GO:0018209 <br>GO.name: peptidyl-serine modification	2.53E-03
GO.ID: GO:0019538 <br>GO.name: protein metabolic process	4.30E-05
GO.ID: GO:0022402 <br>GO.name: cell cycle process	2.23E-10
GO.ID: GO:0022414 <br>GO.name: reproductive process	4.48E-05
GO.ID: GO:0023052 <br>GO.name: signaling	3.31E-05
GO.ID: GO:0031326 <br>GO.name: regulation of cellular biosynthetic process	1.77E-04
GO.ID: GO:0031347 <br>GO.name: regulation of defense response	6.82E-05
GO.ID: GO:0032501 <br>GO.name: multicellular organismal process	9.26E-11
GO.ID: GO:0032502 <br>GO.name: developmental process	7.17E-12
GO.ID: GO:0032774 <br>GO.name: RNA biosynthetic process	9.86E-05
GO.ID: GO:0033554 <br>GO.name: cellular response to stress	4.82E-12
GO.ID: GO:0035821 <br>GO.name: modulation of process of other organism	6.84E-03
GO.ID: GO:0036211 <br>GO.name: protein modification process	1.51E-27
GO.ID: GO:0040007 <br>GO.name: growth	1.24E-03
GO.ID: GO:0042221 <br>GO.name: response to chemical	1.44E-04
GO.ID: GO:0042742 <br>GO.name: defense response to bacterium	8.60E-26
GO.ID: GO:0042886 <br>GO.name: amide transport	3.22E-03
GO.ID: GO:0043412 <br>GO.name: macromolecule modification	1.27E-08
GO.ID: GO:0044237 <br>GO.name: cellular metabolic process	1.51E-27
GO.ID: GO:0044238 <br>GO.name: primary metabolic process	2.24E-18
GO.ID: GO:0044260 <br>GO.name: cellular macromolecule metabolic process	8.03E-18
GO.ID: GO:0045087 <br>GO.name: innate immune response	6.74E-11
GO.ID: GO:0045934 <br>GO.name: negative regulation of nucleobase-containing compound metabolic process	4.70E-03
GO.ID: GO:0048511 <br>GO.name: rhythmic process	3.86E-03
GO.ID: GO:0048583 <br>GO.name: regulation of response to stimulus	6.44E-03
GO.ID: GO:0050657 <br>GO.name: nucleic acid transport	6.09E-03
GO.ID: GO:0051234 <br>GO.name: establishment of localization	1.01E-06
GO.ID: GO:0051252 <br>GO.name: regulation of RNA metabolic process	3.01E-03
GO.ID: GO:0051253 <br>GO.name: negative regulation of RNA metabolic process	1.39E-03
GO.ID: GO:0051301 <br>GO.name: cell division	5.44E-08
GO.ID: GO:0051607 <br>GO.name: defense response to virus	3.42E-03
GO.ID: GO:0051640 <br>GO.name: organelle localization	7.10E-09
GO.ID: GO:0051716 <br>GO.name: cellular response to stimulus	4.35E-13
GO.ID: GO:0052546 <br>GO.name: cell wall pectin metabolic process	9.90E-04
GO.ID: GO:0061572 <br>GO.name: actin filament bundle organization	6.44E-03
GO.ID: GO:0070646 <br>GO.name: protein modification by small protein removal	8.03E-03
GO.ID: GO:0071704 <br>GO.name: organic substance metabolic process	5.02E-20
GO.ID: GO:1900150 <br>GO.name: regulation of defense response to fungus	8.72E-04
GO.ID: GO:2000112 <br>GO.name: regulation of cellular macromolecule biosynthetic process	5.18E-06
GO.ID: GO:2000113 <br>GO.name: negative regulation of cellular macromolecule biosynthetic process	5.73E-03

## Sheet: MF
Supplementary Table 4. Over-represented GO terms IDs of the different groups (CG1-CG6) of Table 2 for MF. Parent-Child Fisher FDR is indicated for each comparison.
Beside each group name the significant comparison/s is/are indicated between brackets
MF
CG1 (Un11RS vs GenRS)	Un11RS vs GenRS		CG2 (Et vs GenRS and Et vs Un11RS)	Et vs GenRS	Et vs Un11RS		CG3 (Et vs GenRS and Et vs Un11RS and Un11RS vs GenRS)	Et vs GenRS	Et vs Un11RS	Un11RS vs GenRS		CG4 (Et vs GenRS and Un11RS vs GenRS)	Et vs GenRS	Un11RS vs GenRS		CG5 (Et vs GenRS)			CG6 (EtRS vs Un11RS)
	FDR			FDR	FDR			FDR	FDR	FDR			FDR	FDR
GO.ID: GO:0000166 <br>GO.name: nucleotide binding	4.66E-12		GO.ID: GO:0003676 <br>GO.name: nucleic acid binding	1.82E-03	2.70E-04		GO.ID: GO:0003723 <br>GO.name: RNA binding	1.76E-06	4.95E-05	3.40E-05		GO.ID: GO:0016817 <br>GO.name: hydrolase activity, acting on acid anhydrides	2.10E-04	3.11E-28
GO.ID: GO:0000978 <br>GO.name: RNA polymerase II cis-regulatory region sequence-specific DNA binding	5.82E-03		GO.ID: GO:0003729 <br>GO.name: mRNA binding	6.37E-07	6.14E-06		GO.ID: GO:0005488 <br>GO.name: binding	5.59E-16	9.13E-10	3.11E-28
GO.ID: GO:0003682 <br>GO.name: chromatin binding	7.88E-07		GO.ID: GO:0004712 <br>GO.name: protein serine/threonine/tyrosine kinase activity	4.27E-03	7.70E-03
GO.ID: GO:0003724 <br>GO.name: RNA helicase activity	4.69E-03		GO.ID: GO:0005507 <br>GO.name: copper ion binding	1.82E-03	4.19E-03
GO.ID: GO:0003887 <br>GO.name: DNA-directed DNA polymerase activity	4.05E-05		GO.ID: GO:0030276 <br>GO.name: clathrin binding	6.83E-04	2.97E-03
GO.ID: GO:0004672 <br>GO.name: protein kinase activity	3.11E-28
GO.ID: GO:0004674 <br>GO.name: protein serine/threonine kinase activity	1.82E-05
GO.ID: GO:0005085 <br>GO.name: guanyl-nucleotide exchange factor activity	3.95E-03
GO.ID: GO:0005216 <br>GO.name: ion channel activity	2.48E-05
GO.ID: GO:0005261 <br>GO.name: cation channel activity	3.80E-04
GO.ID: GO:0005516 <br>GO.name: calmodulin binding	9.15E-12
GO.ID: GO:0005524 <br>GO.name: ATP binding	3.70E-09
GO.ID: GO:0008047 <br>GO.name: enzyme activator activity	3.11E-04
GO.ID: GO:0008092 <br>GO.name: cytoskeletal protein binding	2.86E-07
GO.ID: GO:0008270 <br>GO.name: zinc ion binding	3.95E-03
GO.ID: GO:0015399 <br>GO.name: primary active transmembrane transporter activity	5.41E-05
GO.ID: GO:0016301 <br>GO.name: kinase activity	2.44E-17
GO.ID: GO:0016740 <br>GO.name: transferase activity	8.23E-10
GO.ID: GO:0016759 <br>GO.name: cellulose synthase activity	5.69E-05
GO.ID: GO:0016760 <br>GO.name: cellulose synthase (UDP-forming) activity	8.13E-04
GO.ID: GO:0016772 <br>GO.name: transferase activity, transferring phosphorus-containing groups	3.11E-28
GO.ID: GO:0016773 <br>GO.name: phosphotransferase activity, alcohol group as acceptor	3.11E-28
GO.ID: GO:0016799 <br>GO.name: hydrolase activity, hydrolyzing N-glycosyl compounds	3.00E-05
GO.ID: GO:0017076 <br>GO.name: purine nucleotide binding	6.49E-08
GO.ID: GO:0030554 <br>GO.name: adenyl nucleotide binding	2.86E-07
GO.ID: GO:0032553 <br>GO.name: ribonucleotide binding	9.50E-13
GO.ID: GO:0032559 <br>GO.name: adenyl ribonucleotide binding	1.19E-07
GO.ID: GO:0035639 <br>GO.name: purine ribonucleoside triphosphate binding	2.87E-19
GO.ID: GO:0036094 <br>GO.name: small molecule binding	3.11E-28
GO.ID: GO:0038023 <br>GO.name: signaling receptor activity	1.38E-06
GO.ID: GO:0042393 <br>GO.name: histone binding	4.57E-05
GO.ID: GO:0042578 <br>GO.name: phosphoric ester hydrolase activity	8.13E-04
GO.ID: GO:0042802 <br>GO.name: identical protein binding	4.88E-06
GO.ID: GO:0042803 <br>GO.name: protein homodimerization activity	5.96E-03
GO.ID: GO:0043167 <br>GO.name: ion binding	7.57E-13
GO.ID: GO:0043168 <br>GO.name: anion binding	3.11E-28
GO.ID: GO:0051020 <br>GO.name: GTPase binding	1.26E-04
GO.ID: GO:0052866 <br>GO.name: phosphatidylinositol phosphate phosphatase activity	5.06E-03
GO.ID: GO:0060089 <br>GO.name: molecular transducer activity	5.80E-16
GO.ID: GO:0097159 <br>GO.name: organic cyclic compound binding	3.11E-28
GO.ID: GO:0097367 <br>GO.name: carbohydrate derivative binding	3.11E-28
GO.ID: GO:0140030 <br>GO.name: modification-dependent protein binding	5.22E-03
GO.ID: GO:0140096 <br>GO.name: catalytic activity, acting on a protein	7.50E-26
GO.ID: GO:0140110 <br>GO.name: transcription regulator activity	1.80E-04
GO.ID: GO:1901265 <br>GO.name: nucleoside phosphate binding	9.03E-28
GO.ID: GO:1901363 <br>GO.name: heterocyclic compound binding	3.11E-28

## Sheet: CC
Supplementary Table 4. Over-represented GO terms IDs of the different groups (CG1-CG6) of Table 2 for CC. Parent-Child Fisher FDR is indicated for each comparison.
Beside each group name the significant comparison/s is/are indicated between brackets
CC
CG1 (Un11RS vs GenRS)	Un11RS vs GenRS		CG2 (Et vs GenRS and Et vs Un11RS)	Et vs GenRS	Et vs Un11RS		CG3 (Et vs GenRS and Et vs Un11RS and Un11RS vs GenRS)	Et vs GenRS	Et vs Un11RS	Un11RS vs GenRS		CG4 (Et vs GenRS and Un11RS vs GenRS)	Et vs GenRS	Un11RS vs GenRS		CG5 (Et vs GenRS)	Et vs GenRS		CG6 (EtRS vs Un11RS)
	FDR			FDR	FDR			FDR	FDR	FDR			FDR	FDR			FDR
GO.ID: GO:0000785 <br>GO.name: chromatin	3.73E-06		GO.ID: GO:0005681 <br>GO.name: spliceosomal complex	1.59E-04	3.80E-04		GO.ID: GO:0005622 <br>GO.name: intracellular	5.20E-28	2.62E-20	2.60E-28		GO.ID: GO:0032991 <br>GO.name: protein-containing complex	2.55E-04	2.27E-10		GO.ID: GO:0005652 <br>GO.name: nuclear lamina	9.57E-03
GO.ID: GO:0005657 <br>GO.name: replication fork	8.91E-03		GO.ID: GO:0005881 <br>GO.name: cytoplasmic microtubule	1.22E-04	1.01E-03		GO.ID: GO:0005634 <br>GO.name: nucleus	6.76E-18	4.04E-13	1.14E-23		GO.ID: GO:0048046 <br>GO.name: apoplast	1.33E-04	4.51E-18		GO.ID: GO:0005856 <br>GO.name: cytoskeleton	8.23E-03
GO.ID: GO:0005694 <br>GO.name: chromosome	4.70E-04		GO.ID: GO:0043232 <br>GO.name: intracellular non-membrane-bounded organelle	2.16E-05	1.65E-04		GO.ID: GO:0005654 <br>GO.name: nucleoplasm	1.56E-05	6.20E-04	1.68E-07						GO.ID: GO:0009524 <br>GO.name: phragmoplast	3.44E-03
GO.ID: GO:0005875 <br>GO.name: microtubule associated complex	2.56E-03						GO.ID: GO:0005737 <br>GO.name: cytoplasm	9.57E-18	2.02E-12	2.60E-28
GO.ID: GO:0009526 <br>GO.name: plastid envelope	9.36E-07						GO.ID: GO:0005829 <br>GO.name: cytosol	5.20E-28	1.01E-27	2.50E-26
GO.ID: GO:0009532 <br>GO.name: plastid stroma	4.58E-18						GO.ID: GO:0005886 <br>GO.name: plasma membrane	1.63E-24	2.83E-15	2.60E-28
GO.ID: GO:0009536 <br>GO.name: plastid	3.34E-05						GO.ID: GO:0016604 <br>GO.name: nuclear body	3.00E-07	1.11E-05	7.15E-04
GO.ID: GO:0009570 <br>GO.name: chloroplast stroma	3.08E-04						GO.ID: GO:0030054 <br>GO.name: cell junction	2.55E-04	8.58E-03	2.24E-08
GO.ID: GO:0009579 <br>GO.name: thylakoid	6.50E-08						GO.ID: GO:0031965 <br>GO.name: nuclear membrane	9.66E-05	1.07E-03	2.08E-03
GO.ID: GO:0009941 <br>GO.name: chloroplast envelope	1.10E-03						GO.ID: GO:0031974 <br>GO.name: membrane-enclosed lumen	2.21E-08	2.47E-05	9.49E-19
GO.ID: GO:0010287 <br>GO.name: plastoglobule	1.82E-04						GO.ID: GO:0043226 <br>GO.name: organelle	4.51E-14	5.21E-07	2.60E-28
GO.ID: GO:0010319 <br>GO.name: stromule	8.58E-03						GO.ID: GO:0043228 <br>GO.name: non-membrane-bounded organelle	1.56E-05	1.51E-04	8.88E-03
GO.ID: GO:0016021 <br>GO.name: integral component of membrane	4.58E-05						GO.ID: GO:0043233 <br>GO.name: organelle lumen	9.71E-05	2.49E-03	1.68E-07
GO.ID: GO:0019867 <br>GO.name: outer membrane	2.46E-03						GO.ID: GO:0055044 <br>GO.name: symplast	2.44E-04	7.97E-03	3.42E-08
GO.ID: GO:0031975 <br>GO.name: envelope	8.40E-05						GO.ID: GO:0070013 <br>GO.name: intracellular organelle lumen	1.22E-04	2.69E-03	8.76E-07
GO.ID: GO:0031981 <br>GO.name: nuclear lumen	4.53E-03						GO.ID: GO:0071944 <br>GO.name: cell periphery	3.12E-10	1.15E-06	5.79E-21
GO.ID: GO:0031984 <br>GO.name: organelle subcompartment	4.42E-10						GO.ID: GO:0099080 <br>GO.name: supramolecular complex	7.80E-06	3.80E-04	5.41E-08
GO.ID: GO:0034357 <br>GO.name: photosynthetic membrane	4.97E-06
GO.ID: GO:0042170 <br>GO.name: plastid membrane	9.43E-03
GO.ID: GO:0043229 <br>GO.name: intracellular organelle	3.40E-04
GO.ID: GO:0043231 <br>GO.name: intracellular membrane-bounded organelle	2.08E-03
GO.ID: GO:0098588 <br>GO.name: bounding membrane of organelle	2.72E-06
GO.ID: GO:0098805 <br>GO.name: whole membrane	1.35E-04
GO.ID: GO:0099023 <br>GO.name: vesicle tethering complex	4.11E-03
