# Supplementary material for: A novel strategy to uncover specific GO terms/phosphorylation pathways in phosphoproteomic data in Arabidopsis thaliana
Source: BMC Plant Biol. 2021 Dec 14;21:592. doi: 10.1186/s12870-021-03377-9 (PMC8670200; doi:10.1186/s12870-021-03377-9)
Supplement: Supplementary file 5 — Additional file 5 : Table S5. Percentage of the genes from Et sample present in the genes associated to each GO term (GenRatio) for CG2 and CG3 and for BP, MF and CC. [file 12870_2021_3377_MOESM5_ESM.xlsx]

## Sheet: BP
Supplementary Table 5. Percentage of the genes associated with each GO term that are present in Et sample (GenRatio) for CG2 and CG3 and for BP
GO_id	GO_term	Number of IDs associated to the GO term	Number of IDs from Et sample	GenRatio
GO:0048024	regulation of mRNA splicing, via spliceosome	33	16	48.5
GO:0043484	regulation of RNA splicing	40	17	42.5
GO:0050684	regulation of mRNA processing	44	17	38.6
GO:1903311	regulation of mRNA metabolic process	61	18	29.5
GO:0010608	posttranscriptional regulation of gene expression	271	32	11.8
GO:0097305	response to alcohol	620	64	10.3
GO:0016071	mRNA metabolic process	561	57	10.2
GO:0009737	response to abscisic acid	616	63	10.2
GO:0010629	negative regulation of gene expression	547	55	10.1
GO:0031399	regulation of protein modification process	260	26	10
GO:0051649	establishment of localization in cell	742	69	9.3
GO:0010605	negative regulation of macromolecule metabolic process	668	62	9.3
GO:0016192	vesicle-mediated transport	499	45	9
GO:0046907	intracellular transport	699	62	8.9
GO:0009892	negative regulation of metabolic process	720	64	8.9
GO:0051246	regulation of protein metabolic process	536	47	8.8
GO:0006396	RNA processing	882	77	8.7
GO:0051172	negative regulation of nitrogen compound metabolic process	450	39	8.7
GO:0032268	regulation of cellular protein metabolic process	519	45	8.7
GO:0033993	response to lipid	835	72	8.6
GO:0031327	negative regulation of cellular biosynthetic process	366	31	8.5
GO:0051641	cellular localization	965	79	8.2
GO:0031324	negative regulation of cellular metabolic process	499	41	8.2
GO:0048519	negative regulation of biological process	1128	89	7.9
GO:0045184	establishment of protein localization	870	68	7.8
GO:0048523	negative regulation of cellular process	756	58	7.7
GO:0033036	macromolecule localization	1251	86	6.9
GO:0009893	positive regulation of metabolic process	851	57	6.7
GO:0060255	regulation of macromolecule metabolic process	3022	175	5.8
GO:0080090	regulation of primary metabolic process	2825	163	5.8
GO:0051171	regulation of nitrogen compound metabolic process	2758	156	5.7
GO:0019222	regulation of metabolic process	3280	188	5.7
GO:0043043	peptide biosynthetic process	755	43	5.7
GO:0031323	regulation of cellular metabolic process	2974	168	5.6
GO:0010467	gene expression	4026	219	5.4
GO:0050789	regulation of biological process	5413	293	5.4
GO:0065007	biological regulation	6076	325	5.3
GO:0050794	regulation of cellular process	4801	255	5.3
GO:0050896	response to stimulus	6130	301	4.9
GO:0006139	nucleobase-containing compound metabolic process	4314	209	4.8
GO:0034641	cellular nitrogen compound metabolic process	5322	248	4.7
GO:0043170	macromolecule metabolic process	8354	351	4.2
GO:0006807	nitrogen compound metabolic process	8939	362	4

## Sheet: MF
Supplementary Table 5. Percentage of the genes associated with each GO term that are present in Et sample (GenRatio) for CG2 and CG3 and for MF
GO_id	GO_term	Number of IDs associated to the GO term	Number of IDs from Et sample	GenRatio
GO:0030276	clathrin binding	37	11	29.7
GO:0004712	protein serine/threonine/tyrosine kinase activity	59	11	18.6
GO:0003729	mRNA binding	418	67	16
GO:0005507	copper ion binding	199	19	9.5
GO:0003723	RNA binding	1390	119	8.6
GO:0003676	nucleic acid binding	4045	223	5.5
GO:0005488	binding	13302	584	4.4

## Sheet: CC
Supplementary Table 5. Percentage of the genes associated with each GO term that are present in Et sample (GenRatio) for CG2 and CG3 and for CC
GO_id	GO_term	Number of IDs associated to the GO term	Number of IDs from Et sample	GenRatio
GO:0005881	cytoplasmic microtubule	31	10	32.3
GO:0031965	nuclear membrane	60	12	20
GO:0016604	nuclear body	113	21	18.6
GO:0005681	spliceosomal complex	171	28	16.4
GO:0099080	supramolecular complex	326	35	10.7
GO:0005829	cytosol	2261	238	10.5
GO:0005654	nucleoplasm	464	43	9.3
GO:0043233	organelle lumen	1289	98	7.6
GO:0070013	intracellular organelle lumen	1289	98	7.6
GO:0031974	membrane-enclosed lumen	1289	98	7.6
GO:0043232	intracellular non-membrane-bounded organelle	1851	134	7.2
GO:0043228	non-membrane-bounded organelle	1851	134	7.2
GO:0030054	cell junction	1031	70	6.8
GO:0055044	symplast	1027	70	6.8
GO:0005886	plasma membrane	3065	206	6.7
GO:0005634	nucleus	5478	363	6.6
GO:0071944	cell periphery	3781	227	6
GO:0005737	cytoplasm	9752	503	5.2
GO:0005622	intracellular	13799	678	4.9
GO:0043226	organelle	12227	582	4.8
