# Supplementary material for: A novel strategy to uncover specific GO terms/phosphorylation pathways in phosphoproteomic data in Arabidopsis thaliana
Source: BMC Plant Biol. 2021 Dec 14;21:592. doi: 10.1186/s12870-021-03377-9 (PMC8670200; doi:10.1186/s12870-021-03377-9)
Supplement: Supplementary file 6 — Additional file 6 : Table S6. IDs and descriptions of the 81 unique phosphoproteins from Et sample that were present in the six GO terms related to RNA process (BP) for CG2 and CG3 (Fig. 2). [file 12870_2021_3377_MOESM6_ESM.xlsx]

## Sheet: Hoja1
Supplementary Table 6. Ids and descriptions of the 81 unique phosphoproteins from Et sample that were present in the six GO terms related to RNA process and splicing in CG2 and CG3 (see in Fig.4)
Id		Description							Present in Shikata et al., 2014 or Petrillo et al., 2014
								a
AT1G69070		nucleolar-like protein;(source:Araport11)						a
AT4G35785		RNA-binding (RRM/RBD/RNP motifs) family protein;(source:Araport11)						a	Yes
AT5G59460		scarecrow-like transcription factor 11 (SCL11);(source:Araport11)						a
AT3G12640		RNA binding (RRM/RBD/RNP motifs) family protein;(source:Araport11)						a	Yes
AT5G48240		Rrp15p protein;(source:Araport11)						a	Yes
AT5G14050		Transducin/WD40 repeat-like superfamily protein;(source:Araport11)						a
AT3G63400		Cyclophilin-like peptidyl-prolyl cis-trans isomerase family protein;(source:Araport11)						a
AT1G80930		MIF4G domain-containing protein / MA3 domain-containing protein;(source:Araport11)						a
AT5G67220		FMN-linked oxidoreductases superfamily protein;(source:Araport11)						a
AT3G24080		KRR1 family protein;(source:Araport11)						a
AT5G47430		DWNN domain, a CCHC-type zinc finger;(source:Araport11)						a
AT2G29210		splicing factor PWI domain-containing protein;(source:Araport11)						a
AT3G51800		putative nuclear DNA-binding protein G2p (AtG2) mRNA,						a
AT1G15280		CASC3/Barentsz eIF4AIII binding protein;(source:Araport11)						a
AT2G43410		FPA is a gene that regulates flowering time in Arabidopsis via a pathway that is independent of daylength (the autonomous pathway). Mutations in FPA result in extremely delayed flowering. Double mutants with FCA have reduced fertility and single/double mutants have defects in siRNA mediated chromatin silencing.						a
AT5G18230		transcription regulator NOT2/NOT3/NOT5 family protein;(source:Araport11)						a
AT1G04080		Encodes a U1 small nuclear ribonucleoprotein (snRNP) factor involved in alternative splicing.						a	Yes
AT1G24706		Encodes a component of the putative Arabidopsis THO/TREX complex: THO1 or HPR1 (At5g09860), THO2 (At1g24706), THO3 or TEX1 (At5g56130), THO5 (At5g42920, At1g45233), THO6 (At2g19430), and THO7 (At5g16790, At3g02950). THO/TREX complexes in animals have been implicated in the transport of mRNA precursors. Mutants of THO3/TEX1, THO1, THO6 accumulate reduced amount of small interfering (si)RNA, sugges…						a	Yes
AT2G22400		TRM4B is a cytosine-5--methyltransferase. Mutants have decreased methyl cytosine and defects in root development.						a
AT1G33980		Involved in mRNA surveillance, detects exported mRNAs with truncated open reading frames and initiates nonsense-mediated mRNA decay (NMD). Regulates AT1G72910, AT1G72940, and ADR1-LIKE 2 in a temperature dependent manner.						a	Yes
AT1G51510		This gene is predicted to encode a protein involved in the exon junction complex. Though there is a predicted RNA binding motif, in the Drosophila ortholog (33% identity), this motif mediates interactions with Mago and is not available for RNA binding. The Arabidopsis Y14 protein appears to be predominantly nucleolar, but there is also some evidence for its presence in the cytoplasm.						a
AT1G79090		Encodes a component of the mRNA decapping machinery that is found in complexes with and is phosphorylated by MPK4. The protein can be found in P-bodies after treatment with PAMPs. Pat1 mutants exhibit dwarfism and de-repressed immunity dependent on the immune receptor SUMM2. The pat1 constitutive defense phenotype is suppressed by summ2 such that pat1 summ2 mutants display a wild-type phenotype i…						a
AT5G51300		Encodes a nuclear localized splicing factor homolog that is involved in alternative splicing of some mRNAs.						a	Yes
AT1G16610		Encodes SR45, a member of the highly conserved family of serine/arginine-rich (SR) proteins, which play key roles in pre-mRNA splicing and other aspects of RNA metabolism. SR45 is a spliceosome protein, interacts with SR33 and the U1-70K protein of the U1 snRNP. Also involved in plant sugar response. sr45-1 mutation confers hypersensitivity to glucose during early seedling growth.						a	Yes
AT3G61860		encodes an arginine/serine-rich splicing factor. transcript is alternatively spliced and is differentially expressed in different tissues (flowers, roots, stems, and leaves) examined. Barta et al (2010) have proposed a nomenclature for Serine/Arginine-Rich Protein Splicing Factors (SR proteins): Plant Cell. 2010, 22:2926.						a	Yes
AT4G25500		Encodes an arginine/serine-rich splicing factor. The transcript is alternatively spliced and is differentially expressed in different tissues (flowers, roots, stems, and leaves) examined. Barta et al (2010) have proposed a nomenclature for Serine/Arginine-Rich Protein Splicing Factors (SR proteins): Plant Cell. 2010, 22:2926. RS40 binds to HYL1 and co-localizes to the nuclear dicing body. Along w…						a	Yes
AT5G52040		Encodes an arginine/serine-rich splicing factor. Transcript is alternatively spliced and is differentially expressed in different tissues (flowers, roots, stems, and leaves) examined. Barta et al (2010) have proposed a nomenclature for Serine/Arginine-Rich Protein Splicing Factors (SR proteins): Plant Cell. 2010, 22:2926. RS41 binds to HYL1 and co-localizes to the nuclear dicing body. Along with …						a	Yes
AT2G37340		encodes an RS-containing Zinc knuckle protein with molecular mass of 33kDa that is localized to nuclear specks. Barta et al (2010) have proposed a nomenclature for Serine/Arginine-Rich Protein Splicing Factors (SR proteins): Plant Cell. 2010, 22:2926.						a	Yes
AT5G06160		Encodes a protein with similarity to pre-mRNA splicing factor SF3a60 that is involved in gametic cell fate determination. Loss of function results in the ectopic expression of egg cell makers suggesting a role in restriction of gametic cell fate. Expressed strongly in gametophytes and weakly in sporophytes.						a
AT5G04430		Gene model AT5G04430.1 produces active protein. (BTS1S). Binds to ToMV genomic RNA and prevents viral multiplication.						a
AT2G46020		Encodes a SWI/SNF chromatin remodeling ATPase that upregulates transcription of all three CUC genes and is involved in the formation and/or maintenance of boundary cells during embryogenesis. Also mediates repression of expression of seed storage proteins in vegetative tissues. Interacts strongly with AtSWI3C, also with AtSWI3B, but not with AtSWI3A or AtSWI3D.						a	Yes
AT1G31870		Ortholog of yeast BUD13 RES complex protein. Functions in pre mRNA processing of RNAs expressed in embryos.						a	Yes
AT1G03910		Encodes the Arabidopsis homolog of a conserved eukaryotic protein without known functional domains. The protein that localizes to nuclear speckles and colocalizes with known splicing proteins.						a
AT2G16940		Splicing factor which interacts with IRR and SR45 to mediate pre-mRNA splicing to facilitate protein function, however not contributing to target specificity.						a
AT1G09770		Member of MYB3R- and R2R3- type MYB- encoding genes. Essential for plant innate immunity. Interacts with MOS4 and PRL1. The mRNA is cell-to-cell mobile.						a
AT2G21660		Encodes a small glycine-rich RNA binding protein that is part of a negative-feedback loop through which AtGRP7 regulates the circadian oscillations of its own transcript. Gene expression is induced by cold. GRP7 appears to promote stomatal opening and reduce tolerance under salt and dehydration stress conditions, but, promotes stomatal closing and thereby increases stress tolerance under conditio…						a	Yes
AT1G02330		Encodes a nuclear coiled-coil domain-containing protein that interacts with and negatively regulates COP1's E3 ubiquitin ligase activity, and represses COP1 mediated HY5 degradation in cell-free extracts.						a
AT3G20550		Encodes a nuclear localized FHA (forhkead) domain containing protein.Mutant plants have shortened roots, delayed flowering time, altered floral organ number, defective floral organs and reduced fertility.Ddl mutants also show reduced levels of pri-miRNAs as well as mature miRNAs suggesting involvement in biogenesis of miRNAs. DDL does not affect transcription of miRNAs directly but may act throug…						a
AT1G30480		recombination and DNA-damage resistance protein (DRT111)						a
AT5G16260		Encodes a RNA binding protein ELF9 (EARLY FLOWERING9). Loss of ELF9 function in the Wassilewskija ecotype causes early flowering in short days. ELF9 reduces SOC1 (SUPPRESSOR OF OVEREXPRESSION OF CO1) transcript levels, possibly via nonsense-mediated mRNA decay. The mRNA is cell-to-cell mobile.						a
AT5G26742		DEAD box RNA helicase (RH3);(source:Araport11)						a
AT5G63420		Encodes a member of the metallo-beta-lactamase protein family that plays a vital role in embryo morphogenesis and apical-basal pattern formation by regulating chloroplast development. In bacteria, RNase J plays an important role in rRNA maturation and in the 5′ stability of mRNA.						a
AT2G38770		P-loop containing nucleoside triphosphate hydrolases superfamily protein;(source:Araport11)						a
AT2G43650		SAS10/C1D family protein. Loss of function mutants are embryo lethal.Ubiquitously expressed, with preference for tissues undergoing rapid cellular growth and differentiation.						a
AT5G13010		Encodes a nuclear localized DEAH-box containing protein that is involved in miRNA biogenesis. Loss of function mutants are embryo lethal. Gene silencing experiments demonstrated its role in the localization of DCL-1 and HYL1 to the nuclear D-body. In silenced lines, miRNA production is suppressed and plants have developmental abnormalities and are hypersensitive to fungal pathogens.						a
AT3G56990		embryo sac development arrest 7;(source:Araport11)						a
AT5G01400		Encodes a Symplekin/Pta1 homologue which would have the potential to interact with either ESP1 or AtCstF64.						a
AT3G54170		Encodes protein that binds FKBP12. This interaction is disrupted by FK506 but not by cyclosporin A.FIP37 is a core component of the M6A methyltransferase complex. Homozygous loss of function mutations are embryo lethal. In the shoot meristem FIP37 methylation targets include WUS and STM.						a
AT5G58040		Encodes a subunit of the polyadenylation apparatus that interacts with and stimulates the activity of poly(A) polymerase. Additionally , it interacts with several polyadenylation factor subunits and is an RNA-binding protein. It is suggested that this protein coordinates a number of polyadenylation factor subunits with PAP and with RNA. The mRNA is cell-to-cell mobile.						a
AT3G63070		HUA and HUA-LIKE (HULK) genes act redundantly to regulate a subset of essential genes, with some (or all) family members also having specific functions. The mRNA is cell-to-cell mobile.						a
AT3G07610		IBM1 likely encodes a protein with histone H3mK9 demethylation activity. It may preferentially demethylate H3mK9 at low-copy loci to protect them from silencing by nearby heterochromatin by preventing the spread of cytosine methylation. BONSAI (At1g73177) is hypermethylated in ibm1 mutants. ibm1 mutants have morphological defects that become apparent at the F3 generation, including small narrow l…						a
AT5G21160		Encodes a protein with sequence similarity to mRNA binding proteins from humans. LARP1a is involved in mRNA degradation in response to heat stress. Upon heat stress LARP1a interacts with XRN4 and appears to be responsible for addressing XRN4 to the polysome. LARP1/XRN4 double mutants are impaired in thermotolerance and lower levels of heat induced RNA turnover.						a	Yes
AT5G51410		LUC7 N terminus domain-containing protein;(source:Araport11)						a
AT1G07360		Encodes MAC5A, a component of the MOS4-associated complex (MAC) that contributes to snc1- mediated autoimmunity. MAC is a highly conserved nuclear protein complex associated with the spliceosome. Homologues include AT1G07360 (MAC5A), AT2G29580 (MAC5B) and AT5G07060 (MAC5C).						a
AT1G54080		oligouridylate-binding protein 1A;(source:Araport11)						a
AT5G64200		encodes an SC35-like splicing factor of 35 kD localized to the nuclear specks.						a
AT4G17410		PQT3 is a nuclear localized E3 ligase involved in negative regulation of stress tolerance.PRMT4b is a substrate of PQT3.						a	Yes
AT1G44910		Binds the carboxyl-terminal domain (CTD) of the largest subunit of RNA polymerase II and functions as a scaffold for RNA processing machineries.						a
AT3G19670		Binds the carboxyl-terminal domain (CTD) of the largest subunit of RNA polymerase II and functions as a scaffold for RNA processing machineries. Ubiquitously expressed and localize to the nucleus.						a
AT3G25840		Spliceosome-associated kinase involved in alternative splicing. May influence alternative splicing patterns by phosphorylating a subset of splicing regulators.						a	Yes
AT1G25260		Involved in male gamete development. Trans-acting factor in the assembly of the pre-60S particle.						a
AT1G06190		Encodes a novel ribonucleic acid-binding protein that interacts with the endonuclease RNase E and supports its function in processing plastid ribonucleic acids.						a
AT4G39260		Encodes a glycine-rich protein with RNA binding domain at the N-terminus. Protein is structurally similar to proteins induced by stress in other plants. Gene expression is induced by cold. Transcript undergoes circadian oscillations that is depressed by overexpression of AtGRP7. A substrate of the type III effector HopU1 (mono-ADP-ribosyltransferase).						a	Yes
AT5G04280		Encodes one of the zinc finger-containing glycine-rich RNA-binding proteins involved in cold tolerance: AT3G26420 (ATRZ-1A), AT1G60650 (AtRZ-1b), AT5G04280 (AtRZ-1c). It also, along with AtRZ-1b, plays important roles in plant development, pre- mRNA splicing, and general gene expression.						a	Yes
AT1G60200		RBM25 is an alternative splicing factor involved in mediation of abiotic stress response and ABA response. Its expression is modulated by a variety of stressors and it in turn appears to affect the ratio of splice variants of stress responsive genes such as HAB1.2/HAB1.1.						a	Yes
AT2G24590		Barta et al (2010) have proposed a nomenclature for Serine/Arginine-Rich Protein Splicing Factors (SR proteins): Plant Cell. 2010, 22:2926.						a
AT3G55460		encodes an SC35-like splicing factor that is localized to nuclear specks. Barta et al (2010) have proposed a nomenclature for Serine/Arginine-Rich Protein Splicing Factors (SR proteins): Plant Cell. 2010, 22:2926. The mRNA is cell-to-cell mobile.						a
AT1G02840		SR34/SR1 is a plant homologue of the human general/alternative splicing factor SF2/ASF. Barta et al (2010) have proposed a nomenclature for Serine/Arginine-Rich Protein Splicing Factors (SR proteins): Plant Cell. 2010, 22:2926.						a	Yes
AT2G27100		Identified as a leaf form mutant by Redei having serrated leaves. Further analysis of the single loss of function allele indicated pleiotropic effects extending to many aspects of shoot development such as taller meristems, alterations in phase transition, phyllotaxy and branching. Encodes a single zinc finger containing protein that is expressed in meristems and organ primordia and forms a compl…						a
AT1G77180		Encodes a putative transcriptional factor. Shows transcriptional activator activity in yeast. Involved in response to abscisic acid, salt and osmotic stress. SKIP lengthens period of the circadian clock by impairing the alternative splicing of PRR7 and PRR9. SKIP regulates the splicing of SEF pre-mRNA and suppresses flowering by activation of FLC.						a
AT1G31970		DEA(D/H)-box RNA helicase family protein;(source:Araport11)						a
AT2G26460		Encodes SMU2, a protein involved in RNA splicing.						a
AT4G37120		Encodes a zinc finger containing protein similar to step II splicing factors that is similar to SMP1. SMP2 is also reduced in SMP1 epigenetic alleles; plants make smaller organs having reduced cell numbers but increased cell size. The mRNA is cell-to-cell mobile.						a
AT5G23080		Interacts with TATA-box binding protein 2. Contains domains with strong similarity to G-patch and SWAP domains, characteristic of RNA binding and processing proteins. Colocalizes with the splicing regulator SRp34 to subnuclear particles. It is an important component of miRNA and siRNA biogenesis. Mutants display developmental defects, including reduced plant height, polycotyly, and reduced vascul…						a	Yes
AT1G68720		Encodes the chloroplastic A-to-I tRNA editing enzyme.						a
AT1G36310		S-adenosyl-L-methionine-dependent methyltransferases superfamily protein;(source:Araport11)						a	Yes
AT5G07350		RNA binding protein with nuclease activity essential for stress response. Involved in mechanisms acting on mRNAs entering the secretory pathway. Functionally redundant with TSN2.						a	Yes
AT3G56860		encodes a nuclear protein that binds to RNA with a specificity for oligouridylates in vitro. Along with UBP1 and UBA1a, it may act as a component of a complex recognizing U-rich sequences in plant 3'-UTRs and contributing to the stabilization of mRNAs in the nucleus.						a
AT3G13300		Encodes VCS (VARICOSE). Involved in mRNA decapping. VCS forms a mRNA decapping complex with DCP1 (At1g08370) and DCP2 (At5g13570). Unlike DCP2, VCS itself does not have mRNA decapping activity in vitro. DCP1, DCP2 and VCS colocalize in cytoplasmic loci, which are putative Arabidopsis mRNA processing bodies. Null mutants of DCP1, DCP2, and VCS accumulate capped mRNAs with a reduced degradation rat…						a
AT2G21150		Encodes a nuclear localized XAP5 family protein involved in light regulation of the circadian clock and photomorphogenesis. XCT loss of function mutations also show decreased levels of DCL1, 3 and 4 and correspondingly lower levels of certain small RNAs suggesting a role in sRNA biogenesis.						a
AT3G10530		Transducin/WD40 repeat-like superfamily protein;(source:Araport11)						a

## Sheet: Hoja2
Supplementary Table 6. Ids and descriptions of the 10 unique phosphoproteins from Et sample (related to cytoplasmic mirotubule for CC) that were present in CG2 and CG3
AT1G18550	Encodes a microtubule associated protein (MAP70-1). Expressed in all tissues.		MICROTUBULE-ASSOCIATED PROTEINS 70-1 (MAP70-1)	MICROTUBULE-ASSOCIATED PROTEINS 70-1 (MAP70-1)
AT1G26355	The SPR1 gene encodes a plant-specific 12-kD protein which has a repeated motif at both ends, separated by a predicted rod-like domain, suggesting that it may act as an intermolecular linker. Ubiquitously expressed and belongs to a six-member gene family in Arabidopsis; expressed in transgenic seedlings localized to microtubules within the cortical array, preprophase band, phragmoplast, and mitot…		SPIRAL1 (SPR1)	SPIRAL1 (SPR1)
AT1G50890	isolated from differential screening of a cDNA library from auxin-treated root culture. sequence does not show homology to any known proteins and is predicted to be extracellular.		AUXIN-INDUCED IN ROOT CULTURES 9 (AIR9)	AUXIN-INDUCED IN ROOT CULTURES 9 (AIR9)
AT1G68060	SPIRAL1-LIKE3 belongs to a six-member gene family in Arabidopsis; all members share high sequence similarity in amino- and carboxy-terminal regions. Regulates cortical microtubule organization. Mutant plants exhibit altered patterns of root, leaf and petal growth as a result of defective anisotropic cell expansion.		SPIRAL1-LIKE3 (SP1L3)	SPIRAL1-LIKE3 (SP1L3)
AT1G69230	Member of the microtubule regulatory protein WVD2/WDL family WDL3 stabilizes cortical microtubules and is involved in light induced hypocotyl elongation. WDL3 is ubiquinated by COP1, leading to its degadation in the dark,		WAVE-DAMPENED 2-LIKE 3 (WDL3)	WAVE-DAMPENED 2-LIKE 3 (WDL3)
AT1G77460	Encodes AtNek5, a member of the NIMA-related serine/threonine kinases (Neks) that have been linked to cell-cycle regulation in fungi and mammals. Plant Neks might be involved in plant development processes.Interacts physically with plant kinesins ARK1 and ARK2. Mutants show defects in root epidermal cell morphology, trichome branching and other epidermal cell abnormalities suggesting a rol e in e…		NIMA (NEVER IN MITOSIS, GENE A)-RELATED 6 (NEK6)	NIMA-RELATED KINASE6 (ATNEK6)
AT2G03680	Encodes a Ca2+ and Cu2+ binding protein. N-terminal myristylation on glycine 2 appears to enable it to associate tightly with the plasma membrane. Recombinant PCaP1 interacts strongly with phosphatidylinositol 3,5-bisphosphate (PtdIns(3,5)P2) and PtdIns (3,4,5)P3, and weakly with PtdIns(3,5)P2 and PtdIns(4,5). It also interacts with calmodulin (CaM) in a calcium-dependent manner. CaM does not int…		PLASMA-MEMBRANE ASSOCIATED CATION-BINDING PROTEIN 1 (PCAP1)	MICROTUBULE-DESTABILIZING PROTEIN 25 (MDP25)
AT2G22125	microtubule-associated protein 65-2;(source:Araport11)		MICROTUBULE-ASSOCIATED PROTEIN 65-2 (MAP65-2)	MICROTUBULE-ASSOCIATED PROTEIN 65-2 (MAP65-2)
AT2G33460	Encodes a novel, plant-specific microtubule-associated protein that regulates the orientation of cortical microtubules and the direction of organ growth. The protein plays a role in control of microtubule dependent anisotropic cell elongation. spr2 mutant rosette leaves, cauline leaves, roots, petioles and petals curl in an anticlockwise direction.		TORTIFOLIA 1 (TOR1)	TORTIFOLIA 1 (TOR1)
AT2G34680	Binds and bundles microtubules. Plays a role in stabilizing anti-parallel microtubules in the central spindle at anaphase to early cytokinesis but is not essential at the midline of the phragmoplast at later stages. The timing with which the MAP65-1 was targeted to the spindle appears to be regulated by a phosphorylation sensitive switch. Enhances microtubule polymerization, promotes nucleation a…		MICROTUBULE-ASSOCIATED PROTEINS 65-1 (MAP65-1)	MICROTUBULE-ASSOCIATED PROTEINS 65-1 (MAP65-1)

## Sheet: Hoja3
Supplementary Table 6. Ids and descriptions of the 11 unique phosphoproteins from Et sample (related clathrin bindinf for MF) that were present in CG2 and CG3
AT1G03050	Chaperone DnaJ-domain superfamily protein;(source:Araport11)		AUXILIN-LIKE3 (AUXILIN-LIKE3)	AUXILIN-LIKE3 (AUXILIN-LIKE3)
AT1G05020	A high molecular weight GTPase whose GTP-binding domain shows a low homology to those of other plant dynamin-like proteins.Contains a pleckstrin homologous domain. DRP2B and DRP1A participate together in clathrin-coated vesicle formation during endocytosis. The mRNA is cell-to-cell mobile.		DYNAMIN-LIKE 3 (DL3)	DYNAMIN-LIKE 3 (ADL3)
AT1G14686	AP180 N-terminal homology domain, TPLATE complex protein involved in clathrin-mediated endocytosis.		(PICALM4A)	EPSIN-LIKE CLATHRIN ADAPTOR (ATECA4)
AT1G14910	Involved in plant trans-Golgi network (TGN) transport.		EPSIN2 (EPS2)	EPSIN2 (EPS2)
AT1G21660	Involved in the plant trans-Golgi network (TGN), where it is part of an adaptor protein (AP) complex to promote vesicle generation with different cargo specificity and destination. Interacts with AP-4, whose function is required for MTV1 recruitment.		MODIFIED TRANSPORT TO THE VACUOLE1 (MTV1)	MODIFIED TRANSPORT TO THE VACUOLE1 (MTV1)
AT1G25240	Clathrin light chain protein;(source:Araport11)		CLATHRIN LIGHT CHAIN 3 (CLC3)	CLATHRIN LIGHT CHAIN 3 (CLC3)
AT1G30280	Negative regulation of growth and endocytosis, most likely as a result of inhibition of the recruitment of clathrin to endocytic pits. Overexpression inhbits recruitment of clathrin resulting in negative regulation of endocytosis and developmental arrest.		AUXILIN-LIKE1 (AUXILIN-LIKE1)	AUXILIN-LIKE1 (AUXILIN-LIKE1)
AT1G33340	Putative clathrin assembly protein, component of TPLATE complex that functions in clathrin-mediated endocytosis.		CLATHRIN ASSOCIATED PROTEIN 1 (CAP1)	CLATHRIN ASSOCIATED PROTEIN 1 (CAP1)
AT1G59610	EPSIN1 plays an important role in the vacuolar trafficking of soluble proteins at the trans-Golgi network via its interaction with gamma-ADR, VTI11, VSR1, and clathrin. Associated with actin filaments and with the Golgi complex. Expressed in most tissues. The mRNA is cell-to-cell mobile.		EPSIN1 (EPS1)	EPSIN1 (EPS1)
AT1G68110	ENTH/ANTH/VHS superfamily protein;(source:Araport11)		(PICALM3)	(PICALM3)
AT1G75100	A member of ARF GAP domain (AGD), A thaliana has 15 members, grouped into four classes. Regulates membrane trafficking and organ separation.		ARF-GAP DOMAIN 5 (AGD5)	NEVERSHED (NEV)
